# Supplementary material for: Drosophila Insulin-Like Peptides DILP2 and DILP5 Differentially Stimulate Cell Signaling and Glycogen Phosphorylase to Regulate Longevity
Source: Front Endocrinol (Lausanne). 2018 May 28;9:245. doi: 10.3389/fendo.2018.00245 (PMC5985746; doi:10.3389/fendo.2018.00245)
Supplement: Supplementary file 1 [file table_1.xlsx]

## Sheet: Legend
	Supplemental Table 1. RNA-Seq RPKM values for all genes detected between nine samples. Triplicates for each condition are denoted by A, B and C. "D" represents serum-depletion control samples given vehicle treatement. "2" represents DILP2 treatment and "5" represents DILP5 treatment.

## Sheet: Supp Table 1
	CG	gene_name	DA	DB	DC	2A	2B	2C	5A	5B	5C
FBgn0000008	CG6741	a	5.8195	5.72805	5.90142	5.51626	6.0479	6.26859	5.93264	6.12031	6.35994
FBgn0000014	CG10325	abd-A	0.0246077	0.00442161	0.0149674	0.00766762	0.0169933	0.0179311	0.014008	0.0166636	0.0104184
FBgn0000015	CG11648	Abd-B	0.0100029	0.00314536	0.0133091	0.00545445	0	0.0102044	0.00498237	0.00237076	0.00741128
FBgn0000017	CG4032	Abl	29.9709	29.5539	30.8995	27.4285	30.1578	30.8491	30.1124	29.4856	31.1479
FBgn0000018	CG6093	abo	28.4975	28.7954	26.9746	25.6794	29.4028	25.6972	29.733	29.2035	29.5928
FBgn0000022	CG3796	ac	0.399953	0.291243	0.201656	0.298439	0.381586	0.279165	0.293579	0.299344	0.187157
FBgn0000024	CG17907	Ace	0.0341646	0.0322288	0.0500026	0.0512314	0.0309658	0.0522794	0.0467973	0.0242919	0.0675017
FBgn0000028	CG9151	acj6	0.138871	0.0786012	0.110863	0.0832971	0.0839122	0.191252	0.103756	0.164568	0.12347
FBgn0000032	CG7899	Acph-1	8.6511	9.6469	9.49238	8.1047	8.77376	8.25194	8.85542	8.60801	9.12988
FBgn0000036	CG5610	nAcRalpha-96Aa	0.00556443	0.0209966	0	0.00606845	0.0268984	0	0.0110865	0.0158258	0.0164911
FBgn0000037	CG4356	mAcR-60C	0.255616	0.216015	0.246575	0.156808	0.173762	0.179277	0.19496	0.155244	0.185445
FBgn0000038	CG11348	nAcRbeta-64B	0.0194718	0.0163275	0.00690872	0.014157	0.0470631	0.0132427	0.0193976	0.0246132	0.00641198
FBgn0000039	CG6844	nAcRalpha-96Ab	0	0.0102056	0.00863663	0.00884886	0.00980563	0.0248322	0	0.00769227	0
FBgn0000042	CG4027	Act5C	1370.36	1277.72	1405.19	1403.25	1447.09	1555.72	1548.67	1488.4	1493.48
FBgn0000043	CG12051	Act42A	1471.87	1549.23	1608.15	1462.18	1575.15	1751.64	1662.41	1632.22	1754.58
FBgn0000044	CG10067	Act57B	17.9511	17.8093	18.5966	19.4636	20.5434	23.3234	20.7037	21.8947	21.9853
FBgn0000045	CG7478	Act79B	0.321916	0.329919	0.469563	0.416088	0.389033	0.437868	0.475095	0.463432	0.494693
FBgn0000046	CG18290	Act87E	105.128	99.4713	110.995	93.8466	108.122	124.472	125.551	113.845	115.447
FBgn0000047	CG5178	Act88F	0.773594	0.741345	0.758078	0.656184	0.920045	0.876866	0.99083	0.942935	0.88553
FBgn0000052	CG9127	ade2	30.883	31.517	32.5941	32.9841	34.7932	33.9927	30.9729	33.9351	35.5106
FBgn0000053	CG31628	ade3	27.5403	28.2338	30.2642	30.783	32.7736	33.6643	28.8945	32.1386	34.8951
FBgn0000054	CG15845	Adf1	13.7652	15.0732	14.9335	10.8671	12.0208	12.7831	12.5971	11.9464	11.891
FBgn0000055	CG3481	Adh	0.00857531	0	0.0365109	0.00935204	0.0414529	0.0349923	0.0341705	0.00812968	0.0169429
FBgn0000056	CG3484	Adhr	0.00914401	0	0.0389323	0.00997226	0.044202	0.0373129	0.0364367	0.00866884	0.0180665
FBgn0000057	CG5124	adp	13.3461	13.851	13.4705	12.8918	13.461	13.168	12.7497	14.6256	13.7838
FBgn0000061	CG3935	al	0.106883	0.0403306	0.0455073	0.0466256	0.0129167	0.0109036	0.0638852	0.0607971	0.0633529
FBgn0000063	CG7643	ald	14.4254	14.2998	14.2127	11.1599	11.9634	12.573	12.4215	12.0347	13.075
FBgn0000064	CG6058	Ald	75.0522	74.8036	79.1991	77.0902	85.91	83.6139	88.5843	85.9982	89.9154
FBgn0000071	CG2198	Ama	0.119154	0.16236	0.0422768	0.0541446	0.191997	0.0709071	0.148375	0.141203	0.0882834
FBgn0000075	CG10501	amd	0.0522645	0.0219125	0.0092719	0.0664982	0.13685	0.0444312	0.0607429	0.0578066	0.034421
FBgn0000077	CG12127	amx	9.69223	9.06622	9.21849	10.0668	9.35073	9.97058	10.5478	10.527	9.57484
FBgn0000078	CG17876	Amy-d	0.142897	0.119823	0.152103	0.129867	0.273427	0.157924	0.118627	0.169339	0.129402
FBgn0000079	CG18730	Amy-p	0.157033	0.136741	0.16715	0.118563	0.233568	0.234134	0.132368	0.125969	0.190931
FBgn0000083	CG5730	AnnIX	168.622	168.851	171.631	180.912	193.454	186.12	183.639	187.2	201.597
FBgn0000084	CG9579	AnnX	126.672	147.342	145.828	141.71	150.53	156.969	137.663	147.569	166.688
FBgn0000092	CG2650	CG2650	0.457327	0.455382	0.324526	0.353282	0.299367	0.311027	0.379654	0.415497	0.131772
FBgn0000094	CG1361	Anp	10.9614	10.7521	11.1538	12.0294	10.9973	8.2284	9.47737	10.065	9.80703
FBgn0000097	CG3166	aop	33.2094	31.8651	33.9825	26.1674	28.8895	29.9864	30.5785	28.623	28.7054
FBgn0000099	CG8376	ap	246.07	252.341	267.114	215.713	228.757	240.523	233.437	233.063	241.638
FBgn0000100	CG7490	RpLP0	1086.72	1094.81	1153.73	1037.01	1194.75	1190.23	1272.07	1195.48	1232.58
FBgn0000108	CG7727	Appl	0.328037	0.336893	0.419644	0.29539	0.34915	0.475872	0.344775	0.399437	0.484609
FBgn0000109	CG18315	Aprt	9.28499	10.3263	8.84281	11.1386	10.335	9.99551	9.34697	11.0494	11.9484
FBgn0000114	CG31762	aret	0.024776	0.0155815	0.0263721	0.0162121	0.0239534	0.0303302	0.0444269	0.0140931	0.0660851
FBgn0000115	CG6025	Arf72A	44.086	45.3509	44.45	46.0302	46.0605	48.511	51.6945	47.1599	48.811
FBgn0000116	CG32031	Argk	2.78916	2.52416	2.56455	2.97379	3.07609	2.45209	2.96489	3.01505	2.32415
FBgn0000117	CG11579	arm	120.838	125.132	129.529	116.2	125.2	128.943	124.315	128.662	132.574
FBgn0000119	CG5912	arr	8.48187	8.19554	9.24406	6.81128	7.73828	8.37374	7.05518	7.35169	8.77966
FBgn0000120	CG5711	Arr1	0	0	0	0	0	0	0	0	0
FBgn0000121	CG5962	Arr2	0.0374331	0.0156943	0.0929707	0.0408237	0	0.0254582	0.0124302	0.0473172	0.0369797
FBgn0000137	CG3258	ase	0.0216321	0.018139	0.0307008	0.0235915	0.0348563	0.0147119	0.0143664	0.00683598	0.0213701
FBgn0000139	CG6677	ash2	16.7032	17.1727	16.2057	15.5106	15.74	16.4157	15.9709	17.0595	15.7623
FBgn0000140	CG6875	asp	14.9995	14.5659	15.6747	15.0047	14.7487	15.1168	14.2048	14.2084	15.191
FBgn0000146	CG6137	aub	0.726174	0.846943	0.681605	0.532766	0.71004	0.606112	0.776018	0.557008	0.632597
FBgn0000147	CG3068	aur	16.6892	15.7436	16.5234	16.354	17.0248	17.1381	17.2124	17.7531	16.0021
FBgn0000150	CG2210	awd	1030.58	1158.85	1058.6	1134.98	1163.58	1231.49	1224.71	1176.04	1245.3
FBgn0000152	CG9703	Axs	7.50783	7.6096	7.43428	6.72808	6.87095	6.15161	6.2976	6.96691	6.65099
FBgn0000153	CG7811	b	0.271237	0.159207	0.279086	0.266224	0.327788	0.166021	0.207156	0.197142	0.196498
FBgn0000157	CG3629	Dll	0.020704	0.0173608	0.0367296	0	0.0166804	0.0281615	0	0.0130854	0.027271
FBgn0000158	CG10422	bam	0.357284	0.230766	0.411136	0.336992	0.361759	0.413737	0.346303	0.439418	0.45789
FBgn0000163	CG5055	baz	24.7696	26.8169	30.1817	22.4699	24.2538	28.1059	22.7462	23.4412	28.0603
FBgn0000166	CG1034	bcd	0.348621	0.257375	0.217808	0.264486	0.311401	0.378839	0.226495	0.344875	0.239582
FBgn0000173	CG18319	ben	76.5393	76.7504	74.5782	78.948	76.3849	79.7303	81.8322	80.3921	78.5567
FBgn0000179	CG3578	bi	0.0190021	0.0159337	0.0269684	0.0207233	0.0153093	0.0387699	0.0252396	0.0390318	0.018772
FBgn0000180	CG4722	bib	0.41695	0.317614	0.275037	0.454716	0.496785	0.323506	0.479712	0.417552	0.307474
FBgn0000181	CG3644	bic	410.493	413.258	392.85	420.529	409.371	424.766	468.394	435.604	414.86
FBgn0000182	CG4824	BicC	0.00435832	0	0.00927818	0.00950618	0	0.00444613	0	0	0
FBgn0000183	CG6605	BicD	15.7149	15.8622	15.5239	16.1734	17.2814	17.0236	15.5745	17.3413	17.4599
FBgn0000206	CG8285	boss	1.2621	1.06367	0.927424	1.12489	1.30071	0.986883	1.27005	1.31191	1.06327
FBgn0000210	CG11491	br	1.69005	1.63842	2.0964	1.47555	1.55682	2.16093	1.5438	1.61359	2.07601
FBgn0000212	CG5942	brm	44.7001	43.1921	49.4299	39.8236	43.0166	47.3246	43.3376	43.3319	45.7941
FBgn0000216	CG3096	Brd	0	0	0	0	0	0	0	0	0
FBgn0000221	CG4934	brn	5.71892	6.67338	5.97382	5.4664	5.52581	4.71899	6.26816	5.53547	5.63648
FBgn0000227	CG12205	Bsg25A	0.414044	0.520778	0.42552	0.420406	0.448608	0.393255	0.568919	0.433134	0.521865
FBgn0000228	CG14025	Bsg25D	9.35012	9.16173	9.99498	8.41899	8.42093	9.26068	8.36315	8.87456	9.47363
FBgn0000229	CG5680	bsk	18.9778	20.2245	19.4775	18.0992	18.4147	16.9694	19.3629	19.0798	18.9086
FBgn0000233	CG12653	btd	0.0131001	0.0329542	0.0348601	0.0142867	0.0316628	0.0334101	0.0326255	0.0124194	0.00647072
FBgn0000239	CG9242	bur	45.4534	44.5793	45.6457	47.7592	48.5985	48.0364	48.6087	51.3385	51.0748
FBgn0000241	CG17632	bw	0.211966	0.23106	0.150414	0.285104	0.264698	0.165781	0.330814	0.167459	0.265238
FBgn0000242	CG6500	Bx	3.56234	3.43371	3.84984	3.51758	3.5686	3.90199	3.50434	3.91738	3.82265
FBgn0000244	CG9379	by	4.24464	4.97275	4.87523	2.40714	2.69183	3.12184	3.04047	2.93565	3.65011
FBgn0000246	CG17604	c(3)G	0.623379	0.54703	0.432071	0.656128	0.324116	0.369732	0.22385	0.364212	0.401005
FBgn0000247	CG31037	ca	21.3848	21.2708	21.6389	18.4878	20.0345	20.8522	19.4683	19.9991	21.4666
FBgn0000250	CG5848	cact	28.1682	31.7273	30.642	31.1598	33.3852	38.6526	38.4866	35.7224	40.2488
FBgn0000251	CG1759	cad	0.0153748	0.00966907	0.00818261	0.00838369	0.0185803	0.031369	0.0153162	0.0072879	0.00759427
FBgn0000253	CG8472	Cam	104.883	113.765	100.489	110.629	106.353	99.2624	110.211	106.543	102.344
FBgn0000256	CG3399	capu	36.8062	36.5576	39.4292	30.1356	33.0477	34.2345	32.5216	31.9651	36.1666
FBgn0000257	CG12230	car	8.56372	8.81565	8.71768	8.89905	10.1817	9.73221	8.95733	9.83842	10.1568
FBgn0000259	CG15224	CkIIbeta	18.5214	20.1339	18.346	18.2434	17.9465	18.2284	20.2002	18.1075	18.8219
FBgn0000261	CG6871	Cat	106.636	119.3	130.702	86.3183	96.4005	115.454	94.4588	97.0915	118.702
FBgn0000273	CG4379	Pka-C1	11.1643	11.6455	12.1352	10.1371	11.1013	12.1349	11.1544	10.4187	13.1056
FBgn0000274	CG12066	Pka-C2	0.0142985	0	0.0304393	0.0155937	0.0172797	0	0	0	0
FBgn0000276	CG1365	CecA1	278.773	356.551	339.513	309.927	262.749	400.086	337.142	298.864	349.188
FBgn0000277	CG1367	CecA2	115.71	149.289	142.21	162.498	129.285	165.5	141.196	141.413	167.82
FBgn0000278	CG1878	CecB	57.5287	66.7973	72.925	57.0359	54.4119	75.1785	72.4183	59.2268	72.7073
FBgn0000279	CG1373	CecC	42.8677	43.2608	44.7221	29.1986	32.7192	32.7857	36.1614	34.3658	33.1359
FBgn0000283	CG6384	Cp190	58.1037	58.56	61.4035	58.8256	57.0309	63.1526	59.8841	60.0829	59.3583
FBgn0000286	CG11924	Cf2	7.18686	6.80111	7.33493	5.46017	6.44658	6.6816	6.69245	6.20929	7.00988
FBgn0000287	CG4881	salr	0.0105022	0.00440316	0	0	0	0	0.00348739	0.00331881	0.00691665
FBgn0000289	CG8367	cg	30.3795	31.5091	33.0584	29.0696	29.4923	32.1995	30.0237	30.7457	31.5655
FBgn0000299	CG4145	Cg25C	62.4178	60.4081	68.8451	62.4782	69.2866	75.1934	62.8661	66.5565	76.0727
FBgn0000303	CG12345	Cha	0.0677129	0.0425841	0.0308893	0.0421978	0.0409154	0.0197363	0.0337274	0.0320971	0.0191122
FBgn0000307	CG5813	chif	16.4969	15.746	16.8761	12.511	12.535	13.7601	12.6753	12.9462	12.7893
FBgn0000308	CG9553	chic	268.313	282.281	268.393	270.893	265.139	274.37	301.907	270.605	271.345
FBgn0000313	CG1744	chp	0.261494	0.234219	0.215081	0.172836	0.17716	0.15359	0.1934	0.161514	0.195702
FBgn0000316	CG2945	cin	12.8687	13.9888	13.1011	12.7007	14.1443	13.5957	14.6976	13.8284	13.6907
FBgn0000317	CG7595	ck	9.07859	9.62158	10.3969	8.29008	9.36074	9.08983	7.90251	8.95118	10.1666
FBgn0000318	CG11024	cl	154.32	161.882	142.104	169.948	165.941	157.083	185.148	171.228	158.738
FBgn0000319	CG9012	Chc	184.195	185.126	193.158	176.793	191.45	185.629	162.976	180.414	203.648
FBgn0000320	CG9554	eya	0.0104737	0.0329341	0.0167226	0.0171336	0.0126574	0.0160271	0.0365182	0.034753	0.0206937
FBgn0000326	CG9858	clt	11.7575	11.6603	11.2758	11.2067	11.7405	11.1739	11.6073	11.7685	10.5487
FBgn0000330	CG3035	cm	12.6547	13.6724	12.3117	12.2108	12.9919	12.1326	12.5089	13.1215	12.9421
FBgn0000337	CG1555	cn	5.09343	5.33661	5.70915	4.22338	4.65585	5.15522	4.36625	4.80029	5.51613
FBgn0000339	CG5855	cni	13.7003	15.7731	12.9289	14.2491	13.8061	14.4229	15.1525	13.1751	13.4479
FBgn0000346	CG1618	comt	0.0987366	0.0698566	0.0656859	0.11441	0.0671191	0.0755444	0.0737703	0.0468029	0.0914445
FBgn0000351	CG11330	cort	0.956403	1.14427	0.881453	1.00487	0.831618	0.999468	0.81333	0.939875	0.829597
FBgn0000352	CG1708	cos	11.5648	11.4425	11.8707	11.2183	11.4438	11.2201	11.1782	11.5698	11.6605
FBgn0000355	CG6519	Cp15	0.112445	0.141431	0.199481	0.204383	0.226482	0.11471	0.29871	0.106601	0.407304
FBgn0000356	CG6533	Cp16	0.332811	0.279069	0.472334	0.161314	0.178756	0.264068	0.110514	0.280459	0.109593
FBgn0000357	CG6517	Cp18	1.27894	0.897838	0.75981	0.778482	0.790766	0.697864	0.651846	0.67673	0.646414
FBgn0000358	CG6524	Cp19	0.0296513	0	0.0315615	0.0646742	0.0358335	0	0.0295383	0.0843314	0
FBgn0000359	CG1478	Cp36	0	0	0.0368217	0	0	0	0.0172307	0.0163978	0
FBgn0000360	CG11213	Cp38	0	0.0194388	0.0164504	0	0.037354	0.0157661	0.0307918	0.0293033	0
FBgn0000370	CG8669	crc	132.837	133.921	126.545	137.446	135.222	126.775	136.657	138.984	126.777
FBgn0000376	CG2714	crm	5.9882	6.15393	6.75387	5.21691	5.37961	5.34018	5.43699	5.57363	5.78835
FBgn0000377	CG3193	crn	18.6654	19.3732	19.5417	18.3331	19.7749	19.6243	18.0663	20.5688	20.6399
FBgn0000382	CG3954	csw	8.97727	9.08379	9.80972	7.35306	7.8195	8.62366	7.82435	7.63894	8.56717
FBgn0000384	CG17678	cta	8.68857	9.41022	8.30363	11.3242	9.58845	8.51958	8.7704	10.0208	8.53074
FBgn0000392	CG11181	cup	25.747	25.7715	28.2733	25.0808	25.8107	28.0273	25.8219	26.6268	29.0088
FBgn0000394	CG12410	cv	24.6802	24.9694	23.8898	23.7341	26.3372	25.2915	26.2975	26.8765	26.8114
FBgn0000395	CG15671	cv-2	6.18303	5.81305	6.01628	5.92573	6.42089	6.38952	6.18169	6.35655	6.78683
FBgn0000404	CG5940	CycA	52.6323	53.2734	49.4497	52.3871	54.1957	50.8244	53.5317	55.0397	53.3963
FBgn0000405	CG3510	CycB	51.6449	48.976	52.863	56.343	58.3971	61.8691	58.7366	58.1491	59.7364
FBgn0000406	CG13279	Cyt-b5-r	0.123976	0.155935	0.21114	0.0946436	0.224736	0.18971	0.0988026	0.10578	0.208206
FBgn0000409	CG17903	Cyt-c-p	285.014	313.502	299.696	318.927	330.949	358.372	395.249	339.107	360.469
FBgn0000411	CG5893	D	0	0	0	0	0	0	0	0	0
FBgn0000412	CG9745	D1	79.2174	80.4817	85.3387	81.8954	80.6461	89.2483	87.7978	83.7487	88.204
FBgn0000413	CG5102	da	30.1251	31.2737	34.3982	27.7764	32.107	34.0441	31.3766	30.3983	37.1064
FBgn0000414	CG9695	Dab	0.318593	0.314292	0.265975	0.27024	0.279327	0.216675	0.211586	0.270452	0.183081
FBgn0000416	CG12070	Sap-r	684.755	695.445	749.559	647.555	700.329	734.812	672.096	702.162	772.956
FBgn0000422	CG10697	Ddc	0.0690874	0.0521382	0.0808919	0.0226035	0.0500951	0.0775272	0.0481769	0.0261989	0.0750757
FBgn0000426	CG16792	SmF	68.3237	72.2725	67.8513	77.5476	73.7803	82.477	86.9797	79.0727	81.5985
FBgn0000427	CG2175	2014-12-01	0.0135223	0.0170081	0.0287867	0.0110603	0.0163416	0.0137947	0.010103	0.028844	0.0233773
FBgn0000439	CG2189	Dfd	0.00703976	0	0	0.0076774	0	0	0	0.00667393	0
FBgn0000442	CG3324	Pkg21D	0.0448386	0.0657968	0.0636362	0.0652	0.0090312	0.0304946	0.0148892	0.056678	0.0664433
FBgn0000447	CG9741	Dhod	28.5611	30.5962	28.8098	31.8918	32.5509	32.0395	33.2204	33.4172	34.6407
FBgn0000448	CG33183	Hr46	0.0737695	0.0618574	0.0588913	0.0581038	0.0619098	0.0522609	0.0591989	0.0621653	0.0749003
FBgn0000449	CG12028	dib	0	0	0	0	0	0.0199412	0	0.00926578	0
FBgn0000451	CG6611	ect	0.0155795	0.0195957	0.00552772	0.00566356	0	0	0	0.0049233	0.0102605
FBgn0000454	CG9285	Dip-B	82.7193	85.4557	89.4649	78.2197	84.869	93.6185	86.9029	89.8811	99.7258
FBgn0000455	CG5663	Dip-C	21.4533	21.8889	24.0916	20.866	23.0133	22.7732	20.8336	22.927	25.4717
FBgn0000459	CG9908	disco	0.0357133	0.0449196	0.0380139	0.0259654	0.0287729	0.0242885	0.0296476	0.0225716	0.0117602
FBgn0000463	CG3619	Dl	0.00732006	0.00460353	0.00389582	0.0079831	0.00884627	0.00746754	0.0145843	0.00693967	0
FBgn0000464	CG10443	Lar	6.56194	6.33223	6.67459	5.69002	6.17436	6.21408	5.87654	6.41568	6.73151
FBgn0000473	CG9438	Cyp6a2	0.0576554	0.116029	0.147287	0.0503021	0.0836115	0.0352902	0.0574356	0.0218637	0.0227828
FBgn0000477	CG7780	DNaseII	0	0.0395424	0	0	0.0379928	0.0481073	0.0313183	0.0149022	0.0155287
FBgn0000479	CG32498	dnc	5.63598	5.92605	6.42518	5.10418	5.28552	6.03281	5.10157	5.0919	5.99635
FBgn0000482	CG3093	dor	10.9901	11.5552	12.134	9.24583	10.4893	10.6129	10.6255	10.3611	11.1287
FBgn0000489	CG6117	Pka-C3	0.555617	0.424019	0.411994	0.449352	0.520571	0.369382	0.584595	0.722054	0.425542
FBgn0000490	CG9885	dpp	0.00739296	0.00929875	0.0157384	0.0241878	0.0134015	0.0188548	0.00736478	0.0105132	0.0109551
FBgn0000492	CG1897	Dr	0.00744715	0.0187338	0.0237807	0.0081217	0.00899985	0	0	0.0211805	0.0220709
FBgn0000497	CG17941	ds	0.0233429	0.00782942	0.014908	0.0135772	0.0112839	0.0127004	0.0124021	0.0177039	0.00922407
FBgn0000499	CG18361	dsh	22.4116	22.6741	23.9999	21.688	22.4089	24.5456	23.4418	23.1451	24.0377
FBgn0000500	CG18090	Dsk	0.0339245	0	0.0361099	0	0	0	0.0337952	0	0
FBgn0000504	CG11094	dsx	0.07736	0.0761496	0.0823437	0.0623583	0.0772302	0.0583311	0.0770652	0.0605852	0.0963595
FBgn0000520	CG2711	dwg	6.37373	6.45194	6.21388	5.2185	6.17597	6.7755	5.91089	6.42357	6.60852
FBgn0000524	CG3929	dx	8.49555	8.6602	8.89239	7.40984	7.87551	9.06837	8.47323	8.23592	9.24538
FBgn0000527	CG3331	e	0.0921238	0.0231744	0.0588351	0.0468852	0.0667987	0.0563879	0.0795364	0.0989814	0.0485376
FBgn0000529	CG10604	bsh	0.00959394	0	0.010212	0.0209259	0.0231885	0.00978723	0	0.0181908	0.0189555
FBgn0000533	CG4920	ea	0.0807657	0.016931	0.0716406	0.102762	0.178943	0.0686608	0.040229	0.0765687	0.0797875
FBgn0000535	CG10952	eag	0.132486	0.0798953	0.113976	0.0811498	0.12721	0.0833148	0.10667	0.094631	0.0968163
FBgn0000536	CG3525	eas	9.99769	11.1428	9.78935	11.1352	10.9984	10.3778	9.72276	11.2734	10.8902
FBgn0000541	CG32346	E(bx)	17.3903	17.1462	17.3989	15.4939	16.2056	15.2088	16.6597	16.0942	15.3678
FBgn0000542	CG2904	ec	2.872	2.70567	3.21291	2.48824	2.5222	2.87149	2.52365	2.39298	2.74678
FBgn0000543	CG5714	ecd	12.7607	11.9302	12.2869	11.8343	12.7646	13.1339	12.0053	11.8401	13.5924
FBgn0000546	CG1765	EcR	7.75696	6.84574	7.75614	5.63477	5.78846	6.28975	5.90201	5.76961	6.20412
FBgn0000547	CG12676	ed	4.05003	4.23581	4.62893	3.3358	4.17649	4.50566	3.68965	3.97796	4.94002
FBgn0000551	CG7673	Edg78E	0	0.125538	0.0424954	0.0435397	0.0241237	0.0203639	0.0397714	0.0378488	0.03944
FBgn0000552	CG2345	Edg84A	0	0	0	0	0	0	0	0	0
FBgn0000556	CG8280	Ef1alpha48D	4122.93	3972.53	4315.35	3855.02	4096.86	4356.01	4066.66	4108.77	4365.21
FBgn0000557	CG1873	Ef1alpha100E	0.327047	0.191965	0.270756	0.293262	0.272272	0.348464	0.2534	0.241151	0.337445
FBgn0000559	CG2238	Ef2b	1694.07	1572.82	1685.42	1640.08	1724.35	1712.94	1610.75	1708.62	1716.88
FBgn0000560	CG7383	eg	0.00949484	0	0	0.0103549	0.0114745	0.00968613	0	0	0.0187597
FBgn0000562	CG4051	egl	16.7636	17.2763	18.1919	15.6649	15.9296	17.591	15.713	16.4054	17.4399
FBgn0000564	CG5400	Eh	0.0280975	0	0	0	0	0.0143318	0	0	0.0138786
FBgn0000565	CG7266	Eip71CD	11.7044	14.0223	11.5783	11.2565	12.3185	11.9548	13.9463	12.4072	11.7598
FBgn0000566	CG5345	Eip55E	51.99	60.0494	69.3483	58.4762	58.5041	80.913	59.4504	62.3993	80.6933
FBgn0000567	CG32180	Eip74EF	3.60535	3.57473	4.29998	2.75437	2.83221	3.28339	2.8395	2.8748	3.50651
FBgn0000568	CG8127	Eip75B	12.4397	11.7996	14.0291	10.1369	11.7544	13.5151	11.6261	11.0526	14.92
FBgn0000575	CG1007	emc	29.2324	30.4999	30.1831	26.7535	30.3748	30.7344	30.219	28.6243	33.3455
FBgn0000576	CG2988	ems	0	0	0	0	0	0.00795311	0	0	0
FBgn0000577	CG9015	en	0.0690874	0.0434485	0.0735381	0.0301381	0.0417459	0.0422876	0.0481769	0.0327486	0.0204752
FBgn0000578	CG15112	ena	42.9435	44.0908	46.448	37.3809	41.3621	42.9245	41.974	40.785	43.9722
FBgn0000579	CG17654	Eno	194.219	198.875	200.967	204.06	223.639	212.506	219.318	223.738	223.014
FBgn0000581	CG7776	E(Pc)	18.5763	18.6258	20.7474	18.3024	18.9405	21.3348	18.4	19.106	20.5957
FBgn0000588	CG14941	esc	10.4218	11.2276	11.3946	10.9952	11.609	12.2497	11.3413	11.6308	12.254
FBgn0000591	CG8365	E(spl)	0	0	0	0	0	0	0.02896	0	0
FBgn0000592	CG6917	Est-6	0.0105079	0.03965	0.0111848	0	0.0126987	0.0321588	0.0209357	0.0298855	0
FBgn0000594	CG17148	Est-P	0.443747	0.488371	0.2834	0.290365	0.36198	0.339516	0.309439	0.326033	0.383576
FBgn0000606	CG2328	eve	0.0549161	0.0518045	0.0438404	0.0299451	0.0165915	0.0560225	0.0273534	0.0520624	0.054251
FBgn0000611	CG8933	exd	41.0924	42.2887	41.6323	37.3211	40.2586	39.4432	41.6029	39.9617	41.935
FBgn0000615	CG8994	exu	7.16987	6.87172	6.46071	6.99442	7.75069	6.58735	6.62569	7.08174	6.60753
FBgn0000617	CG6474	e(y)1	29.8588	29.6598	32.2266	27.5755	30.7672	32.6424	33.6602	31.3901	33.1736
FBgn0000618	CG15191	e(y)2	11.8581	14.0461	14.1334	14.1459	13.2638	16.3642	17.5474	13.6795	14.5957
FBgn0000625	CG10488	eyg	0.00727592	0	0	0.00793496	0.0175858	0	0	0.00689782	0.0071878
FBgn0000629	CG6502	E(z)	13.0449	12.9913	13.4613	12.4018	12.1759	12.7092	12.2231	12.47	12.7868
FBgn0000633	CG17716	fas	0.0455413	0.0490982	0.0727127	0.0283808	0.0471741	0.0398218	0.0777733	0.0431747	0.0578439
FBgn0000635	CG3665	Fas2	2.61827	2.79647	2.84403	2.19075	2.15069	2.83018	2.26829	2.18638	2.88519
FBgn0000636	CG5803	Fas3	0.362246	0.350158	0.335599	0.263372	0.295902	0.338749	0.304063	0.337062	0.390994
FBgn0000639	CG17285	Fbp1	0.0278543	0.0350347	0.0296487	0.0425282	0.0403941	0.0397816	0.044397	0.0528136	0.00550338
FBgn0000640	CG3763	Fbp2	0.0632195	0.053011	0	0	0	0	0.0419857	0.0599342	0.0416358
FBgn0000644	CG4015	Fcp3C	0.0400893	0.100848	0.128016	0.0655808	0.0242239	0.143139	0.11981	0.0380061	0.0396038
FBgn0000658	CG10917	fj	0.038073	0.0273644	0.0347363	0	0.026292	0.03884	0.0108365	0.0154691	0.0214925
FBgn0000659	CG10002	fkh	0.0526881	0.0180737	0.025492	0.015671	0.0463079	0.0586359	0.0572589	0.0317865	0.0473182
FBgn0000662	CG6315	fl(2)d	23.1532	24.475	26.3034	22.4959	24.638	25.4677	24.7337	24.7446	25.4064
FBgn0000667	CG4376	Actn	12.1968	11.7645	12.3715	11.2197	12.2983	11.235	11.6361	12.1029	12.0754
FBgn0000709	CG1484	fliI	16.695	17.4235	18.2139	15.9451	18.3191	18.4998	15.2901	17.0579	18.7297
FBgn0000711	CG2096	flw	11.6784	11.9465	11.5034	11.9141	12.2093	11.1492	11.1887	11.6108	11.5994
FBgn0000715	CG2346	Fmrf	0.0134986	0	0.0143682	0.0147213	0	0.0137706	0.0268943	0	0
FBgn0000719	CR41110	fog	22.4415	22.389	23.3709	20.0212	20.3891	23.1491	21.4338	21.137	22.2104
FBgn0000721	CG10033	for	16.6421	15.6852	16.9117	18.0134	19.3146	19.0811	18.5198	19.824	19.6579
FBgn0000723	CG8874	Fps85D	16.126	17.0588	16.8323	11.6013	12.1005	11.3551	10.4547	11.5124	12.2195
FBgn0000808	CG1505	gd	0	0.0363277	0.0102476	0	0	0	0	0.0273814	0.0190217
FBgn0000810	CG3218	fs(1)K10	6.20744	6.17383	6.44115	5.28499	5.58474	6.61281	6.32687	5.51188	5.99036
FBgn0000826	CG11420	png	1.37144	1.81122	1.35031	1.55175	1.57451	1.41656	1.84439	1.60896	1.82902
FBgn0000927	CG2707	fs(1)Ya	0.155183	0.151812	0.13765	0.0940216	0.104188	0.131924	0.0858841	0.187985	0.16182
FBgn0000928	CG2706	fs(1)Yb	6.11657	5.35761	5.63666	5.45066	5.92014	5.8463	5.46747	5.97111	5.7703
FBgn0000964	CG10034	tj	0.00552778	0	0	0	0.0066803	0	0.00550672	0	0
FBgn0000996	CG8171	dup	28.6194	28.5884	30.9519	29.56	29.8458	33.6535	31.4658	31.7807	33.2393
FBgn0001075	CG3352	ft	0.107672	0.0922062	0.11095	0.114926	0.109357	0.0806279	0.117531	0.100991	0.0995782
FBgn0001077	CG2047	ftz	0	0	0.0116874	0	0	0	0	0	0.0108471
FBgn0001078	CG4059	ftz-f1	15.5459	14.6204	17.0518	13.1262	13.198	14.8081	13.345	12.8388	14.6542
FBgn0001079	CG6551	fu	10.4288	10.0434	10.4174	8.93948	10.0413	9.97211	9.20409	10.0209	10.7446
FBgn0001083	CG1500	fw	0.00822455	0.0103447	0.00875438	0.00448475	0.00496966	0.00839024	0.0122898	0	0.0121874
FBgn0001084	CG13396	fy	2.30996	2.14311	2.2275	1.77091	1.83802	1.72654	1.64043	1.843	1.8301
FBgn0001085	CG17697	fz	0.164048	0.150454	0.105497	0.115544	0.140428	0.156894	0.112353	0.132843	0.11817
FBgn0001086	CG4274	fzy	38.2816	39.3529	38.9094	37.5138	38.5488	40.0652	38.4399	39.793	40.4007
FBgn0001087	CG10986	g	15.9368	16.1915	17.3134	14.7656	15.6365	16.8079	15.6447	15.8151	16.3846
FBgn0001089	CG9092	Gal	0.0740841	0.113889	0.0788566	0.134657	0.0696346	0.0923714	0.0738017	0.140468	0.0406593
FBgn0001090	CG7088	bnb	0.363314	0.188749	0.453974	0.3187	0.2768	0.338404	0.314721	0.344434	0.265284
FBgn0001091	CG12055	Gapdh1	328.086	326.105	335.866	333.274	360.359	338.188	381.685	370.576	355.14
FBgn0001092	CG8893	Gapdh2	287.357	265.277	285.457	286.838	315.361	286.655	311.284	317.492	316.748
FBgn0001098	CG5320	Gdh	40.8095	44.9562	47.3299	42.1119	48.1113	53.073	51.6293	48.0617	54.7618
FBgn0001099	CG33756	gdl	1.80709	2.0663	2.08088	1.88119	1.33017	2.11164	2.01296	1.74433	1.54177
FBgn0001104	CG10060	G-ialpha65A	68.0069	70.6618	67.1226	63.6309	68.2636	61.6178	66.6362	67.8578	69.1764
FBgn0001105	CG10545	Gbeta13F	61.4256	63.5155	61.6248	64.115	64.4631	62.2563	61.8134	63.6124	66.0639
FBgn0001108	CG9206	Gl	32.726	34.2201	34.7711	32.7708	34.6735	35.1468	31.5194	35.3973	36.462
FBgn0001112	CG1152	Gld	0.0266524	0	0.021277	0.0363332	0.00805233	0.0271894	0.0663771	0.0252674	0.065824
FBgn0001114	CG9280	Glt	1.42825	1.73519	2.17098	1.59892	1.38606	2.21865	1.53598	1.58483	2.45313
FBgn0001120	CG5272	gnu	0	0.0263045	0.0222606	0	0.075821	0	0	0.0198266	0.02066
FBgn0001122	CG2204	G-oalpha47A	3.4604	3.83015	3.67692	3.39317	3.41459	3.42575	3.51616	3.61149	3.36201
FBgn0001123	CG2835	G-salpha60A	18.8766	19.3997	18.2107	21.9248	20.6128	19.7768	19.7993	21.4945	19.7576
FBgn0001124	CG8430	Got1	80.6842	71.7862	74.6328	87.3771	86.9769	77.1405	79.1769	85.7391	82.9227
FBgn0001125	CG4233	Got2	47.8632	53.2501	55.7035	49.1132	53.425	57.9583	50.6114	52.2117	59.5573
FBgn0001128	CG9042	Gpdh	14.9481	17.3422	17.7724	14.7556	16.0733	17.1246	14.7794	15.675	17.8013
FBgn0001133	CG33133	grau	11.0274	12.0945	12.0209	10.4867	10.3596	10.686	11.0057	9.97913	11.2879
FBgn0001134	CG7446	Grd	0.175439	0.155061	0.176647	0.118935	0.171906	0.149951	0.17477	0.161827	0.187366
FBgn0001137	CG17610	grk	4.40441	5.07344	5.08282	4.75434	4.5759	5.18087	4.80177	4.86791	5.18354
FBgn0001138	CG9656	grn	0.0236094	0.0118782	0.0351824	0	0.0114127	0.014451	0.0329271	0.017906	0.0279881
FBgn0001139	CG8384	gro	44.2693	46.5636	49.4675	41.9366	45.0916	48.7298	44.8166	43.4226	48.9964
FBgn0001142	CG2718	Gs1	13.7993	18.8557	16.8596	11.481	13.5731	13.1551	12.6231	12.8774	14.7385
FBgn0001145	CG1743	Gs2	0.369209	0.547737	0.392994	0.299407	0.366103	0.424936	0.396095	0.439772	0.448908
FBgn0001147	CG2692	gsb-n	0.0172811	0.0326039	0	0.0188464	0	0.0264439	0.00860763	0	0.0170718
FBgn0001148	CG3388	gsb	0.661548	0.490335	0.565847	0.425151	0.51395	0.409746	0.576648	0.470377	0.641865
FBgn0001149	CG10045	GstD1	370.978	427.127	440.988	311.759	329.935	407.242	381.083	342.504	414.221
FBgn0001150	CG7952	gt	0.671598	0.640356	0.760983	0.673363	0.654534	0.585674	0.69062	0.718852	0.888185
FBgn0001168	CG6494	h	129.425	114.304	121.854	130.753	151.215	128.12	145.23	135.286	140.826
FBgn0001169	CG5460	H	13.4693	13.3719	14.2891	12.1663	13.1628	14.0098	13.3667	13.2361	13.7862
FBgn0001170	CG11607	H2.0	0.0232566	0	0.0123774	0.0253632	0	0.0474504	0.023168	0.011024	0
FBgn0001174	CG7428	halo	0	0.0743615	0.0629297	0	0.0357237	0	0.0294479	0.0560488	0
FBgn0001179	CG8019	hay	13.6546	12.74	13.3615	12.1278	11.7171	11.8766	11.905	12.0955	12.1541
FBgn0001180	CG9786	hb	0.0331382	0.034734	0.0411519	0.0180699	0.0400474	0.0338058	0.0385139	0.0209441	0.0327369
FBgn0001185	CG4694	her	12.3747	12.5016	12.137	10.7676	11.2246	11.0737	11.8762	11.3021	12.057
FBgn0001186	CG3001	Hex-A	37.6025	36.301	39.7317	37.9237	39.2301	42.4048	39.0617	37.416	42.2448
FBgn0001187	CG8094	Hex-C	0.722638	0.831896	0.886526	0.587731	0.429252	0.562269	0.793093	0.557358	0.713886
FBgn0001189	CG3095	hfw	11.0684	10.7489	11.5312	9.87436	10.5734	10.5719	11.0199	11.1558	9.62876
FBgn0001197	CG5499	His2Av	231.276	252.235	244.617	239.316	237.916	256.449	264.627	251.131	251.504
FBgn0001202	CG10653	hk	18.7289	20.3756	19.1207	17.8756	18.8933	17.171	18.2763	18.8678	18.6254
FBgn0001206	CG1619	Hmr	5.3707	5.23839	5.42556	5.39618	5.41373	5.30557	5.73829	5.97949	5.34659
FBgn0001208	CG7399	Hn	0.075109	0.0404876	0.0571054	0.0819122	0.0389009	0.0656762	0.0534448	0.0915504	0.0741993
FBgn0001215	CG9983	Hrb98DE	112.131	121.572	117.586	118.481	120.499	125.539	135.693	127.339	131.183
FBgn0001216	CG8937	Hsc70-1	0.0284077	0.00893268	0.0604755	0.0232356	0.0343305	0	0.0353743	0.04713	0.0561272
FBgn0001217	CG7756	Hsc70-2	0.070967	0.0334729	0.103866	0.125767	0.150086	0.135744	0.0883706	0.126148	0.0788709
FBgn0001218	CG4147	Hsc70-3	586.502	540.147	499.138	598.341	610.94	547.932	596.065	610.673	527.859
FBgn0001219	CG4264	Hsc70-4	1273.08	1309.95	1380.91	1406.01	1509.5	1620.52	1523.33	1552.87	1636.4
FBgn0001220	CG8542	Hsc70-5	91.5671	96.4016	92.6	107.289	110.842	110.206	106.144	112.624	108.927
FBgn0001222	CG5748	Hsf	19.7699	20.4031	20.1135	21.1315	22.3039	21.8897	22.5185	21.9865	23.1282
FBgn0001223	CG4460	Hsp22	9.01146	6.8748	6.03419	12.7195	12.3145	7.48292	12.317	11.8179	7.04557
FBgn0001224	CG4463	Hsp23	15.0668	14.4191	12.7602	19.2654	16.8624	14.7912	17.8155	18.5897	15.4668
FBgn0001225	CG4183	Hsp26	15.7567	15.054	13.2759	20.9416	22.1588	17.9653	26.3953	23.4957	17.1782
FBgn0001226	CG4466	Hsp27	13.8602	14.7664	15.9994	14.0803	14.9335	16.6413	16.0298	15.6899	16.8497
FBgn0001227	CG4167	Hsp67Ba	0.679448	0.882619	0.746931	0.753139	0.928797	0.693137	0.965356	0.749737	0.495161
FBgn0001228	CG4456	Hsp67Bb	8.11843	6.19351	5.44595	11.459	11.0942	6.76005	11.0964	10.6468	6.34736
FBgn0001229	CG4190	Hsp67Bc	0.156458	0.147593	0.104086	0.0639861	0.236349	0.15961	0.116896	0.148328	0.154563
FBgn0001230	CG5436	Hsp68	11.6095	10.603	10.9372	13.9839	13.6427	11.8434	13.326	13.8892	11.7428
FBgn0001233	CG1242	Hsp83	846.939	819.253	885.056	1278.56	1303.52	1301.2	1275.49	1376.41	1292.4
FBgn0001235	CG17117	hth	0.0173366	0.00623019	0.0105448	0.00270098	0.0119721	0.00757964	0.00740164	0.0140877	0.0146799
FBgn0001247	CG5517	Ide	21.638	21.4692	20.917	19.821	21.2655	18.415	20.0906	21.3969	20.0618
FBgn0001248	CG7176	Idh	124.272	129.245	123.364	121.353	133.132	124.438	126.674	134.994	133.038
FBgn0001250	CG9623	if	0.365919	0.370641	0.36881	0.374342	0.31307	0.303918	0.306458	0.377603	0.409472
FBgn0001253	CG32356	ImpE1	0.0154079	0.0465116	0.0393612	0.0369677	0.0186204	0.0220056	0.0306984	0.0379788	0.0426196
FBgn0001254	CG1934	ImpE2	0.0226031	0.0142149	0.0842071	0.061626	0.0819471	0.0691753	0.0225169	0.0321427	0.0893172
FBgn0001255	CG2723	ImpE3	0.992776	1.12926	0.808629	1.0827	0.918081	1.048	1.01479	0.973922	1.04045
FBgn0001256	CG10717	ImpL1	0	0	0	0.0170457	0.0377775	0	0	0	0.0154407
FBgn0001257	CG15009	ImpL2	187.052	157.836	159.773	425.954	412.287	355.983	495.056	444.619	352.791
FBgn0001258	CG10160	ImpL3	49.0268	20.1508	29.87	60.0671	59.1619	37.8876	63.2161	58.1572	36.9023
FBgn0001259	CG16993	in	0.100865	0.0792914	0.100653	0.123751	0.0761842	0.0964659	0.0502402	0.0836704	0.0685047
FBgn0001263	CG3504	inaD	0.488579	0.499954	0.572941	0.614113	0.470355	0.489974	0.536214	0.58095	0.597191
FBgn0001269	CG17835	inv	0.0169971	0.00712622	0.00603068	0	0.0136939	0.00577984	0.0169323	0.0107425	0
FBgn0001276	CG13201	ix	10.5144	10.0189	10.2874	8.88967	9.52998	10.6179	9.5486	9.48978	9.83625
FBgn0001280	CG7933	janA	28.7612	33.5822	29.5716	33.4462	30.5221	31.628	31.3217	33.3747	35.0069
FBgn0001281	CG7931	janB	0.132439	0.291515	0.140971	0.433306	0.320104	0.270215	0.230885	0.188335	0.130835
FBgn0001285	CG8579	Jon44E	0	0	0	0.0233386	0	0	0.0213187	0	0.0422821
FBgn0001291	CG2275	Jra	37.6486	38.4331	40.8037	33.9685	36.2271	37.9006	39.4716	36.6335	40.4506
FBgn0001296	CG12286	kar	2.33539	2.27559	2.45515	2.03597	2.21255	2.35303	2.16134	2.2072	2.065
FBgn0001297	CG15507	kay	117.891	112.038	119.35	104.757	114.361	111.286	122.092	113.662	110.137
FBgn0001301	CG7210	kel	9.9321	9.7124	9.87115	8.43494	8.67634	8.84648	8.16088	8.82747	8.74638
FBgn0001308	CG7765	Khc	77.6111	82.4184	83.0632	76.729	82.4451	83.9166	82.0026	85.2604	88.1177
FBgn0001311	CG2666	kkv	0.00338649	0.00851896	0.00720931	0.00369324	0.00409256	0.00345472	0.00674718	0.00321051	0.0234183
FBgn0001313	CG17866	kl-2	0	0	0	0	0	0	0	0	0
FBgn0001314	CG17629	kl-3	0	0	0	0	0	0	0	0	0
FBgn0001315	CG40444	kl-5	0	0	0	0	0	0	0	0	0
FBgn0001316	CG17046	klar	17.411	17.7434	18.5976	15.9873	17.0849	18.0351	16.6083	17.3018	17.9622
FBgn0001319	CG10197	kn	0.0263702	0.00552801	0.00935635	0.0287588	0.0212455	0.0134508	0.0131349	0.0124999	0.00868362
FBgn0001320	CG4717	kni	0	0.0115614	0.00978406	0	0	0.0187542	0	0.00871425	0.00908058
FBgn0001321	CG6217	knk	0.0938441	0.054478	0.0614706	0.0551085	0.0697909	0.0441853	0.00719127	0.0342182	0.0285254
FBgn0001323	CG4761	knrl	0.00493809	0.00621106	0.00525621	0	0.00596766	0.0151127	0.00983855	0	0.0487829
FBgn0001324	CG8491	kto	19.1863	19.4676	20.6179	16.4221	17.9757	18.9145	16.8703	17.8528	19.6455
FBgn0001325	CG3340	Kr	0.0131283	0.0165126	0.0186321	0.00954497	0.010577	0.0357142	0.0217972	0.0207435	0.0129693
FBgn0001330	CG3228	kz	6.74893	7.46239	7.69645	8.67896	9.42727	10.0691	9.48007	9.73479	10.7316
FBgn0001332	CG10109	L	17.3416	17.8928	18.4509	7.22432	7.67449	7.95076	8.08109	7.18524	7.2387
FBgn0001337	CG3923	Exp6	15.3928	15.9445	17.2916	15.2294	16.1686	17.1074	15.6467	16.3554	17.0337
FBgn0001341	CG6189	l(1)1Bi	12.0394	11.8815	12.2495	15.1031	15.4585	15.1257	14.3147	14.5751	15.3385
FBgn0001404	CG9659	egh	54.2526	50.3849	52.261	52.8474	51.7614	50.3099	48.3544	52.2903	51.7292
FBgn0001491	CG1639	l(1)10Bb	15.5304	18.1104	16.3748	18.3543	16.9448	16.7199	18.9789	17.684	17.9719
FBgn0001565	CG1666	Hlc	49.115	41.8917	43.7731	45.2765	45.4315	39.449	41.4215	43.2677	40.6347
FBgn0001612	CG10988	l(1)dd4	9.11366	8.95421	8.76292	7.98787	9.06059	8.619	7.8781	8.77843	9.29164
FBgn0001624	CG1725	dlg1	23.1183	23.2091	24.254	21.099	21.8211	22.9611	21.9221	21.8279	23.1018
FBgn0001941	CG9078	ifc	74.9055	66.7811	67.7354	75.5499	78.1014	72.5049	84.3877	78.5209	71.4164
FBgn0001942	CG9075	eIF-4a	515.761	527.116	517.016	568.103	545.623	550.265	564.415	557.294	542.1
FBgn0001961	CG8978	Sop2	356.679	372.373	384.638	354.411	390.452	400.662	390.76	396.417	427.782
FBgn0001965	CG7793	Sos	32.2025	32.1007	35.0643	30.6491	34.0582	34.4687	33.7547	33.4443	34.583
FBgn0001967	CG16880	nimC3	0.0240686	0.0302731	0.0768574	0	0	0.0245535	0.0239769	0.0228179	0
FBgn0001970	CG7480	Pgant35A	8.34677	8.5651	8.61813	7.18283	7.97026	7.59415	7.47812	7.69274	8.20153
FBgn0001974	CG3688	l(2)35Bd	10.4972	10.4171	10.0932	10.3413	10.8396	10.5751	9.69625	11.3068	11.9115
FBgn0001977	CG4180	l(2)35Bg	19.8524	22.2059	21.8907	22.223	22.5943	21.7079	22.6522	23.3064	23.8163
FBgn0001978	CG3647	stc	38.783	39.2858	39.2045	45.0333	48.1578	44.7949	45.5476	47.6725	47.0129
FBgn0001981	CG3758	esg	0.0168806	0.0424644	0.0808565	0.0276145	0.0204002	0.0344415	0.0588571	0.0240051	0.00833809
FBgn0001983	CG4158	wor	0	0	0	0	0	0	0	0	0
FBgn0001986	CG4152	l(2)35Df	18.74	19.3963	18.7601	21.5192	23.0554	23.1982	21.9323	24.1152	23.9795
FBgn0001987	CG3903	Gli	5.98456	5.65534	5.58278	5.49019	5.99713	5.5655	5.71167	6.1453	6.15122
FBgn0001989	CG13240	l(2)35Di	28.55	29.9629	29.5728	30.3147	31.7046	31.5725	33.0402	33.0165	35.3414
FBgn0001990	CG4148	wek	6.34255	6.30562	6.65008	5.84014	6.03557	5.90854	6.00625	5.97695	6.29387
FBgn0001991	CG4894	Ca-alpha1D	0.0570932	0.0532791	0.0431279	0.0522219	0.0623197	0.0375764	0.0587103	0.0715864	0.0436658
FBgn0001992	CG4163	Cyp303a1	0.0862223	0.122005	0.0344163	0.164556	0.143274	0.109949	0.118104	0.112395	0.11712
FBgn0001994	CG7664	crp	43.656	41.1964	43.5407	35.7037	36.9109	38.7063	35.7633	36.4448	39.4603
FBgn0001995	CG5818	mRpL4	20.2358	20.5917	19.2294	20.0964	20.82	21.6727	21.4862	21.4582	21.3259
FBgn0002021	CG10655	l(2)37Bb	13.5189	13.9797	13.4844	14.1126	15.0218	13.6871	13.716	14.0421	14.7781
FBgn0002022	CG10449	Catsup	67.7174	69.891	67.9171	69.8027	68.3906	71.0978	70.501	74.0126	71.3908
FBgn0002023	CG10699	Lim3	0.0275889	0.011567	0.00978873	0.00501463	0.0111137	0.00469078	0.0274837	0.0261552	0.00908491
FBgn0002031	CG10691	l(2)37Cc	91.8249	89.887	87.7701	96.4463	108.185	92.4994	105.965	99.4801	94.9979
FBgn0002036	CG10561	CG10561	2.0027	1.70296	1.83147	1.28175	1.2499	1.2853	0.974117	1.1677	1.3654
FBgn0002044	CG10084	swm	32.7956	33.6672	36.359	32.63	33.8083	38.8555	33.2997	33.0553	38.7712
FBgn0002069	CG3821	Aats-asp	69.0578	66.0918	63.1792	72.6099	75.37	68.3262	70.6906	77.1451	71.848
FBgn0002121	CG2671	l(2)gl	65.7644	68.9393	62.7998	64.6208	63.5605	56.6611	59.8246	62.5395	58.3736
FBgn0002174	CG5504	l(2)tid	30.9631	32.8721	31.8304	31.9154	36.8883	35.4513	35.7213	35.2158	37.9028
FBgn0002183	CG1828	dre4	72.2895	73.4359	74.207	72.0541	75.9127	76.0566	76.4227	77.6829	77.3983
FBgn0002283	CG4195	l(3)73Ah	16.0721	15.2349	14.444	14.754	14.289	13.3944	16.4765	15.6149	14.7909
FBgn0002284	CG4097	Pros26	114.06	126.565	109.436	110.52	115.205	118.965	126.397	119.066	117.021
FBgn0002306	CG2507	sas	0.116727	0.0772726	0.0653932	0.0804001	0.0853811	0.103411	0.100982	0.0902765	0.0758642
FBgn0002354	CG7620	l(3)87Df	9.33537	9.87067	7.99692	9.93758	8.04555	9.90287	10.8559	10.2254	9.14882
FBgn0002413	CG2048	dco	40.7422	40.9582	42.4573	40.1	41.3513	44.4101	41.6537	42.0493	44.8804
FBgn0002431	CG9484	hyd	40.6974	43.0242	43.455	39.1376	42.6494	41.1353	39.8726	41.1178	45.1058
FBgn0002440	CG12755	l(3)mbn	0.02495	0.0418424	0.0442622	0	0.0201013	0.0169685	0.024855	0.0236535	0.00821595
FBgn0002441	CG5954	l(3)mbt	16.8615	16.8125	18.8176	16.8039	17.348	19.371	16.6371	17.4571	18.6875
FBgn0002466	CG10522	sti	30.7693	29.8859	30.5463	29.4319	31.7093	28.1979	27.3239	29.5103	28.8734
FBgn0002521	CG17743	pho	3.37139	4.1494	2.90341	4.94915	3.11164	3.40648	3.6952	3.66151	2.59926
FBgn0002522	CG1264	lab	0.00633717	0.00797079	0.00674542	0.00691118	0.00765844	0.00646484	0	0	0
FBgn0002524	CG4162	lace	112.019	112.605	112.384	125.973	126.976	119.84	122.639	130.344	129.224
FBgn0002525	CG6944	Lam	95.9369	97.1941	104.057	97.206	99.6555	104.537	100.57	100.177	103.522
FBgn0002526	CG10236	LanA	438.857	430.939	479.144	447.596	467.153	512.168	415.09	459.888	526.974
FBgn0002528	CG3322	LanB2	262.916	263.13	288.793	283.676	291.684	328.676	266.049	286.764	323.177
FBgn0002531	CG11650	Lcp1	0	0	0	0.0482278	0	0.0225566	0.0220269	0.0209621	0
FBgn0002533	CG8697	Lcp2	0	0	0	0.0293604	0	0.0549286	0	0.0510458	0
FBgn0002534	CG2043	Lcp3	0	0.0665179	0	0	0	0	0	0	0.0261222
FBgn0002535	CG2044	Lcp4	0	0.0306553	0	0	0	0	0	0	0
FBgn0002542	CG2684	lds	23.4635	24.4368	24.8067	24.2329	24.9684	25.9388	23.7978	25.9662	25.8943
FBgn0002543	CG5481	lea	6.08783	7.46144	6.96369	5.05072	6.03689	6.47083	5.37321	5.9367	7.18862
FBgn0002552	CG11770	lin	17.6689	17.574	19.0604	16.5874	18.7196	18.0734	17.375	18.1746	19.2312
FBgn0002561	CG3839	l(1)sc	0.493593	0.354762	0.375279	0.499852	0.489986	0.46757	0.368784	0.350957	0.278637
FBgn0002562	CG2559	Lsp1alpha	0	0.00990577	0	0.00858892	0	0	0	0.00746631	0
FBgn0002563	CG4178	Lsp1beta	0.0296399	0.055921	0.0473241	0.0242435	0.0985043	0.0302371	0.029527	0.0351246	0.0585619
FBgn0002564	CG6821	Lsp1gamma	0.108054	0.116493	0.147876	0.159927	0.186546	0.149599	0.0691983	0.117073	0.182991
FBgn0002565	CG6806	Lsp2	0	0	0.0267533	0	0.0101248	0.00854683	0.00834612	0.00794267	0.00827657
FBgn0002566	CG18028	lt	3.42357	3.62032	3.05476	3.77976	3.1209	2.75092	2.84631	2.83294	2.20881
FBgn0002567	CG8024	ltd	1.38477	1.25827	1.43726	1.88103	2.03677	2.43321	2.09624	2.09302	2.4585
FBgn0002569	CG8694	LvpD	0.018971	0.0238615	0.0201932	0.0206894	0.0229264	0.0193532	0.0377974	0.0179852	0.0281119
FBgn0002570	CG8696	LvpH	0.0211656	0.0266217	0.0563227	0.0807895	0.102314	0.010796	0	0.0200657	0.0313638
FBgn0002571	CG8695	LvpL	0.0215917	0.0135789	0.0229827	0.0235475	0.0130468	0.0110134	0.0215095	0.0102349	0.0319953
FBgn0002573	CG32120	sens	0	0.00990577	0.0167658	0	0.00951759	0	0.0235367	0	0
FBgn0002576	CG1689	lz	0.0389623	0.056007	0.0236984	0.0242808	0.0201796	0.0170345	0.0332689	0.0369375	0.0219945
FBgn0002577	CG9369	m	0.0680282	0.035652	0.0784449	0.012365	0.0548079	0.0520491	0.0734164	0.0268721	0.0560036
FBgn0002578	CG8342	m1	0.0113414	0.014265	0	0	0	0	0.0112981	0	0
FBgn0002579	CG7622	RpL36	908.538	912.892	873.289	1135.43	978.297	1083.55	1088.39	1035.42	951.526
FBgn0002590	CG8922	RpS5a	1314.79	1282.84	1276.02	1409.04	1447.16	1416.32	1459.08	1472.75	1447.43
FBgn0002592	CG6104	m2	0	0	0	0	0	0	0	0	0
FBgn0002593	CG4087	RpLP1	1742.95	1712.3	1728.02	1814.92	1896.73	1795.42	2002.17	1859.78	1920.18
FBgn0002607	CG2746	RpL19	1296.42	1288.29	1266.37	1318.91	1366.21	1317.54	1450.62	1384.7	1369.71
FBgn0002609	CG8346	HLHm3	0.040983	0.0515478	0.0290821	0.0148984	0	0.055745	0.013609	0.0129511	0.0404867
FBgn0002622	CG6779	RpS3	1467.5	1418.52	1474.35	1559.41	1625.53	1606.11	1647.54	1625.23	1613.02
FBgn0002626	CG7939	RpL32	753.634	755.911	759.276	812.811	800.305	829.705	962.357	814.597	827.59
FBgn0002629	CG6099	m4	0	0	0	0	0	0	0	0	0
FBgn0002631	CG6096	HLHm5	0	0.0275273	0	0.0238678	0	0	0	0	0
FBgn0002632	CG8354	m6	0.0339543	0	0	0	0	0	0	0	0
FBgn0002633	CG8361	HLHm7	0	0.0247241	0	0	0	0	0	0	0
FBgn0002638	CG10480	Bj1	102.947	108.214	107.181	106.637	115.287	110.208	115.279	117.429	114.835
FBgn0002641	CG1692	mal	5.58058	5.62443	5.67066	5.35652	5.43315	5.16428	5.51729	5.55339	5.45345
FBgn0002643	CG8118	mam	6.60828	6.37105	7.45536	5.05313	5.49892	6.97087	5.65546	5.24347	6.93265
FBgn0002645	CG1483	Map205	97.2656	97.4907	105.781	88.8769	92.4773	103.004	87.5403	90.7532	106.694
FBgn0002652	CG4711	squ	21.8918	20.5982	20.876	21.8953	24.9428	20.5387	26.7979	24.102	21.6266
FBgn0002673	CG4965	twe	1.88243	2.09214	2.02097	1.79632	1.49046	1.78792	1.60852	1.87691	1.86765
FBgn0002707	CG3697	mei-9	3.51694	4.0869	4.20503	3.35095	3.9785	3.47311	3.65285	4.01421	4.04018
FBgn0002709	CG8923	mei-218	6.11547	6.15817	6.43787	4.53626	5.28158	4.95415	5.4041	4.79518	5.42247
FBgn0002715	CG5303	mei-S332	4.83992	4.84725	4.7777	3.968	4.47923	4.79867	4.58436	4.62065	4.12065
FBgn0002716	CG7753	mei-W68	7.92136	8.26725	8.08862	8.44462	8.16876	7.91656	7.40959	8.16099	7.60758
FBgn0002719	CG10120	Men	90.7126	100.15	87.4311	84.1329	95.4031	81.0176	92.7819	95.8715	91.9308
FBgn0002723	CG1705	Met	6.69486	7.10779	7.87052	5.86569	5.87229	6.76155	5.88563	5.489	6.72553
FBgn0002732	CG8337	malpha	0	0.0359157	0.0303943	0.0311412	0	0	0.0284459	0	0
FBgn0002733	CG14548	HLHmbeta	0.118423	0.248252	0.147061	0.3444	0.214671	0.161079	0.235944	0.280674	0.0974909
FBgn0002734	CG8328	HLHmdelta	0.266774	0.215707	0.202829	0.145469	0.115141	0.155514	0.265757	0.126456	0.150596
FBgn0002735	CG8333	HLHmgamma	0.0423776	0.0533019	0.112769	0.0231081	0	0.0864628	0.168865	0.0401755	0.0418644
FBgn0002736	CG9401	mago	26.3318	28.1056	26.074	31.0242	27.5536	31.9637	29.628	30.7319	28.9666
FBgn0002772	CG5596	Mlc1	0.0308519	0	0.0328394	0	0.0124281	0.0104912	0.0307343	0.0389982	0
FBgn0002773	CG2184	Mlc2	0.785293	0.945247	0.719039	0.727499	0.622478	0.680516	0.647711	0.992646	0.667339
FBgn0002774	CG11680	mle	16.0378	17.5257	17.9344	15.1779	16.182	17.2136	16.4689	16.4809	18.0808
FBgn0002775	CG8631	msl-3	12.2971	12.7557	13.6734	11.3058	12.5874	12.125	12.3186	12.1783	12.5063
FBgn0002778	CG3297	mnd	18.5979	21.9601	20.6951	20.6029	22.3956	22.9289	20.2392	21.7607	25.1717
FBgn0002780	CG2050	mod	106.654	116.08	106.67	132.767	126.666	125.578	127.219	137.535	132.495
FBgn0002781	CG32491	mod(mdg4)	19.8368	20.3072	21.9061	18.5346	20.2521	21.8587	23.2283	20.5765	21.4718
FBgn0002783	CG18740	mor	52.7441	55.3165	58.6381	50.2085	52.0245	57.3458	54.8213	53.8754	57.2364
FBgn0002787	CG3416	Mov34	75.7001	81.6961	79.1283	77.7337	79.6214	84.7189	81.1227	81.8718	85.1144
FBgn0002789	CG4696	Mp20	0	0	0.0701247	0	0	0.0224026	0.0656295	0.041638	0.0216942
FBgn0002791	CG3060	mr	8.59841	8.98239	8.27647	7.63187	7.93704	7.35462	7.03902	7.82953	7.83799
FBgn0002838	CG14251	ms(3)K81	0.0271491	0.0682955	0.0288981	0	0	0	0	0	0
FBgn0002842	CG11308	sa	2.56431	1.80315	2.4716	2.04789	1.9521	2.2658	1.46836	1.78022	2.2141
FBgn0002855	CG8982	Acp26Aa	0	0	0	0	0	0	0	0	0
FBgn0002856	CG9024	Acp26Ab	0	0	0	0	0	0	0	0	0
FBgn0002862	CG17956	Mst87F	0.0410702	0	0.043716	0	0	0	0	0	0
FBgn0002863	CG17924	Acp95EF	0.317745	0.599482	0.591875	0.173263	0.287995	0.162073	0.791335	0.150617	0.0784742
FBgn0002865	CG11719	Mst98Ca	0	0.0184072	0.0311547	0	0	0	0	0	0
FBgn0002868	CG9470	MtnA	182	164.007	154.369	238.01	183.696	196.058	242.022	195.59	162.894
FBgn0002869	CG4312	MtnB	0.0641296	0	0	0	0	0.0654216	0	0	0.0633529
FBgn0002872	CG1960	mu2	6.43746	6.22161	6.39802	5.65531	5.73416	5.81143	5.21722	5.36952	5.76662
FBgn0002873	CG12047	mud	21.3728	20.4859	22.0084	19.8423	22.347	20.2209	20.3361	22.6708	21.1075
FBgn0002878	CG11156	mus101	7.33578	7.11214	8.08271	6.42614	6.96282	6.92938	6.33213	6.71022	7.46238
FBgn0002887	CG10890	mus201	9.04791	9.70958	8.63376	9.35228	8.74846	9.79447	10.0109	9.09063	8.75884
FBgn0002891	CG1925	mus205	6.20851	5.64795	5.49504	5.15425	5.35457	4.86561	4.99701	5.3849	5.08923
FBgn0002899	CG7972	mus301	5.69795	6.21411	6.11388	5.80104	6.22023	6.11128	5.42472	5.76632	6.5019
FBgn0002901	CG7347	mus304	2.48142	2.41411	2.1962	1.90629	1.77277	1.958	2.07591	1.84559	1.82837
FBgn0002905	CG6019	mus308	5.4301	5.51006	5.35106	5.93506	6.60585	6.15295	5.86169	6.21969	6.03859
FBgn0002906	CG6920	mus309	6.30407	6.9874	6.62465	5.83943	5.769	6.01004	5.63239	5.58173	6.24576
FBgn0002909	CG8601	mus312	8.61005	9.01862	8.65386	7.75166	7.9402	8.43589	7.97004	7.79407	7.83725
FBgn0002914	CG9045	Myb	58.2653	58.6232	59.0204	53.8877	56.8042	57.6153	61.5132	59.0651	57.4749
FBgn0002917	CG1517	na	0.00758965	0.0127282	0.0107714	0.0193132	0.00917206	0.0206468	0.00252024	0.0143905	0.00499849
FBgn0002921	CG5670	Atpalpha	102.895	107.497	113.738	94.596	100.805	113.594	100.796	100.093	113.93
FBgn0002922	CG10250	nau	13.8473	14.8812	13.2104	13.1365	13.7803	13.2907	15.1752	14.8836	14.1774
FBgn0002924	CG7831	ncd	96.1181	95.8144	98.3487	96.1269	95.7691	98.1413	96.2391	97.716	95.5912
FBgn0002926	CG10129	ndl	0.457362	0.383508	0.466853	0.439957	0.433672	0.342156	0.401879	0.491407	0.349873
FBgn0002930	CG1857	nec	0.0119081	0	0.0126752	0	0	0.012148	0	0	0
FBgn0002931	CG11450	net	1.42278	1.12393	1.19124	1.22997	1.45732	1.02663	1.40008	1.2995	1.20843
FBgn0002932	CG11988	neur	6.20406	6.94573	6.57508	4.67701	4.91707	5.26734	4.58057	4.97156	5.68576
FBgn0002933	CG10781	ng1	0	0	0	0	0	0.0376518	0	0	0
FBgn0002936	CG3966	ninaA	0.398914	0.501748	0.353844	0.0725078	0.160695	0.452168	0.17662	0.231113	0.350296
FBgn0002937	CG9347	ninaB	0.0183751	0.104003	0.0586764	0.0200394	0.0555155	0.00937263	0.0274576	0.0435505	0.036305
FBgn0002938	CG5125	ninaC	0.0214121	0.0134659	0.0189929	0.0116758	0.00862548	0.0218435	0.0213305	0.00338324	0.00705092
FBgn0002939	CG31783	ninaD	0	0	0.0230084	0.0117869	0.0130614	0	0	0.0307389	0
FBgn0002940	CG4550	ninaE	0.0241741	0.0304058	0.0257314	0.0263637	0	0.0493222	0.036123	0.0802125	0.0238813
FBgn0002941	CG6534	slou	0.0625818	0.0787145	0.0444089	0.0455002	0.0336133	0.0354681	0.0484892	0.0263688	0.0618238
FBgn0002945	CG11614	nkd	1.86853	2.38378	2.17967	1.51377	1.83874	2.07734	1.69806	1.69912	2.11713
FBgn0002948	CG1763	nod	7.16144	6.67749	7.60572	6.31456	7.29775	6.56124	6.63883	6.87292	7.28069
FBgn0002962	CG5637	nos	0.0986946	0.072413	0.0962982	0.125573	0.119272	0.0587317	0.0901252	0.132552	0.146249
FBgn0002968	CG1634	Nrg	17.7516	18.7287	19.7836	16.5487	17.6982	19.9659	16.7986	17.4134	20.5389
FBgn0002973	CG3779	numb	4.9514	5.23017	6.123	4.83035	5.04419	5.88033	4.99512	4.90256	5.95816
FBgn0002985	CG3851	odd	0.0247369	0.0103712	0.0438841	0.0269775	0.0298944	0.0168235	0.0082142	0.0312685	0.00814576
FBgn0002989	CG3736	okr	5.21141	5.32317	5.62567	4.75449	4.80656	4.98798	4.62362	4.74348	4.69773
FBgn0003002	CG1133	opa	0	0	0.013944	0.00714334	0.00791571	0	0	0.00620968	0
FBgn0003008	CG3029	or	7.98015	8.9714	8.3439	8.2152	7.22587	7.32443	7.85593	7.78862	7.39514
FBgn0003009	CG3134	ord	0	0.0091412	0.00773589	0.03963	0	0.00741412	0.00724	0	0.00717968
FBgn0003011	CG7411	ort	0.00891594	0.0112143	0.0189806	0.00972353	0.0107749	0.00909557	0	0.00845262	0
FBgn0003015	CG10901	osk	0.323514	0.237365	0.301311	0.279314	0.268789	0.220021	0.302139	0.268365	0.15314
FBgn0003016	CG3479	osp	0.633038	0.792341	1.02552	0.515257	0.5747	0.923009	0.630625	0.632344	0.924328
FBgn0003022	CG5581	Ote	40.1264	40.511	41.2484	42.2886	46.2877	40.7239	42.4938	43.0111	39.8086
FBgn0003023	CG12743	otu	0.0112883	0	0.0120155	0.00615539	0	0.0115157	0.00562265	0.00535085	0.0111516
FBgn0003028	CG6824	ovo	3.39687	3.21921	3.48199	3.04241	3.48839	3.4573	2.99808	3.06653	3.70474
FBgn0003034	CG17673	Acp70A	0	0	0	0	0	0	0	0	0
FBgn0003041	CG8114	pbl	10.1229	9.47362	10.1558	9.59966	9.36902	9.13317	8.99861	9.35914	9.56764
FBgn0003042	CG32443	Pc	6.90737	6.79458	7.03523	5.95973	5.83664	6.37467	6.31869	5.99839	6.87019
FBgn0003044	CG5109	Pcl	16.8967	17.6404	18.6536	16.6458	17.7876	19.0961	19.0807	18.4997	20.0062
FBgn0003046	CG3440	Pcp	0.374816	0.336741	0.398962	0.496358	0.388254	0.300431	0.426728	0.329957	0.238035
FBgn0003048	CG3443	pcx	20.9239	20.4724	22.2516	20.1141	22.067	23.0748	20.226	21.6688	23.6336
FBgn0003053	CG12212	peb	0.155428	0.312041	0.267251	0.169507	0.24563	0.271381	0.175679	0.175688	0.227366
FBgn0003057	CG10598	CG10598	0.0264063	0	0	0	0	0.0269383	0	0.0250341	0
FBgn0003060	CG9757	CG9757	0	0	0	0	0	0	0	0	0
FBgn0003062	CG9888	Fib	120.174	132.389	137.452	149.457	165.74	175.711	176.737	177.392	203.659
FBgn0003065	CG2150	CG2150	0.04975	0	0.052955	0.0180854	0.0801636	0.186092	0.165201	0.141494	0.0982949
FBgn0003067	CG17725	Pepck	3.75437	3.74298	4.65453	8.31583	8.45878	8.71402	7.89328	8.09114	8.38816
FBgn0003068	CG2647	per	0.277158	0.262795	0.299552	0.283662	0.340098	0.308841	0.293093	0.258713	0.328562
FBgn0003071	CG4001	Pfk	17.8521	15.6702	17.5188	17.8387	19.7941	16.5651	17.1602	19.0023	17.9931
FBgn0003074	CG8251	Pgi	47.4708	41.0668	46.4033	49.2428	50.8477	47.2527	47.9704	50.3739	50.4064
FBgn0003076	CG5165	Pgm	36.7836	32.0647	32.7652	37.2826	37.8203	33.2935	35.1097	38.5162	34.3205
FBgn0003079	CG2845	phl	14.3188	15.5317	14.6754	13.5148	14.1392	14.5077	14.4634	14.6473	14.0634
FBgn0003082	CG11205	phr	49.3178	52.6825	49.2838	52.6763	52.4409	50.8689	48.9665	53.9257	54.5945
FBgn0003086	CG10790	Pig1	0	0	0.0297776	0	0	0.028539	0	0	0.0276365
FBgn0003087	CG5052	pim	3.19743	3.47553	2.77315	3.40095	2.71917	2.1343	3.59815	2.86287	2.32028
FBgn0003089	CG9614	pip	0.0447347	0.0476102	0.0384595	0.082562	0.0540616	0.0245732	0.0599903	0.0538281	0.0390937
FBgn0003090	CG11084	pk	0.446296	0.64464	0.726362	0.304593	0.476713	0.622715	0.421648	0.436752	0.605869
FBgn0003091	CG6622	Pkc53E	0.00336348	0	0.00358016	0	0.0121943	0	0.00335066	0	0.00332274
FBgn0003093	CG1954	Pkc98E	18.0586	17.5893	19.0768	14.3772	16.7901	17.3094	15.1934	15.9889	18.2328
FBgn0003114	CG9183	plu	0.0593026	0.07459	0	0.0646742	0.0358335	0.0302487	0.0295383	0.0281105	0.0878766
FBgn0003116	CG3461	pn	5.27946	5.49218	5.59615	4.88201	5.64913	5.19507	5.33604	5.67245	5.78053
FBgn0003117	CG3978	pnr	40.4467	41.2744	44.5175	33.9699	37.4325	40.0994	39.3573	36.7648	40.0714
FBgn0003118	CG17077	pnt	91.7124	89.8543	95.5656	84.6043	88.9741	93.3492	88.2665	88.4619	93.9567
FBgn0003124	CG12306	polo	44.5524	41.698	40.9138	44.54	46.9996	41.4323	47.0347	46.3209	41.6771
FBgn0003129	CG9610	Poxm	0.0564746	0.0852394	0.108203	0.043113	0.116024	0.0806573	0.0787631	0.0856637	0.100423
FBgn0003130	CG8246	Poxn	0	0	0	0.0171289	0	0.0400568	0	0	0.0232741
FBgn0003132	CG9156	Pp1-13C	0.122429	0.0769948	0.173755	0.189151	0.147955	0.0832639	0.203271	0.145084	0.131025
FBgn0003134	CG6593	Pp1alpha-96A	44.4099	46.3203	46.6917	44.8438	46.1438	48.406	48.3188	46.196	50.0919
FBgn0003137	CG33103	Ppn	12.389	10.702	11.7652	15.3119	14.3077	14.4179	14.4478	14.8875	14.3933
FBgn0003138	CG9181	Ptp61F	14.6434	15.1214	15.6505	13.2658	14.1405	14.6171	15.0051	14.3126	15.2504
FBgn0003139	CG12217	PpV	19.061	18.3216	19.1604	18.3996	19.1774	19.5038	19.8149	19.2067	20.2418
FBgn0003140	CG10930	PpY-55A	0	0	0	0	0	0	0	0	0
FBgn0003141	CG16784	pr	11.275	12.0049	11.8874	10.9927	11.017	11.6113	12.5649	10.5537	11.6671
FBgn0003145	CG6716	prd	0.00726223	0	0.00773007	0	0	0.0222256	0	0	0
FBgn0003149	CG5939	Prm	0.075684	0.086128	0.0843958	0.110052	0.148084	0.132358	0.0825761	0.112752	0.081888
FBgn0003159	CG2841	ptr	3.31771	3.59738	3.26575	3.24392	3.19665	2.87881	3.20145	3.42466	3.08916
FBgn0003162	CG9441	Pu	1.11768	1.20497	1.29702	1.02645	0.944478	1.28593	0.845527	0.940092	1.31168
FBgn0003165	CG9755	pum	17.4885	17.5724	20.6893	13.8535	15.5788	18.8039	14.11	14.1306	19.1581
FBgn0003169	CG7904	put	14.8488	15.3854	15.7133	14.3106	15.4393	14.7162	15.3241	15.6277	15.8189
FBgn0003174	CG11101	pwn	0.0863818	0.0793979	0.0884102	0.057973	0.0803015	0.0576183	0.0595749	0.11969	0.0459499
FBgn0003175	CG4444	px	5.65038	5.64756	6.14381	4.2603	4.75452	5.47893	4.76886	4.89074	5.41378
FBgn0003178	CG7070	PyK	157.696	150.06	150.079	166.6	175.786	156.692	165.327	172.486	165.688
FBgn0003187	CG6433	qua	0.0102078	0.0256785	0.0108654	0.0333973	0.0185042	0.0260337	0.0152534	0.0145161	0.0151263
FBgn0003189	CG18572	r	19.5343	21.3795	23.1562	18.8709	20.902	24.8122	17.9263	19.9177	25.4671
FBgn0003204	CG1799	ras	24.0098	26.7919	28.1584	27.4854	30.0028	33.9708	30.5037	30.6224	33.361
FBgn0003205	CG9375	Ras85D	58.0554	60.673	59.8529	62.867	62.8005	63.5557	66.8948	65.5115	63.9754
FBgn0003206	CG1167	Ras64B	27.3221	28.7002	25.3661	26.6392	27.9499	26.2194	28.9747	28.0034	25.5786
FBgn0003209	CG12437	raw	8.56313	9.08805	8.76775	7.1897	7.7411	8.06067	8.02899	8.09996	8.71993
FBgn0003210	CG11427	rb	15.7052	15.9753	16.5358	15.4443	16.9229	16.3931	14.3363	16.345	17.5013
FBgn0003218	CG11111	rdgB	0.537861	0.571398	0.57023	0.376252	0.502393	0.450326	0.358631	0.404272	0.533464
FBgn0003227	CG31293	rec	2.33636	2.43319	2.40232	1.86003	2.07808	2.06405	1.82938	1.94473	1.888
FBgn0003231	CG10360	ref(2)P	64.6815	64.0275	62.5747	58.5207	59.6654	54.5377	57.6008	59.1321	55.6613
FBgn0003248	CG16740	Rh2	0.0282828	0.0533605	0.0903144	0.0462669	0.0170898	0.0288526	0.0986126	0.0536261	0.0558805
FBgn0003249	CG10888	Rh3	0.0413341	0	0	0	0	0	0	0	0.0272223
FBgn0003250	CG9668	Rh4	1.68848	1.11586	1.30986	1.31084	1.71196	1.60571	1.96713	1.62787	1.48426
FBgn0003254	CG7230	rib	0.00826505	0.0311869	0.0131962	0.0135205	0.0149824	0.0126473	0.0164671	0.0313422	0
FBgn0003255	CG8930	rk	0.00690133	0.00434019	0.00367296	0.0112897	0.00834022	0.0105605	0.00687503	0.0065427	0.00681774
FBgn0003256	CG12559	rl	2.35015	2.35637	2.38582	2.59343	2.29435	2.14438	2.15234	2.16988	1.77362
FBgn0003257	CG3593	r-l	22.7111	25.2197	24.4462	28.1236	31.3247	30.4022	28.5094	29.5994	30.6005
FBgn0003261	CG10279	Rm62	164.195	154.099	158.564	158.363	178.241	161.078	190.531	177.593	171.831
FBgn0003267	CG6348	ro	0.295534	0.0782564	0.149008	0.203559	0.225569	0.0952066	0.185942	0.0884766	0.15366
FBgn0003268	CG1569	rod	19.0651	18.2613	18.8356	17.6562	18.7378	17.5135	16.6686	18.0661	17.831
FBgn0003270	CG10393	amos	0.0334541	0.0420781	0	0.0364843	0	0	0	0	0
FBgn0003274	CG4918	RpLP2	2004.07	1959.61	2091.98	2087.06	2193.85	2170.58	2326.88	2198.91	2203.35
FBgn0003275	CG1163	RpII18	54.1626	64.4	60.3483	61.2476	58.5993	75.4917	79.9035	65.7918	68.8043
FBgn0003277	CG1554	RpII215	52.44	52.0316	57.478	49.9454	52.9297	59.0233	49.2614	52.2437	62.1252
FBgn0003278	CG4033	RpI135	18.3989	19.4493	19.7465	24.3244	26.3489	24.6649	23.8632	25.9886	27.2802
FBgn0003279	CG5502	RpL4	1375.73	1329.5	1440.58	1277.02	1496.13	1432.98	1503.22	1432.86	1512.01
FBgn0003285	CG4125	rst	0.0434557	0.158508	0.0462551	0.0473918	0.052516	0.0310318	0.0389611	0.0370777	0.0386364
FBgn0003292	CG6097	rt	0.0236484	0.00743615	0.00629297	0.0128952	0.0142895	0.0120624	0.0235583	0.0336293	0.011681
FBgn0003295	CG1214	ru	0	0.0405101	0.0342823	0	0	0.0109521	0	0.0305338	0.0212116
FBgn0003300	CG1849	run	0.0312346	0.00982162	0.0415585	0.0340638	0.0188735	0	0.0700101	0.0296115	0.0231423
FBgn0003301	CG9533	rut	14.293	15.0298	15.4602	11.6785	12.9584	13.8475	12.3773	13.0381	14.3145
FBgn0003302	CG4336	rux	3.25895	3.33567	3.3425	2.63323	2.45554	3.24385	2.85222	2.92699	3.21948
FBgn0003308	CG7642	ry	0.587909	0.633025	0.502523	0.514871	0.581306	0.567948	0.48362	0.544691	0.558789
FBgn0003310	CG4385	S	14.0555	14.7729	14.8275	14.62	15.8242	15.017	15.5653	15.1875	16.0287
FBgn0003312	CG14728	sad	0.108872	0.0684688	0.0463543	0.118733	0.0920999	0.0777458	0.0976114	0.0825715	0.16133
FBgn0003313	CG4922	sala	0.0341244	0.0572281	0.0968605	0.0744305	0.0962246	0.0812277	0.0793201	0.0754858	0.0449481
FBgn0003317	CG1891	sax	20.3586	20.4482	20.0026	18.5951	19.8744	18.9031	18.928	19.5747	19.667
FBgn0003319	CG4316	Sb	0.0919678	0.0771171	0.146839	0.122586	0.14819	0.11467	0.111977	0.111408	0.151423
FBgn0003321	CG1664	sbr	24.0405	23.0207	24.6809	21.2953	23.733	21.2829	23.4505	22.5848	23.5342
FBgn0003326	CG17579	sca	0.0152673	0.019203	0.0216678	0.0166502	0.00615017	0.0207666	0.0152092	0.014474	0.0150824
FBgn0003328	CG8095	scb	2.9893	3.77447	3.03388	2.36713	2.94045	2.79737	2.51237	2.59963	3.01414
FBgn0003330	CG5595	Sce	14.0955	15.3358	14.7637	14.1435	14.5684	15.4138	15.9996	15.8908	16.7319
FBgn0003334	CG9495	Scm	16.0217	16.1382	16.3412	16.401	17.0782	17.2649	16.4385	17.4806	17.6619
FBgn0003339	CG1030	Scr	0	0	0.00448908	0	0.0050967	0.00860472	0	0	0
FBgn0003345	CG8544	sd	26.306	25.1736	26.0617	24.8059	25.7822	25.1601	25.4038	25.181	24.8538
FBgn0003346	CG9999	RanGap	30.7735	31.8741	31.8984	29.6387	31.6288	32.5459	31.5168	31.828	33.3957
FBgn0003353	CG3182	sei	1.90647	1.92187	1.91738	1.97214	1.47386	1.41576	1.61293	1.64792	1.75874
FBgn0003356	CG31034	Jon99Cii	0.0223933	0.0281659	0	0	0	0	0.0446159	0.0849184	0.0442441
FBgn0003357	CG31362	Jon99Ciii	0.0230621	0	0.0245478	0	0.0278705	0	0.0229743	0.0874548	0.0455656
FBgn0003358	CG31039	Jon99Ci	0.127694	0	0	0.02321	0.0257195	0.0651331	0.0212012	0.0807053	0
FBgn0003360	CG16944	sesB	275.061	296.192	269.564	312.692	313.163	315.191	312.983	316.322	315.027
FBgn0003366	CG18085	sev	0.0330607	0.0332665	0.0422285	0.0264405	0.0479444	0.0427205	0.0548911	0.0334321	0.0479017
FBgn0003371	CG2621	sgg	18.6547	19.0909	19.739	16.5084	17.977	18.315	17.728	17.8637	18.4995
FBgn0003372	CG3047	Sgs1	0.156339	0.178206	0.135209	0.175828	0.224361	0.134569	0.0340689	0.0880026	0.0965286
FBgn0003373	CG11720	Sgs3	0.417362	0.349968	0.351697	0.227583	0.25219	0.567695	0.311829	0.263783	0.171795
FBgn0003374	CG12181	Sgs4	0	0	0.0533676	0	0	0.012787	0	0	0.0371478
FBgn0003375	CG7596	Sgs5	0	0	0	0	0	0	0	0	0
FBgn0003377	CG18087	Sgs7	0.060134	0.0756356	0.128016	0.0655808	0	0.122691	0.0599048	0	0.0594057
FBgn0003378	CG6132	Sgs8	0.268844	0.202889	0.515094	0.234556	0.0649794	0.164556	0.0535639	0.101949	0.371823
FBgn0003380	CG12348	Sh	0.155372	0.185858	0.139938	0.24291	0.129992	0.164044	0.169933	0.163778	0.108409
FBgn0003382	CG13209	sha	0.0315667	0.00794081	0.0268802	0.0309833	0.0381482	0.0257621	0.0220125	0.0359115	0.0343028
FBgn0003386	CG2822	Shaw	0.0154424	0.0145674	0.00821861	0.00842057	0.0233276	0.00787676	0.0269212	0.01098	0.0190692
FBgn0003388	CG13478	shd	0.0512016	0.0241502	0.0545001	0.0418795	0.0309385	0.091408	0.0318791	0.0606761	0.132776
FBgn0003390	CG3135	shf	1.08131	0.65983	0.809098	0.595465	0.802169	0.786366	0.778563	0.710479	0.793229
FBgn0003391	CG3722	shg	7.86881	8.1259	9.18408	7.43061	7.92811	9.21671	7.5831	8.02776	9.7072
FBgn0003392	CG18102	shi	40.6845	43.8966	44.9956	39.3047	43.2941	43.9221	39.5189	41.1599	46.1322
FBgn0003396	CG7734	shn	21.6411	19.8458	22.6372	18.873	20.1139	22.0377	19.3221	19.9058	21.9269
FBgn0003401	CG4735	shu	14.0053	14.766	14.469	15.4236	16.0956	15.5831	16.528	16.7379	15.746
FBgn0003410	CG9949	sina	16.0611	16.2208	16.5344	14.6268	15.7642	15.2058	14.8073	14.4961	16.0423
FBgn0003411	CG1641	sisA	0.226207	0.18968	0.16052	0.0822322	0.212621	0.179483	0.250383	0.166796	0.0744891
FBgn0003415	CG9936	skd	16.3825	15.1707	16.8519	14.093	15.1979	15.855	13.9108	14.7654	16.5095
FBgn0003416	CG4200	sl	12.3608	12.9098	12.9405	12.2815	12.8304	13.0426	11.4755	11.9823	13.8972
FBgn0003423	CG1417	slgA	26.9205	27.8326	28.9307	29.4028	30.8315	34.0162	29.5255	30.764	34.2787
FBgn0003429	CG10693	slo	0.0118873	0.00249195	0.0105443	0.00432135	0.0167601	0.0060634	0.0197367	0.00563479	0.0195722
FBgn0003430	CG16738	slp1	0.0661969	0.0333046	0.0140923	0	0.0319995	0.0405183	0	0.0125514	0
FBgn0003435	CG9218	sm	0.208869	0.205792	0.258144	0.203744	0.227176	0.24859	0.175706	0.200216	0.22812
FBgn0003444	CG11561	smo	7.96617	8.64292	8.26378	7.87786	8.35085	7.91513	7.47465	8.00936	8.26984
FBgn0003447	CG32858	sn	2.88673	3.39533	4.1863	2.9017	2.93449	4.30863	2.8886	2.70611	4.37016
FBgn0003448	CG3956	sna	0.0115104	0	0.012252	0	0	0.0117423	0	0	0.0227421
FBgn0003449	CG4528	snf	33.7221	38.0274	35.9688	34.6207	35.947	38.2687	42.2121	35.5636	36.9437
FBgn0003450	CG7996	snk	0.0403547	0.0169192	0.0286363	0.01467	0	0.0960581	0.0402009	0.0255051	0.0265773
FBgn0003459	CG3836	stwl	7.39786	7.6019	7.84599	6.72247	7.47086	7.56053	6.88604	7.32588	7.87584
FBgn0003460	CG11121	so	0.0559688	0.0312874	0.0463356	0.0271281	0.0526073	0.0570964	0.0495604	0.0884339	0.043004
FBgn0003462	CG11793	Sod	143.071	157.829	146.206	152.887	158.249	151.934	164.651	158.128	165.537
FBgn0003463	CG9224	sog	28.0562	28.46	32.8223	25.0394	26.5917	33.8021	25.3189	25.4943	35.6345
FBgn0003464	CG1391	sol	18.5238	18.7824	19.0465	16.9948	18.7792	17.29	17.8019	18.6693	18.42
FBgn0003475	CG10076	spir	18.9246	17.3245	17.4058	16.3391	17.4371	16.3218	17.3955	16.8621	15.9439
FBgn0003479	CG7948	spn-A	15.8571	17.0673	15.7828	17.7924	17.0205	16.7892	15.8679	17.473	16.3572
FBgn0003480	CG3325	spn-B	1.70362	2.10737	1.8883	1.5969	1.80359	1.75231	1.627	1.69518	1.82208
FBgn0003482	CG31069	spn-D	1.05563	1.04324	1.08351	0.760648	0.728988	0.596142	0.657257	1.03652	0.782136
FBgn0003483	CG3158	spn-E	4.82058	4.62036	4.28034	4.39908	4.04892	3.5235	4.12973	4.42088	3.81712
FBgn0003486	CG10594	spo	0.203004	0.233132	0.150318	0.211766	0.0959984	0.108049	0.105511	0.142249	0.0959129
FBgn0003495	CG6134	spz	28.4891	31.1602	30.759	27.8371	29.0411	34.744	30.9835	29.2535	33.6051
FBgn0003499	CG7847	sr	0.390737	0.321192	0.419183	0.28856	0.342069	0.345252	0.324884	0.32668	0.282665
FBgn0003502	CG8049	Btk29A	2.73459	2.68924	2.94405	2.99934	3.19945	3.20221	3.04689	3.22155	3.36139
FBgn0003507	CG3992	srp	46.4727	47.2496	50.2701	35.364	37.859	42.2269	40.3825	38.6944	40.1938
FBgn0003510	CG17957	Sry-alpha	1.09301	1.20617	1.24026	1.02333	1.24613	1.00984	1.23266	1.10464	1.11033
FBgn0003511	CG7938	Sry-beta	9.33418	9.30664	8.99632	7.90062	7.98788	8.87478	8.32711	8.65834	9.20583
FBgn0003512	CG17958	Sry-delta	24.7343	26.0379	26.8593	24.5918	26.8282	28.0985	26.568	26.2543	30.4787
FBgn0003513	CG6993	ss	0.0371283	0.00933989	0.0276641	0.0202457	0.0224347	0.0227258	0.0184934	0.0175995	0.00733573
FBgn0003514	CG3595	sqh	255.714	251.82	258.832	253.116	257.34	281.37	270.629	258.751	263.941
FBgn0003515	CG4314	st	0.0988056	0.0564891	0.0573658	0.00979592	0.0651306	0.0366531	0.0447405	0.0170311	0.0887353
FBgn0003517	CG14792	sta	1476.14	1404.89	1540.53	1436.42	1527.51	1580.25	1629.06	1537.45	1579.06
FBgn0003520	CG5753	stau	16.2845	16.2055	16.3081	14.1056	14.984	15.6298	15.3587	14.3727	15.1109
FBgn0003525	CG1395	stg	130.82	125.858	141.692	136.586	141.234	178.285	147.567	133.946	168.618
FBgn0003527	CG8592	stil	0.114316	0.184866	0.330274	0.0890501	0.236828	0.0666393	0.146417	0.154822	0.177463
FBgn0003545	CG12298	sub	9.68242	9.76799	9.58235	8.84868	8.90894	8.41123	9.63012	9.57486	9.38193
FBgn0003557	CG4244	Su(dx)	59.7484	59.3317	63.2704	59.1102	64.245	66.0533	64.5356	65.3067	67.1872
FBgn0003559	CG17170	su(f)	16.7068	15.6317	16.7852	15.3036	17.2342	16.179	16.0026	16.021	17.0982
FBgn0003567	CG8573	su(Hw)	29.862	30.0585	31.942	28.2307	30.2181	30.0462	30.2498	30.9109	32.2415
FBgn0003575	CG6222	su(s)	17.1302	17.2637	18.791	14.2561	15.1078	16.355	14.6652	15.4042	16.6622
FBgn0003598	CG8599	Su(var)3-7	14.4506	14.2555	14.8455	13.9164	14.2317	14.8662	14.3005	14.5676	15.2893
FBgn0003607	CG8409	Su(var)205	99.2826	108.26	98.9161	109.3	100.567	107.888	113.279	108.265	110.254
FBgn0003612	CG8068	Su(var)2-10	23.1422	23.7606	23.5444	21.297	23.1846	23.9199	24.5215	23.6329	24.5095
FBgn0003638	CG3019	su(w[a])	16.6599	16.605	17.3085	16.1568	17.0959	16.7938	17.4628	17.2362	16.8119
FBgn0003651	CG11502	svp	0.0172873	0.00434874	0.00736039	0.0113119	0.00417833	0.0141085	0.0172214	0.00983338	0.00341559
FBgn0003654	CG18000	sw	29.0217	31.324	31.3016	28.2491	30.0047	31.0542	30.418	30.0384	31.6993
FBgn0003655	CG3429	swa	3.95984	3.2164	3.51414	3.71496	4.30113	3.84493	3.79266	3.91689	3.78934
FBgn0003656	CG2212	sws	16.5169	16.731	17.6058	16.472	17.1361	17.0736	16.1857	17.1274	17.0427
FBgn0003660	CG12210	Syb	110.937	123.198	123.17	118.714	116.927	129.974	126.853	124.604	128.578
FBgn0003676	CG5374	T-cp1	148.145	161.507	163.599	161.965	173.973	185.037	165.729	178.617	193.066
FBgn0003683	CG4216	term	0	0	0	0	0	0.013405	0	0	0
FBgn0003687	CG9874	Tbp	13.0369	13.6118	13.9514	12.7654	13.5866	13.3996	14.4675	13.3694	14.8455
FBgn0003701	CG5785	thr	5.28165	5.12539	4.77358	4.37037	4.41304	4.08813	4.22985	4.17906	4.49263
FBgn0003710	CG1232	tipE	0.066171	0.0594492	0.0654028	0.0463915	0.0456956	0.0241086	0.0329594	0.0537706	0.0466925
FBgn0003714	CG7925	tko	7.8615	9.08182	8.59968	8.05917	8.4336	10.031	9.79545	8.54225	8.9372
FBgn0003715	CG16778	CG16778	0.0551515	0.0247745	0.025159	0.0300735	0.0380859	0.0482251	0.0431682	0.0485508	0.0233501
FBgn0003716	CG14026	tkv	4.81395	4.8299	4.58061	4.10828	4.52138	4.46449	4.34682	4.48651	4.32332
FBgn0003719	CG6868	tld	0.00575008	0.00723236	0.012241	0.0125418	0.00694894	0	0.0114563	0.0218051	0.00568044
FBgn0003720	CG1378	tll	0	0	0.0212039	0	0	0	0	0	0.0295189
FBgn0003721	CG4898	Tm1	27.7663	28.0737	27.5162	28.2147	28.0779	27.3435	27.8515	28.0697	27.8371
FBgn0003731	CG10079	Egfr	0.0237041	0.0198764	0.0168207	0.0473937	0.00954875	0.0161211	0.0196781	0.0337084	0.0195141
FBgn0003732	CG10223	Top2	66.0692	62.541	68.2049	62.8812	64.4023	65.6722	58.7302	62.2309	66.5022
FBgn0003733	CG1389	tor	0.0410453	0.044251	0.0187241	0.0191842	0.0566892	0.0299087	0.0350476	0.0389123	0.0115852
FBgn0003741	CG16724	tra	5.77747	6.47817	6.14966	5.64139	5.33125	5.71111	6.447	5.83814	5.92871
FBgn0003742	CG10128	tra2	14.5889	15.594	14.9208	14.4382	17.2416	15.6878	18.0502	16.1835	16.515
FBgn0003744	CG8637	trc	22.5453	24.2445	24.6325	23.2717	23.8992	25.1324	25.4572	24.5125	26.0238
FBgn0003747	CG15779	Tre	0.297966	0.162947	0.234424	0.240184	0.297466	0.383265	0.258113	0.147382	0.371146
FBgn0003748	CG9364	Treh	14.8451	13.6705	13.7792	17.0088	17.2407	15.5633	16.0165	16.302	16.0401
FBgn0003751	CG5619	trk	0.678451	0.743236	0.489203	0.572828	0.555419	0.446528	0.806678	0.80918	0.756715
FBgn0003861	CG7875	trp	0.00465245	0.00585178	0.0198087	0.00507386	0.00562246	0	0.0231736	0.00441068	0
FBgn0003862	CG8651	trx	17.7354	16.4009	17.9084	14.1322	15.2651	15.0513	14.0437	15.0724	15.7128
FBgn0003863	CG18444	alphaTry	0	0.0564629	0.071674	0.0244784	0.0542502	0.0228976	0.0223598	0.021279	0.044347
FBgn0003865	CG1502	tsg	0	0	0.0231641	0	0	0	0	0	0
FBgn0003866	CG1374	tsh	7.80769	8.16826	8.28896	6.77098	6.96081	7.45313	6.92049	7.16992	7.53581
FBgn0003867	CG6705	tsl	0.010328	0.0389712	0.0219867	0.0337904	0.0124813	0.0526803	0.0205773	0.0587477	0
FBgn0003870	CG1856	ttk	18.169	17.7207	19.6501	16.2359	17.6047	18.3419	18.4313	17.5695	18.6393
FBgn0003882	CG10520	tub	28.5873	29.0435	27.9517	27.9816	30.6281	28.5907	30.9365	30.9276	29.2194
FBgn0003884	CG1913	alphaTub84B	1454.19	1457.71	1532.59	1476.7	1647.79	1663.09	1619.26	1615.06	1707.36
FBgn0003885	CG2512	alphaTub84D	157.119	160.829	169.278	151.939	176.839	178.572	170.215	171.281	183.815
FBgn0003886	CG9476	alphaTub85E	0.0857912	0.0308305	0.0260908	0.0935619	0.0296223	0.0750168	0.0610459	0.069714	0.0605372
FBgn0003887	CG9277	betaTub56D	1042.24	1086.55	1100.02	1052.02	1120.3	1224.51	1183.19	1132.1	1217.06
FBgn0003888	CG3401	betaTub60D	158.23	157.636	162.897	158.683	173.435	175.532	175.628	173.41	184.308
FBgn0003889	CG9359	betaTub85D	0.0629104	0	0.0111605	0.0343044	0.0380135	0.0213926	0.0313353	0.00994021	0.113939
FBgn0003890	CG4869	betaTub97EF	13.9405	15.2083	14.0841	18.2394	14.1902	18.2771	13.6827	16.245	16.1363
FBgn0003891	CG9450	tud	81.5832	74.8197	75.0193	74.2791	82.319	68.1093	77.5318	79.235	73.725
FBgn0003892	CG2411	ptc	11.4807	11.1504	11.6449	9.40564	10.0264	10.4597	9.91177	9.70375	10.346
FBgn0003896	CG10619	tup	0.00582117	0	0	0.00634844	0.00703486	0.0178154	0	0	0
FBgn0003900	CG2956	twi	35.5974	42.2742	42.8069	27.0418	33.3569	36.5774	33.1337	31.8809	39.1473
FBgn0003941	CG2960	RpL40	1015.86	1049.22	1005.44	1117.61	1021.57	1179.43	1194.59	1145.24	1087.44
FBgn0003942	CG5271	RpS27A	1059.12	1075.41	1025.52	1211.81	1086.11	1102.05	1225.39	1152.31	1111.39
FBgn0003943	CG11624	Ubi-p63E	1590.19	1612.56	1693.86	1913.9	1962.78	1841.32	1749.04	1999.29	2065.69
FBgn0003944	CG10388	Ubx	0	0	0.00458423	0	0.0156142	0.00878711	0.00429037	0	0
FBgn0003950	CG1501	unc	0.749758	0.812208	0.761154	0.472641	0.649444	0.720651	0.725314	0.727231	0.757802
FBgn0003961	CG7171	Uro	0.27532	0.13467	0.162809	0.0667241	0.166362	0.0780186	0.0304746	0.145007	0.181324
FBgn0003963	CG2762	ush	47.2155	47.7435	47.9194	36.7317	39.851	39.651	41.0454	40.5131	39.4721
FBgn0003964	CG4380	usp	19.4745	18.6725	19.6409	18.7178	21.0946	19.4134	19.843	19.8169	19.9223
FBgn0003965	CG2155	v	0	0	0	0	0	0	0.0147352	0.0140229	0.0146124
FBgn0003969	CG9209	vap	30.5125	30.3259	30.8017	29.7615	32.2275	28.0874	27.0936	29.7195	30.0901
FBgn0003975	CG3830	vg	0.0890223	0.0622061	0.0842287	0.0593302	0.0896526	0.0857705	0.0739026	0.0609528	0.0488579
FBgn0003977	CG3496	vir	13.6155	13.4377	15.1745	12.1651	12.8537	14.0212	12.0509	13.2871	14.3948
FBgn0003978	CG10728	vls	15.6819	18.0899	16.6144	15.7806	18.0162	19.0216	18.4731	18.2584	19.502
FBgn0003979	CG9048	Vm26Aa	0.10364	0.130357	0.0275792	0	0.0626244	0.0528642	0.0258113	0.122818	0.0255963
FBgn0003980	CG9046	Vm26Ab	0.0308848	0.116539	0.131498	0.101047	0.223945	0.0630141	0.0615342	0.175679	0.274597
FBgn0003983	CG9271	Vm34Ca	0.121658	0.204026	0.17266	0.132677	0.0980151	0.289587	0.121194	0.0384452	0.120184
FBgn0003984	CG10491	vn	1.80908	1.45517	1.58442	1.89258	1.55399	1.89439	1.79118	1.65569	1.59426
FBgn0003996	CG2759	w	0.0738636	0.0516136	0.0349431	0.0358018	0.0396728	0.041862	0.0408789	0.0233417	0.048646
FBgn0003997	CG5123	W	0.192022	0.229446	0.219722	0.0680599	0.0928231	0.146918	0.100427	0.113777	0.203924
FBgn0004003	CG7225	wbl	0.162552	0.204455	0.194651	0.132956	0.196443	0.145098	0.222657	0.115578	0.28102
FBgn0004009	CG4889	wg	0.00661742	0.0332932	0.00704372	0.0288672	0.0239914	0.0135015	0	0.0313677	0.0196118
FBgn0004028	CG7178	wupA	0	0.0408509	0.0115236	0.0354203	0.0523334	0.0220885	0.0215698	0.0410542	0.02139
FBgn0004034	CG3757	y	0.464106	0.357395	0.41335	0.320213	0.446406	0.280209	0.41516	0.431009	0.327489
FBgn0004045	CG2985	Yp1	0.0368847	0.0773218	0.0654348	0	0.0148583	0.0752557	0.0489922	0.069936	0.048584
FBgn0004047	CG11129	Yp3	0.220384	0.342418	0.289777	0.282759	0.109666	0.185149	0.219544	0.344122	0.243328
FBgn0004049	CG9764	yrt	15.8465	16.3348	16.2503	13.2716	15.0098	14.8991	14.9112	14.6088	15.9024
FBgn0004050	CG7803	z	18.9911	18.973	19.7323	17.69	18.7411	19.1464	20.0951	19.7011	19.37
FBgn0004052	CG17962	Z600	0.127835	0.0535961	0.0453566	0	0	0.08694	0.0848982	0	0.0420954
FBgn0004053	CG1046	zen	0	0	0	0	0	0	0	0	0
FBgn0004054	CG1048	zen2	0	0	0	0	0	0	0	0	0
FBgn0004055	CG3533	uzip	8.99247	9.34866	9.08198	8.80333	8.96345	8.98269	9.68854	9.99656	9.4306
FBgn0004057	CG12529	Zw	14.5302	16.7159	17.0037	14.8533	16.7059	16.1443	15.9998	16.6329	18.1852
FBgn0004066	CG3422	Pros28.1	142.915	151.361	144.141	153.026	164.843	153.241	160.748	161.566	158.953
FBgn0004087	CG14887	Dhfr	17.8958	20.1235	17.8113	20.6845	19.298	20.4097	21.0579	19.924	19.7945
FBgn0004101	CG3411	bs	3.65587	3.84028	3.92441	3.46508	3.94149	3.82898	4.13195	3.55412	3.79546
FBgn0004102	CG12154	oc	0.0727549	0.120408	0.0611383	0.0542886	0.0555309	0.0859397	0.0953653	0.0580835	0.109702
FBgn0004103	CG5650	Pp1-87B	131.494	141.145	135.618	128.841	135.338	138.442	142.244	139.413	139.622
FBgn0004106	CG5363	cdc2	15.8599	17.0761	16.4258	16.3042	17.8083	15.9064	17.079	18.1308	16.9543
FBgn0004107	CG10498	cdc2c	8.24371	8.75135	9.23585	6.9827	7.77041	7.94028	8.79215	7.16084	8.077
FBgn0004108	CG9704	Nrt	1.90731	2.19481	2.12137	1.34245	1.91808	1.75254	1.71138	1.58163	2.08465
FBgn0004110	CG7895	tin	0	0.08765	0.0741752	0.0506653	0.0280717	0.0118483	0.0925605	0.0440431	0.0458946
FBgn0004117	CG4843	Tm2	0.0223673	0.0656444	0	0.0325244	0.0630719	0.022818	0.0148547	0.0494783	0.0294619
FBgn0004118	CG6798	nAcRbeta-96A	0.0479459	0.0904584	0.0357242	0.0575176	0.0405597	0.0342383	0.0334342	0.0499998	0.0663112
FBgn0004132	CG30498	boca	47.4177	52.0562	43.4672	52.9139	48.9514	50.3113	52.9976	49.3654	48.7204
FBgn0004133	CG1363	blow	10.3496	10.3375	9.76349	10.9861	11.5951	10.3676	12.0002	11.2201	10.6412
FBgn0004143	CG14426	nullo	0	0.0575333	0.0243442	0	0.0276393	0.0233316	0	0	0
FBgn0004167	CG12008	kst	113.628	110.233	120.177	108.936	109.493	120.233	100.641	111.683	118.948
FBgn0004168	CG16720	5-HT1A	0.0192299	0.0145123	0.0245625	0.0293604	0.00464786	0.0196174	0.00766266	0.0255229	0.0151976
FBgn0004169	CG7107	up	0.0570251	0.0836796	0.0303494	0.0310952	0.0689146	0.029087	0.0189359	0	0.0469454
FBgn0004170	CG3827	sc	0.818834	0.337678	0.628684	0.585575	0.50289	0.698392	0.561639	0.47086	0.371306
FBgn0004171	CG18396	Mst98Cb	0	0.0227758	0	0.0197481	0	0	0	0	0.0357771
FBgn0004172	CG17946	Mst84Da	0	0	0	0	0	0	0	0	0
FBgn0004173	CG17934	Mst84Db	0	0	0	0	0	0	0	0	0
FBgn0004174	CG17945	Mst84Dc	0.0530303	0	0	0	0	0	0	0	0.052388
FBgn0004175	CG17935	Mst84Dd	0.0452061	0	0	0	0	0	0	0	0
FBgn0004177	CG7109	mts	140.846	147.079	147.458	144.46	139.709	152.725	154.869	149.164	149.227
FBgn0004179	CG6395	Csp	20.991	22.027	21.9005	20.8213	20.9089	21.5184	22.01	21.8776	22.8271
FBgn0004181	CG2668	Peb	0.0126246	0	0.0134379	0.0275362	0	0	0	0	0
FBgn0004197	CG6127	Ser	7.84011	9.38014	10.029	7.26866	7.97054	8.87767	7.54701	8.18091	9.95707
FBgn0004198	CG11387	ct	16.6166	14.9747	17.1459	13.9319	14.9608	17.111	15.0845	14.8429	16.5493
FBgn0004227	CG4211	nonA	24.0374	24.2101	26.0217	22.5226	21.8254	24.682	21.3964	21.7277	25.1042
FBgn0004228	CG7936	mex1	0	0	0.0168552	0	0	0.0323083	0.0157748	0	0.0156433
FBgn0004237	CG12749	Hrb87F	146.988	152.275	162.534	138.837	159.532	164.38	165.725	162.108	179.276
FBgn0004240	CG12763	Dpt	6.07111	5.92291	7.24928	5.51751	5.40862	6.98745	4.07075	6.05078	7.76609
FBgn0004242	CG3139	Syt1	0.0448262	0.0295333	0.0318093	0.0605261	0.0644908	0.0304862	0.0340231	0.0222602	0.0421745
FBgn0004244	CG10537	Rdl	0.0450704	0.0215958	0.0159913	0.0140437	0.0389053	0.0153261	0.00855212	0.0183121	0.029683
FBgn0004359	CG5507	T48	2.33307	2.63709	2.5421	3.12032	2.93381	2.65346	3.12508	2.61534	2.64742
FBgn0004360	CG1916	Wnt2	0.33653	0.444989	0.376579	0.254085	0.250274	0.334507	0.292267	0.327222	0.238685
FBgn0004362	CG17950	HmgD	163.743	168.506	165.542	166.627	157.423	175.48	184.195	164.481	161.76
FBgn0004363	CG6647	porin	124.598	136.219	131.561	137.092	132.758	145.581	135.669	140.643	144.48
FBgn0004364	CG8896	18w	1.31369	1.44188	1.05726	1.14148	1.49293	1.1404	1.31932	1.21167	1.29426
FBgn0004366	CG6571	rdgC	0	0	0.00510473	0	0.00579568	0	0	0.00909313	0
FBgn0004367	CG4252	mei-41	3.19417	3.05015	3.11979	2.31861	2.35932	2.62767	2.08994	2.30384	2.64556
FBgn0004368	CG6899	Ptp4E	12.5352	12.0104	12.5396	12.2109	12.546	12.3425	12.378	12.3827	12.2692
FBgn0004369	CG11516	Ptp99A	7.54439	7.40745	7.56816	6.20283	6.01398	6.97535	6.13833	6.2134	6.63439
FBgn0004370	CG1817	Ptp10D	8.32149	8.87741	9.55362	7.73111	8.07947	9.06352	8.07778	8.25262	9.50833
FBgn0004372	CG2075	aly	0.0340591	0	0.00906332	0.00928603	0.0102901	0.0173727	0.025447	0.0161446	0
FBgn0004373	CG7004	fwd	16.3177	15.7409	17.4684	13.6342	14.9578	15.6587	13.8066	14.8619	16.0714
FBgn0004374	CG10718	neb	9.58165	9.24658	9.78134	9.59974	9.73499	10.1913	8.97767	9.5881	10.3097
FBgn0004378	CG9191	Klp61F	32.0287	30.5887	32.2662	30.465	30.6254	31.504	30.0985	31.012	30.6802
FBgn0004379	CG10923	Klp67A	21.8522	20.8616	22.0509	20.974	21.4792	21.6144	20.4896	21.5487	20.6631
FBgn0004380	CG10642	Klp64D	13.1706	13.4202	13.8625	12.8099	13.6054	13.515	12.7965	13.6754	13.6078
FBgn0004381	CG7293	Klp68D	11.0165	11.2244	11.9866	10.3712	11.2981	10.6144	10.1022	11.1765	10.864
FBgn0004387	CG5658	Klp98A	8.94402	9.13595	9.34914	6.96507	7.50283	7.75558	6.62328	7.32659	8.12815
FBgn0004389	CG1480	bnk	0	0	0	0	0.0148394	0	0.0122325	0.0116412	0
FBgn0004390	CG6721	Gap1	39.899	39.0011	39.9587	45.7638	47.209	48.4796	47.327	47.8344	48.2731
FBgn0004391	CG9198	shtd	18.6044	18.3262	20.1957	17.1235	18.8909	19.4081	17.1297	18.5637	19.8251
FBgn0004394	CG12287	pdm2	0.0097367	0.00612334	0.00518198	0.00530932	0.00588338	0.00496643	0.0145494	0	0.00961877
FBgn0004395	CG4620	unk	7.33817	7.5901	7.73222	5.74197	5.70907	6.1835	5.45922	5.78144	6.22032
FBgn0004396	CG7450	CrebA	33.568	34.4915	38.3499	34.1692	33.2076	43.1956	35.3334	32.5713	39.4114
FBgn0004397	CG3299	Vinc	82.501	78.6325	86.2506	75.7488	87.7303	82.593	81.0586	82.0708	86.0052
FBgn0004400	CG10683	rhi	0.0369082	0.0464226	0.0785718	0.0268342	0.0148678	0.0502024	0.0612793	0.0583171	0
FBgn0004401	CG6143	Pep	171.795	171.466	186.68	153.296	167.141	176.454	168.73	167.276	185.515
FBgn0004403	CG1524	RpS14a	864.432	865.325	827.203	1034.47	984.121	920.31	953.601	977.115	940.828
FBgn0004404	CG1527	RpS14b	820.009	815.226	813.793	889.029	874.882	898.554	922.438	885.765	894.984
FBgn0004406	CG8987	tam	17.5191	18.6366	19.6306	16.7256	18.3311	18.4769	16.6735	18.1358	19.8882
FBgn0004407	CG33650	DNApol-gamma35	11.4612	11.4403	11.3938	10.9256	10.7919	10.2079	10.9815	10.0807	10.6914
FBgn0004414	CG14560	msopa	0	0	0	0.0649736	0.0719988	0	0.0296751	0	0
FBgn0004419	CG4916	me31B	38.2817	40.7151	36.4269	38.7597	37.7035	35.0825	37.6043	36.9272	33.9835
FBgn0004425	CG1179	LysB	0	0	0	0.0433157	0.0479992	0	0	0	0
FBgn0004426	CG9111	LysC	0	0	0	0	0.0958012	0	0	0	0.0391565
FBgn0004427	CG9118	LysD	0	0	0	0.0438572	0.0485992	0	0	0	0
FBgn0004428	CG1180	LysE	0	0	0	0.0362956	0.04022	0	0	0	0
FBgn0004429	CG9116	LysP	0	0	0	0	0.0379311	0	0	0	0
FBgn0004430	CG1165	LysS	0	0	0.0417612	0.0427875	0	0	0	0.037195	0
FBgn0004431	CG9120	LysX	0.239576	0.258288	0.25501	0.298602	0.289527	0.418977	0.545516	0.19468	0.405728
FBgn0004432	CG9916	Cyp1	264.112	286.584	269.096	283.39	291.347	300.794	306.671	298.985	307.151
FBgn0004435	CG17759	Galpha49B	8.51735	8.71024	8.1978	9.25227	8.82803	8.46096	8.50159	8.33692	8.34244
FBgn0004436	CG2013	UbcD6	26.7292	29.1707	25.5337	27.4866	26.9842	22.5649	27.1868	24.2198	23.1679
FBgn0004449	CG5723	Ten-m	21.0892	19.1543	21.7785	18.5174	20.0764	20.2462	19.7663	20.8671	20.4061
FBgn0004456	CG1771	mew	3.60258	4.04495	4.16313	3.07338	3.16756	3.56138	2.78886	3.09816	3.88583
FBgn0004462	CG7001	Pk17E	14.0594	13.9591	13.6375	13.4174	13.3506	12.5855	13.3803	12.9668	12.7743
FBgn0004463	CG8344	RpIII128	10.4611	11.1143	10.9527	10.9747	11.4801	11.5626	9.79915	11.1172	12.5945
FBgn0004465	CG4086	Su(P)	23.4999	23.2302	21.5651	25.867	26.8135	25.7585	24.0096	26.0372	26.47
FBgn0004507	CG7254	GlyP	97.197	86.808	93.0479	88.6814	95.5897	88.2877	96.49	96.9395	92.3844
FBgn0004509	CG10772	Fur1	12.1756	12.4338	13.1512	11.761	12.7143	12.7338	12.4224	12.9383	13.4975
FBgn0004510	CG6338	Ets97D	13.215	13.6161	14	13.109	14.1497	13.7038	14.4583	14.7542	15.2923
FBgn0004511	CG9355	dy	0.0438373	0.0245057	0.0466613	0.047808	0.0824089	0.0447204	0.0291135	0.0323239	0.0288709
FBgn0004512	CG3879	Mdr49	0.158149	0.138137	0.187042	0.177265	0.276066	0.219596	0.183804	0.154096	0.164914
FBgn0004513	CG10181	Mdr65	0	0.0176148	0.00496893	0.00509104	0.011283	0.0142868	0.0139512	0.00442561	0
FBgn0004514	CG7485	TyrR	0.00524254	0.0197819	0	0.0228696	0.0126712	0	0.0104451	0.0198804	0
FBgn0004516	CG14994	Gad1	0.00523969	0	0.00557723	0.00571429	0.00633214	0	0.0104394	0	0.0207049
FBgn0004552	CG1171	Akh	0.252092	0.181187	0.153332	0.196375	0.130565	0.330648	0.0358758	0.102425	0.320192
FBgn0004554	CG7539	Edg91	0.0319586	0	0	0	0	0	0	0	0
FBgn0004556	CG9680	Dbp73D	9.4112	10.6283	10.7151	11.5502	12.1337	13.2914	12.4308	12.9814	13.553
FBgn0004567	CG2939	slp2	0	0	0.0348246	0	0.00988458	0.00834403	0.0162961	0.0232626	0.00808018
FBgn0004569	CG4531	argos	88.5668	85.7423	77.4172	94.6047	93.2939	85.8154	93.1695	93.1402	80.5543
FBgn0004573	CG12073	5-HT7	0.155401	0.167538	0.165412	0.102897	0.0804863	0.113237	0.127164	0.16311	0.208347
FBgn0004574	CG15811	Rop	74.9291	79.2888	80.7842	74.6775	83.9104	82.2462	83.5001	86.831	90.0113
FBgn0004575	CG3985	Syn	0.0332639	0.0376549	0.0637321	0.0435322	0.052259	0.050901	0.0364508	0.0441494	0.0657219
FBgn0004577	CG3477	Pxd	0.0219436	0.00920009	0.00778573	0.0159541	0.0176791	0.00746188	0.0145733	0.0138688	0.0144519
FBgn0004580	CG6702	Cbp53E	0.0793472	0.0544373	0.0691027	0.031467	0.0435867	0.0662284	0.064673	0.0683853	0.0498821
FBgn0004581	CG30170	bgcn	0.273631	0.21737	0.214612	0.240827	0.261065	0.186096	0.14825	0.20935	0.25609
FBgn0004583	CG4114	ex	42.7316	39.9847	39.6734	36.1995	37.3619	37.1614	39.263	38.2181	37.1324
FBgn0004584	CG3178	Rrp1	49.972	50.2011	48.9142	49.0942	50.8935	50.5298	49.0814	51.3259	49.0091
FBgn0004587	CG10851	B52	60.7532	61.2385	64.9672	60.2341	67.1102	67.4403	69.8323	64.7731	72.4164
FBgn0004588	CG16931	Eig71Ea	0	0	0	0.0510957	0	0.0477959	0.0466734	0	0
FBgn0004589	CG7355	Eig71Eb	0	0	0	0	0	0	0	0	0
FBgn0004590	CG7608	Eig71Ec	0	0	0	0	0	0	0	0	0
FBgn0004591	CG7350	Eig71Ed	0	0	0	0	0	0	0	0	0
FBgn0004592	CG7604	Eig71Ee	0	0	0	0	0	0.0265032	0	0	0
FBgn0004593	CG7599	Eig71Ef	0	0	0	0	0	0.0468855	0	0	0
FBgn0004594	CG7336	Eig71Eg	0	0	0	0	0	0	0	0	0
FBgn0004595	CG17228	pros	0.0272492	0.00995043	0.010292	0.0105449	0.0138096	0.0053803	0.00875658	0.0191666	0.021709
FBgn0004597	CG7281	CycC	13.8196	14.6104	13.5098	13.7859	15.2352	13.976	13.9031	14.5266	15.441
FBgn0004598	CG18734	Fur2	35.7846	34.4997	36.7718	32.7258	35.354	34.7929	33.9949	34.6996	34.8215
FBgn0004603	CG7873	Src42A	28.4606	31.0462	29.0707	27.6304	31.2336	28.3115	31.9294	29.797	30.3684
FBgn0004606	CG1322	zfh1	172.889	161.713	190.135	123.709	143.516	166.31	151.812	138.962	159.014
FBgn0004607	CG1449	zfh2	50.419	52.7987	52.0076	36.2823	39.6869	38.58	38.8624	37.1581	39.7121
FBgn0004611	CG4574	Plc21C	9.56749	8.30009	9.12156	7.29387	8.07944	8.05129	7.15715	7.50871	8.32989
FBgn0004618	CG7672	gl	0.0170371	0.035715	0.0181346	0.0309671	0.0137262	0.0231738	0.0226295	0.0215356	0.00561024
FBgn0004619	CG8442	Glu-RI	0.00506641	0	0.00539279	0.0221012	0	0.010337	0.0050471	0	0
FBgn0004620	CG6992	GluRIIA	0	0.00746817	0.0126401	0.00647537	0.0287021	0.0181716	0.0236597	0.0281451	0.0175969
FBgn0004622	CG7887	Takr99D	0.00670243	0	0.0142684	0	0	0.00683747	0.00667689	0	0
FBgn0004623	CG8770	Gbeta76C	0	0.0165614	0.0140154	0.0143598	0.0318248	0.0402972	0.0524678	0.0374487	0.0260153
FBgn0004629	CG8050	Cys	65.6931	81.1789	82.4091	71.5292	62.7272	95.1123	73.3362	72.7033	85.9322
FBgn0004635	CG1004	rho	4.459	4.57255	4.64352	3.65593	4.40892	4.44381	3.68564	3.59898	4.50669
FBgn0004636	CG1956	R	82.5697	87.548	86.2518	88.8885	86.9596	90.3526	88.85	90.8252	91.5158
FBgn0004638	CG6033	drk	21.2512	22.8611	21.8818	20.4084	21.8814	20.5942	21.8786	20.98	20.7768
FBgn0004643	CG9900	mit(1)15	47.5292	45.7775	47.9497	49.144	51.8833	53.9604	47.0782	50.5763	51.2634
FBgn0004644	CG4637	hh	0.0244342	0.0614659	0.0520165	0.0266474	0.0393715	0.0581617	0.0405685	0.0231645	0.0241383
FBgn0004646	CG3039	ogre	0.848163	0.870612	1.00657	0.818667	0.736351	1.02438	0.7381	0.744012	1.02088
FBgn0004647	CG3936	N	8.83214	8.0803	8.25773	9.32222	9.04806	8.35104	8.33987	9.00717	8.45379
FBgn0004648	CG4122	svr	23.2663	24.055	23.3122	21.7807	23.8001	23.6596	22.4009	23.9678	24.6691
FBgn0004649	CG1372	yl	0.0121575	0.0229372	0.00647033	0.0132587	0.0183653	0.0124024	0.00302778	0.0115257	0.0180153
FBgn0004650	CG11411	fs(1)N	0.105545	0.088502	0.096741	0.134289	0.159438	0.125617	0.0934603	0.127855	0.121644
FBgn0004652	CG14307	fru	7.14608	7.2035	8.56394	5.39391	5.7392	7.62977	5.85344	5.61219	7.88507
FBgn0004654	CG3724	Pgd	58.1637	60.025	66.2477	59.9772	68.5425	73.707	69.5913	68.0718	76.4379
FBgn0004655	CG3707	wapl	13.9466	13.8387	15.4677	11.753	13.2223	13.3553	12.6115	12.4455	13.6952
FBgn0004656	CG2252	fs(1)h	39.9891	37.6799	47.7419	34.7704	38.1612	46.1732	35.39	35.7276	48.1787
FBgn0004657	CG1560	mys	257.944	248.548	242.749	250.564	258.301	241.065	237.346	251.194	254.064
FBgn0004666	CG7771	sim	0.00544514	0	0.0115918	0.0118767	0.0263217	0.00555484	0	0.00516218	0.0161376
FBgn0004687	CG3201	Mlc-c	102.391	107.98	105.102	103.951	111.479	109.283	109.987	107.422	112.564
FBgn0004698	CG8153	mus210	32.1009	31.8455	32.0898	32.595	34.1932	31.029	31.0985	34.2225	31.8063
FBgn0004777	CG2342	Ccp84Ag	0	0	0	0	0	0	0	0	0
FBgn0004778	CG1331	Ccp84Af	0	0	0	0	0	0	0.0331542	0	0
FBgn0004779	CG1330	Ccp84Ae	0	0	0	0	0	0	0	0	0
FBgn0004780	CG2341	Ccp84Ad	0	0.0334883	0	0.0871094	0.032176	0.0271612	0.0530468	0.0252413	0
FBgn0004781	CG1327	Ccp84Ac	0	0	0	0	0	0	0	0	0
FBgn0004782	CG1252	Ccp84Ab	0.0231174	0.0290767	0	0.0252113	0.0279372	0	0	0	0
FBgn0004783	CG2360	Ccp84Aa	0	0.0316545	0	0.0274465	0.0304141	0	0	0	0
FBgn0004784	CG6518	inaC	0	0	0	0	0.010116	0	0.00833888	0	0
FBgn0004795	CG5403	retn	0.0134547	0.0169231	0.0286429	0.0342379	0.00541998	0.0320268	0.022339	0.00850368	0.0177223
FBgn0004797	CG31991	mdy	1.78027	2.38366	2.42218	1.69883	1.66564	1.88205	1.78779	1.57206	1.81544
FBgn0004811	CG10528	fs(2)ltoPP43	11.9544	11.7158	12.6064	12.017	12.2721	12.3327	12.5406	12.5206	12.8277
FBgn0004828	CG8989	His3.3B	238.485	235.677	246.012	230.611	242.069	235.875	237.576	232.229	247.143
FBgn0004832	CG6358	Xpac	9.62563	11.1523	11.3841	9.18061	10.34	11.0514	12.2869	9.845	11.2302
FBgn0004837	CG3497	Su(H)	5.0504	5.41184	4.97082	4.82116	4.47053	5.07185	4.56071	4.7382	5.07346
FBgn0004838	CG10377	Hrb27C	87.4842	91.7425	89.4825	91.0954	87.8683	95.2293	84.4831	88.1924	95.5106
FBgn0004839	CG8967	otk	0.748179	0.742382	0.721164	0.92474	0.843893	0.928623	0.786735	0.843278	0.944427
FBgn0004841	CG6515	Takr86C	0.0299457	0.0150661	0.0127499	0	0.0361893	0.00610981	0.0357979	0	0.0414162
FBgn0004842	CG5811	NepYr	0.00915269	0	0	0	0	0.00933708	0.0091178	0	0
FBgn0004852	CG7978	Ac76E	2.71766	3.23112	3.50295	2.44149	2.99049	3.45349	2.91695	2.83442	3.5486
FBgn0004854	CG5488	B-H2	0	0	0	0	0.0151037	0.00637485	0	0	0
FBgn0004855	CG3284	RpII15	26.6463	29.6102	29.3111	27.0283	26.5902	33.4625	32.9725	29.3311	32.271
FBgn0004856	CG8264	Bx42	27.5989	27.7	28.9321	26.2957	28.9946	26.9981	27.7655	29.4302	29.5725
FBgn0004858	CG4220	elB	0.313587	0.335991	0.284338	0.189995	0.245628	0.272511	0.323962	0.335829	0.258157
FBgn0004859	CG2125	ci	0.0307427	0.051557	0.0290873	0.0409778	0.0206402	0.0278774	0.020417	0.0323835	0.0404938
FBgn0004860	CG3895	ph-d	18.987	18.5915	22.496	16.964	18.4799	21.7421	18.7209	18.8492	21.0786
FBgn0004861	CG18412	ph-p	16.6982	16.4207	18.9356	14.6265	16.0266	18.1416	16.4072	16.1625	16.9532
FBgn0004862	CG7902	bap	0	0.0167905	0	0.0145584	0	0	0.0132984	0.0126555	0.0131876
FBgn0004863	CG7937	C15	0	0	0	0	0	0	0	0	0
FBgn0004864	CG1594	hop	13.924	14.5292	14.7806	13.7486	15.0976	14.859	13.818	14.6507	15.8591
FBgn0004865	CG18023	Eip78C	0.055827	0.0371744	0.027964	0.0752093	0.0277804	0.0368511	0.0654286	0.0622658	0.03893
FBgn0004867	CG5920	sop	1469.93	1519.02	1518.02	1614.45	1622.43	1726.71	1662.57	1698.51	1712.88
FBgn0004868	CG4422	Gdi	93.5172	102.11	97.1823	96.701	104.324	106.569	98.268	103.163	112.722
FBgn0004870	CG9097	bab1	0.979585	0.603814	0.735408	0.576606	0.71343	0.770999	0.59779	0.738024	0.612035
FBgn0004872	CG6122	piwi	1.23278	1.13919	1.05109	1.26213	1.19336	0.936793	1.25941	1.23431	1.11222
FBgn0004875	CG10847	enc	23.1773	24.6007	26.7935	20.8376	23.0546	26.1769	22.9403	22.3708	25.9281
FBgn0004876	CG6027	cdi	8.26146	8.15423	8.6569	7.55113	7.99703	8.54706	7.77033	7.97887	8.77011
FBgn0004878	CG2102	cas	0.00524681	0.00659936	0.0167544	0.00572206	0.0190222	0.0160575	0.0313609	0.0248708	0.0155498
FBgn0004880	CG1130	scrt	0.0148894	0.00535075	0.00679224	0.0115986	0.0077116	0.0130194	0.0105947	0.00403304	0.00630387
FBgn0004882	CG10868	orb	0.133076	0.0925	0.145376	0.0840224	0.169286	0.103604	0.108148	0.136121	0.121085
FBgn0004885	CG6863	tok	0.0783517	0.0537543	0.113726	0.0932167	0.0645598	0.0472315	0.081601	0.0675274	0.112586
FBgn0004888	CG1065	Scsalpha	101.631	111.004	101.844	104.304	120.14	111.295	113.517	114.266	121.945
FBgn0004889	CG6235	tws	19.3903	19.7295	20.6225	18.759	19.2727	19.5017	19.265	19.7099	19.8215
FBgn0004892	CG3242	sob	0.00739296	0	0	0	0	0.0075419	0	0	0.00730342
FBgn0004893	CG10021	bowl	17.6317	18.4798	20.0744	13.7216	16.4019	18.2612	16.6718	16.5583	19.1445
FBgn0004895	CG1132	fd64A	0	0.0343409	0	0	0	0	0	0.0258839	0
FBgn0004896	CG3668	fd59A	0.0299581	0.0314007	0.0372027	0.0108906	0.0603404	0.0458425	0.0497399	0.0331349	0.0394604
FBgn0004897	CG11921	fd96Ca	0	0	0	0	0	0	0	0	0
FBgn0004898	CG11922	fd96Cb	0	0	0	0	0	0	0	0	0.0231142
FBgn0004901	CG2867	Prat	21.623	23.7715	23.6505	24.0516	25.9984	28.2048	24.3908	27.0456	28.6989
FBgn0004903	CG6354	Rb97D	9.97459	11.1716	10.761	8.96256	10.1233	11.0325	10.3813	9.85166	10.8055
FBgn0004907	CG17870	14-3-3zeta	219.668	223.405	213.629	239.154	234.001	217.093	227.333	235.735	234.409
FBgn0004908	CG7435	Arf84F	13.8888	14.6192	13.7186	14.9221	13.4418	13.208	14.2169	13.3623	13.9822
FBgn0004910	CG15855	Eip63F-1	0.038116	0.0479417	0.0521633	0.0237534	0.0197413	0.033329	0.0162732	0.0258109	0.0322751
FBgn0004913	CG1119	Gnf1	31.7585	31.8597	32.6734	31.2038	31.824	31.1999	30.9318	30.9811	32.1261
FBgn0004914	CG9310	Hnf4	16.0691	15.9517	17.0789	13.7321	14.6396	13.8199	14.2329	14.9488	14.1049
FBgn0004915	CG5193	TfIIB	18.4726	20.5252	20.111	18.8859	19.9244	19.8638	20.6321	20.7414	21.0665
FBgn0004919	CG2679	gol	4.71566	4.88696	4.89738	4.16226	4.44045	4.12744	4.18588	4.34884	4.19178
FBgn0004921	CG8261	Ggamma1	74.1005	79.1673	79.5187	76.5003	77.697	81.1892	88.3043	80.4259	81.6201
FBgn0004924	CG6146	Top1	43.6059	44.4392	46.0308	46.1445	46.3656	51.4297	45.4607	47.3036	51.3278
FBgn0004926	CG4153	eIF-2beta	237.951	247.907	237.39	262.159	262.364	265.667	272.604	267.511	270.484
FBgn0004956	CG5993	os	0.013527	0.017014	0.0215976	0.00737612	0.00817365	0	0.0336886	0.0192361	0
FBgn0004957	CG6205	por	10.2387	10.8184	9.96516	10.2281	11.324	10.5884	9.68888	10.6554	10.3761
FBgn0004959	CG6578	phm	0	0	0.0103197	0.0211466	0	0	0.00965819	0	0.00957771
FBgn0005198	CG6975	gig	11.0455	11.0481	12.1116	10.0335	10.9976	10.952	10.5422	10.68	11.4086
FBgn0005278	CG2674	Sam-S	63.4359	58.0642	56.0465	64.4548	65.9819	56.2983	63.308	64.6305	57.4067
FBgn0005322	CG5395	nmd	39.4388	41.2818	37.2465	40.9027	42.4857	40.9616	41.2885	44.8052	42.9425
FBgn0005355	CG6054	Su(fu)	18.9253	19.6212	19.2735	18.317	19.651	19.9916	19.5534	19.5332	20.3336
FBgn0005386	CG8887	ash1	9.7998	9.45336	10.4797	8.19389	8.64791	8.94475	8.62611	8.84596	8.46909
FBgn0005390	CG4790	fs(1)M3	0.0206966	0.00433864	0.0183582	0.0150475	0.0500234	0.0211135	0.0171814	0.0457825	0.0136306
FBgn0005391	CG2979	Yp2	0.024859	0.0156336	0.0396907	0.0542213	0.135189	0.0380397	0.0990571	0.0235672	0.0491158
FBgn0005410	CG1903	sno	8.53179	8.74926	8.97572	7.91388	8.38114	8.42644	7.65065	8.33368	8.77437
FBgn0005411	CG9998	U2af50	49.3951	51.1246	50.7172	48.4081	53.217	50.9764	54.1135	52.5872	54.7053
FBgn0005427	CG3114	ewg	2.87068	2.79594	2.89649	2.43935	2.56259	2.41736	2.58672	2.62702	2.60893
FBgn0005533	CG3922	RpS17	1272.41	1344.79	1332.57	1367.01	1318.12	1524.48	1555.9	1404.99	1470.08
FBgn0005536	CG32156	Mbs	17.4611	17.7336	18.9075	15.7191	16.1022	18.0856	17.2293	17.0325	17.7167
FBgn0005558	CG1464	ey	0.0588148	0.0591811	0.0939056	0.0448995	0.0568619	0.0359998	0.0527316	0.0613343	0.0929639
FBgn0005561	CG11049	sv	0.0108261	0.00453899	0	0.00787117	0.00436111	0	0.00359496	0	0.010695
FBgn0005564	CG9262	Shal	0.0670243	0.0684955	0.0802599	0.0822322	0.0455617	0.0683747	0.0834612	0.0754554	0.0620743
FBgn0005585	CG9429	Crc	993.129	1017.75	951.947	1015.7	1032.5	1020.97	1093.71	1082.28	1025.82
FBgn0005586	CG7576	Rab3	0.0463149	0.0194181	0.0547762	0.0224489	0.0435332	0.0419982	0.0358854	0.00487868	0.0457539
FBgn0005590	CG31695	scw	0.0575351	0.0723667	0.0306208	0.0470598	0.0173827	0.0293471	0.0716447	0.0409089	0.0284191
FBgn0005592	CG32134	btl	0.238369	0.214155	0.279615	0.228128	0.27631	0.238209	0.179307	0.202922	0.245093
FBgn0005593	CG4897	RpL7	1633.16	1618.06	1627.34	1739.99	1737.05	1763.84	1848.46	1793.66	1798.52
FBgn0005596	CG14513	yemalpha	11.4069	11.0141	12.1806	10.0763	10.8246	10.8377	11.4678	10.9307	10.7425
FBgn0005612	CG3090	Sox14	11.396	10.8291	12.0521	7.91678	8.82446	8.45275	9.51429	9.17603	8.84947
FBgn0005613	CG8404	Sox15	0.110937	0.0863786	0.12933	0.126746	0.0957619	0.129339	0.0999889	0.100164	0.151343
FBgn0005614	CG18345	trpl	0.0198336	0.0187098	0	0.0324451	0.0239688	0.035408	0.00493949	0.0141022	0.014695
FBgn0005616	CG3241	msl-2	15.0982	15.172	15.7931	14.2003	14.0196	15.4331	14.7707	14.599	15.0591
FBgn0005617	CG10385	msl-1	14.3897	14.2906	15.7672	14.6063	14.5303	15.7904	14.0129	14.7107	15.6142
FBgn0005619	CG3454	Hdc	0.028914	0.0145471	0.0615534	0.0567594	0.0209655	0.0294966	0.07489	0.0493407	0.0571277
FBgn0005624	CG3886	Psc	11.1729	10.7669	12.6887	7.98092	8.79343	9.76409	8.13111	8.24318	9.38558
FBgn0005626	CG10118	ple	0.0432526	0.0388589	0.019731	0.0471703	0.0298689	0.0378206	0.00615539	0.0117157	0.0061041
FBgn0005630	CG12052	lola	20.9255	20.1654	22.8301	17.505	18.2596	20.464	18.3648	18.02	20.7779
FBgn0005631	CG13521	robo	13.9469	14.3072	14.6195	13.0676	14.0872	14.0203	13.5376	14.1644	14.1885
FBgn0005632	CG1945	faf	44.5715	43.7142	46.3496	40.8395	43.9104	43.2641	40.2672	44.1595	46.1799
FBgn0005633	CG7445	fln	0	0.0192844	0.0326395	0.0167208	0.0185287	0.0312818	0	0.0436058	0.0151463
FBgn0005634	CG15792	zip	131.432	135.269	139.012	125.992	131.206	134.414	121.56	130.424	139.012
FBgn0005636	CG3385	nvy	19.5566	20.2915	21.9609	16.8003	19.7228	20.1981	20.5312	19.8524	21.3569
FBgn0005638	CG4354	slbo	0.138621	0.261534	0.0737757	0.120942	0.125642	0.219192	0.131188	0.0854215	0.143789
FBgn0005640	CG10579	Eip63E	6.32126	6.54465	6.88234	5.35293	5.80338	6.57801	5.83877	5.59848	6.099
FBgn0005642	CG1454	wdn	16.4872	16.7368	17.025	15.2215	15.956	16.7263	16.7213	16.3396	16.2815
FBgn0005648	CG2163	Pabp2	39.338	39.1806	38.1785	41.344	40.9216	41.2092	46.3811	41.2005	40.4953
FBgn0005649	CG5422	Rox8	42.8036	44.5439	45.4278	42.4704	47.5453	47.4766	46.424	45.5536	49.3898
FBgn0005654	CG4088	lat	4.92843	4.78939	5.13351	4.08871	4.63007	4.33342	4.27256	4.44427	4.53256
FBgn0005655	CG9193	mus209	129.704	133.907	138.551	149.8	150.624	164.646	150.189	151.535	160.006
FBgn0005658	CG7018	Ets65A	0.0196089	0.00493276	0.00417443	0	0	0.00400079	0	0	0.0116228
FBgn0005659	CG5583	Ets98B	0.00567569	0.0214164	0	0	0.0205771	0	0	0.0161422	0.0392486
FBgn0005660	CG2914	Ets21C	7.88906	7.26612	7.48162	7.65784	7.96181	7.9267	8.63932	7.71116	7.91787
FBgn0005664	CG16963	Cry	0	0	0	0	0	0.010508	0	0.00976516	0.0101757
FBgn0005666	CG32019	bt	0.0603636	0.055619	0.0343675	0.0505216	0.0475017	0.0436786	0.0454498	0.0472453	0.0506183
FBgn0005670	CG3656	Cyp4d1	0.0691864	0.0652662	0.0644381	0.0848848	0.0836115	0.0970479	0.0861535	0.106586	0.102523
FBgn0005671	CG17369	Vha55	92.0877	92.3057	99.5172	89.4271	99.6154	104.814	100.944	101.26	109.932
FBgn0005672	CG10334	spi	103.122	103.685	98.4568	87.9641	97.9734	89.3361	100.465	94.5563	90.7302
FBgn0005674	CG5394	Aats-glupro	56.7713	54.6067	56.6976	56.6343	61.1565	58.5603	55.4356	58.5142	61.8362
FBgn0005677	CG4952	dac	0.0344881	0.0347029	0.0624068	0.0300896	0.0500145	0.0527744	0.0343567	0.0294263	0.0306634
FBgn0005683	CG5354	pie	6.58834	7.4964	7.23899	6.08668	6.37629	6.88133	6.508	6.40366	6.56332
FBgn0005694	CG5683	Aef1	13.8257	14.754	15.3932	14.3635	16.0679	17.4903	17.8905	16.9024	17.5083
FBgn0005695	CG8411	gcl	6.33784	6.40683	6.54624	4.46287	4.63337	4.50192	4.35722	4.45073	5.09389
FBgn0005696	CG5923	DNApol-alpha73	15.4536	16.946	17.4636	14.6626	15.9319	17.3472	15.9346	15.8286	17.0386
FBgn0005771	CG4491	noc	0.21628	0.280535	0.302155	0.287467	0.318549	0.186163	0.242388	0.237079	0.353876
FBgn0005775	CG7503	Con	0.0162292	0	0.00690988	0.00707968	0.0156903	0.00331123	0	0.00615434	0.00961958
FBgn0005777	CG8402	PpD3	39.6498	43.9243	42.6535	40.9645	41.4981	44.5201	43.7575	43.898	44.045
FBgn0005778	CG10138	PpD5	0	0	0	0	0	0	0	0	0
FBgn0005779	CG8822	PpD6	0.0145464	0	0	0	0	0	0	0.0137904	0
FBgn0008635	CG6223	betaCop	197.572	209.501	203.266	198.129	218.502	208.037	214.544	218.156	215.522
FBgn0008636	CG33152	hbn	0	0.0134734	0	0	0	0	0	0	0
FBgn0008646	CG9930	E5	0.0181932	0	0.0193653	0.0198411	0.0109932	0	0.00906195	0	0
FBgn0008651	CG6570	lbl	0	0	0	0	0	0.0143422	0.0210081	0	0
FBgn0008654	CG3905	Su(z)2	10.0748	9.68297	10.7456	6.70513	7.07025	7.89523	7.3172	7.14616	8.03203
FBgn0010014	CG4209	CanB	0.0940845	0.0788921	0.100146	0.0513033	0.0568504	0.0639867	0.031242	0.0743295	0.0309817
FBgn0010015	CG1455	CanA1	0.110261	0.0462282	0.0547699	0.0961985	0.02665	0.0599906	0.0805499	0.027875	0.0435702
FBgn0010019	CG3972	Cyp4g1	5.62899	5.11811	5.1434	5.00168	5.37856	5.37917	5.26973	5.26414	5.65293
FBgn0010038	CG4181	GstD2	2.02498	2.64622	3.47108	2.4952	2.70143	3.03159	2.38403	2.84222	2.8318
FBgn0010039	CG4381	GstD3	159.496	167.285	172.167	151.198	140.028	157.562	165.487	164.797	157.232
FBgn0010040	CG11512	GstD4	2.69655	2.95512	3.80807	2.09641	2.5812	3.32284	2.57988	2.65766	3.50789
FBgn0010041	CG12242	GstD5	44.3584	53.3318	53.3705	48.0852	52.1019	53.389	50.3333	49.9242	56.1238
FBgn0010042	CG4423	GstD6	0.708127	0.692744	0.669996	0.657857	0.887463	0.642127	0.705428	0.795649	0.880915
FBgn0010043	CG4371	GstD7	5.4113	6.84012	6.47631	6.98779	5.56349	6.94847	7.42895	7.17193	7.60641
FBgn0010044	CG4421	GstD8	0	0.122467	0.155459	0.159279	0.235335	0.198657	0.24249	0.161538	0.168329
FBgn0010051	CG1063	Itp-r83A	11.2611	11.4272	12.4857	11.1867	12.1081	12.1285	11.0756	11.7742	12.3555
FBgn0010052	CG8425	Jhe	0.0279619	0.0117233	0.0496053	0.0813189	0.0788475	0.0380336	0.0185702	0.0353451	0.0368309
FBgn0010053	CG15101	Jheh1	59.3427	73.9158	78.7935	55.281	58.3035	74.2494	58.6575	61.4164	79.2865
FBgn0010078	CG3661	RpL23	1749.69	1810.57	1846.92	1929.61	1783.83	2076.23	2177.74	1982.38	1953.02
FBgn0010097	CG17566	gammaTub37C	0.130426	0.119307	0.189311	0.142239	0.200606	0.120958	0.153552	0.168611	0.234266
FBgn0010100	CG9244	Acon	182.306	195.182	192.045	183.007	195.196	204.062	197.653	201.527	207.768
FBgn0010105	CG17943	comm	0.11605	0.0778486	0.0905859	0.0759371	0.0654482	0.0552478	0.154144	0.0953503	0.152859
FBgn0010109	CG8704	dpn	0.00949484	0.0119425	0.0101065	0.0207097	0	0.0484307	0.0378346	0	0.0281395
FBgn0010113	CG15532	hdc	27.5465	26.1247	30.4475	22.2716	23.529	28.7276	22.1203	22.8635	27.8241
FBgn0010114	CG2040	hig	0.00890771	0.00560199	0.0189631	0.00971455	0.0376773	0.0454359	0.0443688	0.0295569	0.0527989
FBgn0010173	CG9633	RpA-70	83.8093	88.1353	81.7238	86.7126	87.9515	83.1251	84.1841	86.7552	83.8223
FBgn0010194	CG6407	Wnt5	18.987	18.4238	19.9538	17.7799	19.7933	20.7154	21.1434	19.3557	20.4964
FBgn0010197	CG33114	Gyc32E	0.00539793	0.0271578	0.017237	0.0117737	0	0	0.0107547	0	0.00533256
FBgn0010198	CG2033	RpS15Aa	943.884	918.947	854.296	1144.98	1027.03	962.562	997.34	1075.44	963.26
FBgn0010213	CG8905	Sod2	71.9032	80.4611	78.0725	72.5376	76.0052	80.6351	83.0169	76.4586	79.7531
FBgn0010215	CG17947	alpha-Cat	11.3952	11.6863	9.93083	13.4729	11.3683	10.1676	9.30705	10.9556	9.28671
FBgn0010217	CG11154	ATPsyn-beta	210.634	225.215	216.228	217.896	241.029	208.74	212.532	226.967	251.303
FBgn0010220	CG12759	Dbp45A	18.038	19.3289	19.3621	17.7302	18.8121	18.8913	18.6927	18.4665	18.0857
FBgn0010222	CG18466	Nmdmc	21.4255	25.8303	23.6606	31.4051	31.6118	33.9854	29.4728	31.3519	35.0925
FBgn0010223	CG12232	Galpha73B	0.42308	0.545447	0.461593	0.322981	0.39625	0.410023	0.295027	0.260711	0.689627
FBgn0010225	CG1106	Gel	4.58145	4.55503	5.47622	4.41967	4.15423	4.80862	3.64775	4.19623	5.23012
FBgn0010226	CG8938	GstS1	0.449697	0.469573	0.62317	0.388642	0.317871	0.709774	0.329648	0.442416	0.603509
FBgn0010228	CG17921	HmgZ	94.1817	83.7582	87.1083	96.5436	88.7816	93.4824	104.403	92.9341	85.8045
FBgn0010235	CG5433	Klc	62.9288	69.2393	67.0623	62.5121	65.5206	64.6161	65.3056	67.5723	68.1505
FBgn0010238	CG12369	Lac	95.272	94.38	99.3398	88.6601	100.414	98.7856	100.269	96.4155	107.074
FBgn0010240	CG17336	Lcch3	3.11498	3.49509	3.11566	2.60986	3.09521	3.08695	2.91594	2.94374	3.17495
FBgn0010241	CG8523	Mdr50	0.0226774	0.0570466	0.0772426	0.0544093	0.0548111	0.032388	0.0406638	0.0429979	0.0313638
FBgn0010246	CG9155	Myo61F	42.2812	44.9055	43.4153	44.1628	50.1883	47.8083	49.4423	51.3416	50.4334
FBgn0010247	CG40411	Parp	5.45668	5.88063	4.37596	5.57224	4.44371	4.21924	4.09545	4.1091	3.00158
FBgn0010258	CG9654	Rbp4	0.293049	0.288464	0.433986	0.305697	0.169375	0.181971	0.368088	0.301979	0.201391
FBgn0010263	CG3151	Rbp9	0.323554	0.382845	0.318887	0.321496	0.315708	0.364303	0.279345	0.340823	0.324371
FBgn0010265	CG13389	RpS13	1277.43	1298.54	1311.29	1338.12	1241.6	1454.08	1606.86	1383.32	1383.47
FBgn0010269	CG15793	Dsor1	12.5432	12.4432	13.0543	10.6369	12.0723	12.4675	12.0037	12.1559	12.2747
FBgn0010278	CG4817	Ssrp	82.2426	83.1202	85.8464	81.5259	84.7376	89.9458	86.5633	88.7304	90.4299
FBgn0010280	CG5444	Taf4	44.9376	46.2147	47.8624	44.2454	46.4521	47.7864	47.9864	47.2704	49.6485
FBgn0010282	CG10281	TfIIFalpha	38.6259	40.4901	42.2805	37.117	39.9506	43.123	43.0629	40.9435	42.212
FBgn0010287	CG7562	Trf	6.85326	6.59461	6.18695	7.68817	7.28543	7.27178	7.19882	7.9492	7.99239
FBgn0010288	CG4265	Uch	59.7651	66.7064	63.8557	60.7429	63.9559	65.1512	69.972	66.1306	67.0611
FBgn0010292	CG1430	bys	20.3216	24.1029	23.1487	27.8973	26.8206	30.4991	30.9244	29.9848	29.8491
FBgn0010294	CG14266	ng2	0	0	0	0	0	0.0360658	0	0.0335163	0
FBgn0010295	CG10788	ng3	0.0649933	0	0	0	0	0	0	0	0.0321031
FBgn0010296	CG10789	ng4	0	0	0	0	0	0	0	0	0
FBgn0010300	CG10719	brat	32.4826	31.6111	35.6961	35.7987	36.8497	41.5744	34.5905	36.87	41.9655
FBgn0010303	CG4353	hep	20.6765	20.8201	22.5112	17.9269	18.5509	20.4622	18.6444	18.8243	20.9448
FBgn0010309	CG10739	pigeon	7.43403	6.9764	6.98853	6.54148	6.64004	6.26668	6.27524	6.45492	6.6748
FBgn0010313	CG2530	corto	0.152046	0.165552	0.115946	0.136119	0.216657	0.143534	0.155988	0.120479	0.145721
FBgn0010314	CG3738	Cks30A	11.9061	11.3005	10.1384	10.6086	11.5311	10.5609	13.6776	12.0559	10.6774
FBgn0010315	CG9096	CycD	17.8787	18.0435	16.5511	20.219	19.809	19.5394	20.7738	21.2019	20.2275
FBgn0010316	CG1772	dap	14.4386	14.3239	15.3082	12.9875	13.1728	15.078	13.8245	13.7192	14.7379
FBgn0010317	CG10308	CycJ	0.181127	0.130183	0.289194	0.211643	0.187621	0.197975	0.257767	0.0858575	0.230058
FBgn0010323	CG2851	Gsc	0.0322658	0.0304376	0.0085861	0.00879709	0.0389931	0.0246869	0.0241071	0.00764727	0.0239063
FBgn0010328	CG5965	woc	49.6438	51.7628	56.1664	45.7541	51.7685	53.6921	50.6869	51.5683	56.8702
FBgn0010329	CG1543	Tbh	0.265151	0.475242	0.543298	0.368689	0.312423	0.40574	0.435832	0.377059	0.379813
FBgn0010333	CG2248	Rac1	87.8314	87.8215	83.7684	90.1538	91.5398	86.1098	95.5294	91.5097	90.6237
FBgn0010339	CG8340	128up	36.7442	39.9592	40.0467	41.4856	41.0933	43.5775	43.6669	44.8179	46.5842
FBgn0010340	CG9852	140up	9.12393	8.61346	7.59759	7.44585	8.37593	7.3871	9.27465	8.33598	8.66597
FBgn0010341	CG12530	Cdc42	148.824	157.986	158.745	149.473	153.852	166.281	166.588	159.442	165.703
FBgn0010342	CG1825	Map60	40.2294	41.3987	43.1754	35.3846	37.8775	41.4114	43.4347	40.0132	41.2121
FBgn0010348	CG8385	Arf79F	235.192	248.962	226.693	243.88	238.108	232.95	262.459	256.925	234.794
FBgn0010350	CG7962	CdsA	12.9333	12.2766	12.4001	13.8582	13.6102	12.7409	14.0823	13.7613	12.992
FBgn0010352	CG11661	Nc73EF	45.9615	46.9131	48.0966	46.43	50.7359	52.0507	49.6285	50.0104	52.1967
FBgn0010355	CG17603	Taf1	18.8874	19.2911	20.2207	18.6195	18.9696	20.2936	18.7342	19.1999	20.8921
FBgn0010356	CG7704	Taf5	11.5213	11.6815	11.4796	11.7171	11.6193	11.0438	10.2954	11.7526	11.3575
FBgn0010357	CG18211	betaTry	0	0.0302731	0.0256191	0	0	0	0	0	0.0475542
FBgn0010358	CG12351	deltaTry	0.0953235	0.0599482	0.228295	0.155937	0.201597	0.097244	0.0949603	0.045185	0.094169
FBgn0010359	CG30028	gammaTry	0.0714926	0.0599482	0.228295	0.155937	0.201597	0.072933	0.0949603	0.045185	0.094169
FBgn0010379	CG4006	Akt1	31.8852	32.1072	32.3575	27.8502	27.883	28.9727	28.1375	27.4351	29.2279
FBgn0010380	CG12532	Bap	60.0392	62.1348	64.1928	60.7596	64.7043	66.1307	60.5237	61.9538	69.0441
FBgn0010381	CG10810	Drs	35.1145	29.2352	28.2448	40.471	36.649	30.8354	45.465	39.2479	32.9153
FBgn0010382	CG3938	CycE	13.2733	13.0077	13.495	12.9268	13.3321	15.293	13.4677	13.7908	14.8917
FBgn0010383	CG6816	Cyp18a1	0.00701163	0.00881912	0.00746332	0.00764673	0.016947	0	0.00698491	0	0.0277068
FBgn0010385	CG1385	Def	1.45135	1.76464	1.18439	1.26625	1.11084	1.28318	1.54221	1.55939	1.38598
FBgn0010387	CG8627	Dbi	1.34049	1.79845	0.951228	0.633492	1.13398	0.774913	1.29087	1.22847	1.32425
FBgn0010388	CG10816	Dro	143.754	194.296	215.901	155.025	127.809	276.362	191.356	141.209	216.177
FBgn0010389	CG7223	htl	21.9245	21.9009	21.1337	19.6991	20.6097	18.7588	19.4737	20.8612	19.4605
FBgn0010391	CG2522	Gtp-bp	88.807	92.9358	97.0064	92.8884	96.4646	102.54	98.3265	99.9909	101.644
FBgn0010395	CG1762	betaInt-nu	0.88424	1.17761	0.732047	0.661797	0.803196	0.678015	0.806025	0.909517	0.833565
FBgn0010397	CG10119	LamC	4.21515	3.96392	4.32735	3.35964	3.7705	4.38848	3.45345	3.71227	4.51435
FBgn0010398	CG6098	Lrr47	1.92618	2.09883	2.21473	1.79735	1.80496	1.70229	1.51865	1.59172	2.13689
FBgn0010399	CG2902	Nmdar1	0.027668	0.0290003	0.024542	0.010058	0.0334366	0.0141127	0.0505313	0.0174868	0.0227774
FBgn0010401	CG3250	Os-C	0	0	0	0	0	0	0	0	0.0631431
FBgn0010403	CG11422	Os-E	0	0	0	0	0.0440143	0	0	0	0.0359797
FBgn0010406	CG8194	RNaseX25	37.9328	37.477	33.89	38.4572	38.884	36.459	37.476	40.8805	38.8952
FBgn0010407	CG4926	Ror	0.450489	0.427636	0.379989	0.417136	0.400606	0.364183	0.448772	0.33844	0.487017
FBgn0010408	CG3395	RpS9	999.691	948.886	945.096	1171.13	1132.06	1067.64	1025.84	1128.48	1085.97
FBgn0010409	CG6510	RpL18A	1411.44	1400.43	1485.73	1531.82	1442.55	1669.95	1728.93	1497	1547.12
FBgn0010411	CG8900	RpS18	1038.75	1022.45	988.452	1175.09	1094.58	1151.31	1145.12	1143.92	1071.96
FBgn0010412	CG4464	RpS19a	786.742	812.005	777.14	757.964	787.753	809.484	960	819.155	823.567
FBgn0010414	CG4545	SerT	0.382418	0.412286	0.348903	0.470016	0.381458	0.334391	0.441431	0.431602	0.245861
FBgn0010415	CG10497	Sdc	26.1101	25.6614	25.8133	25.1223	24.6031	25.9348	27.5058	26.3322	26.32
FBgn0010416	CG9984	TH1	34.6672	35.5679	35.4063	31.7395	34.0815	33.0484	34.3062	33.8093	35.3903
FBgn0010417	CG32211	Taf6	14.4773	13.781	14.9302	11.5087	12.753	12.4128	13.5149	12.3275	12.8087
FBgn0010421	CG6538	TfIIFbeta	14.4313	15.7236	14.7087	15.6215	15.1815	14.5658	15.2767	14.5092	15.1797
FBgn0010422	CG3710	TfIIS	22.3732	23.2657	23.5132	20.3272	21.5777	24.5788	23.8931	21.9434	23.7585
FBgn0010423	CG9073	TpnC47D	0.0318532	0	0	0	0	0	0	0.0301979	0
FBgn0010424	CG7930	TpnC73F	0.0200655	0.0504762	0	0.021883	0.0242491	0.0614093	0.0399781	0.0570683	0.0396449
FBgn0010425	CG18681	epsilonTry	0	0	0.0247549	0	0.0843166	0	0	0	0.0459499
FBgn0010431	CG18543	mtrm	0.0530303	0.0444671	0.112893	0.134945	0.106811	0.108197	0.0704375	0.0670327	0.052388
FBgn0010433	CG7508	ato	0.0130162	0	0.0138547	0.0141952	0	0	0	0.0123398	0
FBgn0010434	CG11949	cora	112.482	108.268	112.686	101.86	109.191	106.777	109.174	110.18	109.339
FBgn0010435	CG2727	emp	0.571306	0.503006	0.66132	0.693148	0.724942	0.670239	0.611814	0.629631	0.599661
FBgn0010438	CG4337	mtSSB	44.4968	51.9069	45.2378	49.0716	45.8106	56.767	59.1803	52.8805	55.7281
FBgn0010441	CG5974	pll	17.2116	17.8474	17.3192	16.6098	18.1276	18.9569	18.6313	18.3663	18.6639
FBgn0010452	CG11280	trn	0.028682	0.0144303	0.0366357	0.03128	0.048527	0.0351119	0.0342873	0.0217532	0.0566693
FBgn0010453	CG4698	Wnt4	0.127796	0.284948	0.136029	0.0823559	0.147421	0.142223	0.109949	0.165211	0.16068
FBgn0010470	CG9847	Fkbp13	229.755	243.807	230.299	258.31	244.147	260.941	263.458	261.474	258.855
FBgn0010473	CG15427	tutl	0.00983242	0.00989366	0.0209317	0.0021446	0.0166354	0.00802441	0.00979495	0.0111858	0.0155413
FBgn0010482	CG9432	l(2)01289	0.0366242	0.0255919	0.0303206	0.0177518	0.0393424	0.0290594	0.0466193	0.0308631	0.0120602
FBgn0010488	CG3845	NAT1	153.673	157.988	167.835	152.346	163.857	175.829	161.009	166.703	181.859
FBgn0010497	CG5304	l(2)01810	1.18604	0.971161	1.36412	0.911506	0.808049	1.34798	1.00707	0.97348	1.14022
FBgn0010501	CG5370	Dcp-1	10.2341	11.6418	11.7359	10.1781	10.2689	10.9449	10.8084	10.5881	11.1418
FBgn0010504	CG11546	kermit	25.7922	27.1995	23.4146	31.4921	33.7873	29.2904	34.67	33.9058	29.785
FBgn0010516	CG8996	wal	91.701	99.9379	102.666	88.6913	98.055	103.609	96.7991	98.1165	108.613
FBgn0010520	CG4539	Bka	8.843	10.4235	8.87481	12.3443	10.473	12.3977	12.9119	11.9285	11.4066
FBgn0010531	CG17753	CCS	10.017	10.3876	9.88421	10.0625	9.57458	10.9847	11.3369	11.3321	10.5593
FBgn0010548	CG11140	Aldh-III	39.0361	41.5604	38.8673	37.2841	41.9455	40.9138	45.4738	43.0565	42.2751
FBgn0010549	CG8799	l(2)03659	0.00429051	0	0	0.00935827	0	0.0218848	0.0170966	0.0203378	0.0254313
FBgn0010551	CG15081	l(2)03709	79.4193	80.1504	79.456	88.2177	92.3472	84.647	91.8412	88.3995	87.7144
FBgn0010575	CG5580	sbb	16.4626	17.3847	19.7876	12.5435	14.3694	17.3045	13.1798	13.2556	17.9976
FBgn0010583	CG3727	dock	33.4534	38.2354	37.4734	31.6138	33.9952	35.7618	34.474	35.3994	37.9291
FBgn0010590	CG8392	Prosbeta1	89.1681	101.651	92.678	89.8792	98.4667	95.131	101.148	100.282	104.655
FBgn0010591	CG8946	Sply	32.2559	33.811	32.5166	32.1091	33.5071	33.9543	31.1524	32.7433	36.0904
FBgn0010602	CG3018	lwr	160.265	170.969	165.651	149.98	163.606	171.406	192.47	169.569	174.14
FBgn0010607	CG8886	l(2)05714	11.8687	12.9803	12.4251	11.7881	10.2452	10.6609	11.7585	12.0093	11.4351
FBgn0010611	CG4311	Hmgs	41.7394	41.8538	38.1243	45.2347	47.8619	41.5335	44.64	47.5811	43.6286
FBgn0010612	CG6105	l(2)06225	114.209	136.43	114.718	131.491	119.569	139.308	135.05	126.574	121.261
FBgn0010620	CG10939	Sip1	0.866161	0.877215	0.730384	0.515245	0.706897	0.619675	0.683564	0.629193	0.577855
FBgn0010621	CG8439	Cct5	116.539	122.351	125.705	130.022	138.896	140.777	134.146	143.892	148.421
FBgn0010622	CG9893	l(2)06496	12.2541	12.8476	12.3314	12.7056	14.7104	14.1322	13.6215	14.2934	13.7659
FBgn0010638	CG10130	Sec61beta	164.319	178.989	174.091	159.895	175.839	180.277	213.417	181.439	193.691
FBgn0010651	CG15095	l(2)08717	18.1187	18.1911	20.8685	21.7955	22.1064	24.9448	21.5506	22.0893	26.1272
FBgn0010660	CG3820	Nup214	29.859	29.1212	30.8758	25.3131	28.2297	28.6818	27.4846	27.4104	29.3648
FBgn0010704	CG7085	l(2)s5379	46.0976	47.2855	45.5972	49.7914	47.5673	46.9116	49.7294	48.7643	47.0861
FBgn0010741	CG6302	l(3)01239	73.6741	78.9741	70.3507	82.4462	81.0241	83.6261	88.5562	86.8002	83.8623
FBgn0010747	CG4659	Srp54k	63.6568	65.6438	65.6266	68.5661	68.7672	70.9495	66.6589	69.5215	72.7185
FBgn0010750	CG2503	atms	24.6021	25.5108	27.0325	26.3084	25.9838	27.0292	26.6329	27.6356	28.1739
FBgn0010762	CG32067	simj	14.4227	13.0286	14.4634	11.1982	11.2867	12.2547	11.2215	11.4098	12.1012
FBgn0010768	CG5557	sqz	5.99428	6.9187	6.76656	4.18305	4.50598	4.95028	4.76886	4.3692	5.04048
FBgn0010770	CG5786	ppan	23.3675	24.7393	24.6225	29.6316	30.3559	32.171	33.6027	31.4952	33.6068
FBgn0010772	CG2179	Xe7	16.8998	17.2961	18.5725	17.4486	17.7786	17.435	17.3463	18.7748	17.9853
FBgn0010774	CG1101	Aly	79.8657	81.953	84.8437	77.8421	91.0001	83.978	94.1149	89.2003	93.091
FBgn0010786	CG9165	l(3)02640	65.5668	68.5721	65.3293	74.5778	81.6101	77.5349	76.4062	82.4355	82.4915
FBgn0010803	CG9735	Aats-trp	15.7999	16.5415	15.6355	18.4496	18.5143	17.6402	18.5616	19.0352	17.6148
FBgn0010808	CG1715	l(3)03670	41.0497	46.1043	44.0439	42.5732	46.6056	47.6795	46.969	45.4383	47.0239
FBgn0010812	CG2708	Tom34	15.6419	16.4364	16.0138	15.6257	16.0594	15.6341	15.4097	16.3805	17.4349
FBgn0010825	CG6964	Gug	31.998	32.2381	36.0188	28.4919	31.5858	34.8153	31.9764	30.3581	35.7686
FBgn0010830	CG11238	l(3)04053	11.2894	10.5907	10.5437	9.92461	10.1285	11.477	11.1763	11.3402	11.2067
FBgn0010877	CG7129	l(3)05822	29.4422	30.6555	31.5441	20.433	21.4225	22.191	21.5286	21.8588	22.3128
FBgn0010894	CG10624	sinu	6.21622	5.53774	5.164	5.56614	5.30943	5.0827	5.09371	5.74254	4.98662
FBgn0010905	CG16757	Spn	18.4663	18.1135	20.6446	16.3617	17.924	20.6395	16.7419	17.3783	19.9534
FBgn0010909	CG16973	msn	68.3021	68.4311	71.4363	63.1266	67.9105	67.8914	65.1347	65.9686	70.3521
FBgn0010926	CG5824	l(3)07882	17.1941	18.6258	18.2737	22.4817	23.3435	24.2905	22.9716	24.3291	25.3974
FBgn0011016	CG5474	SsRbeta	221.172	244.324	232.522	235.931	243.417	253.176	247.918	243.659	258.599
FBgn0011020	CG10061	Sas-4	8.00096	7.60919	8.47917	6.38408	6.28831	7.30598	7.24588	6.75638	7.26841
FBgn0011202	CG1768	dia	9.32138	8.83337	9.597	7.04771	7.2226	7.72998	6.82245	7.08317	8.11626
FBgn0011204	CG12086	cue	43.3749	44.3714	44.3427	45.9058	49.7617	49.7043	49.251	51.5808	53.3679
FBgn0011205	CG5725	fbl	17.9623	17.9	16.9028	17.2702	18.0087	16.8556	17.3629	18.55	16.7297
FBgn0011206	CG4760	bol	1.59985	1.72141	1.82312	1.36355	1.60846	1.84877	1.78661	1.51926	1.87266
FBgn0011207	CG3959	pelo	22.2749	21.4726	20.9357	23.0451	21.3223	22.2168	22.9278	23.3748	22.4682
FBgn0011211	CG3612	blw	318.723	346.878	347.241	324.816	363.89	368.972	329.146	347.898	394.787
FBgn0011217	CG7425	eff	161.858	177.178	158.206	169.775	164.934	169.155	188.986	168.107	156.539
FBgn0011224	CG31000	heph	1.75962	2.02048	2.06984	1.65776	1.80082	2.04124	1.67571	1.65482	1.82183
FBgn0011225	CG5695	jar	18.8044	18.9556	17.5191	20.1074	21.3993	18.4182	19.9924	21.4426	19.4318
FBgn0011227	CG8764	ox	41.1475	49.3953	38.5811	55.7632	39.4887	53.9521	52.022	46.2374	47.4638
FBgn0011230	CG14472	poe	63.3788	63.9121	67.3958	54.8978	61.2076	60.8644	53.0541	58.3823	65.6498
FBgn0011232	CG3766	scat	12.0603	12.5558	12.0981	10.579	11.6179	10.7536	11.3658	11.4953	11.4587
FBgn0011236	CG5575	ken	24.6538	24.8643	26.8711	24.9874	26.6102	28.7553	27.1718	26.4425	27.9392
FBgn0011239	CG31733	ms(2)35Ci	0	0	0.0137989	0	0	0	0.0129143	0	0.0128067
FBgn0011241	CG10536	cbx	5.33146	4.75325	5.30772	5.45525	4.33958	5.26291	5.04558	4.65303	5.15845
FBgn0011244	CG2830	Hsp60B	0.0448282	0.0225537	0.0572593	0.0293332	0	0.0365851	0.0446573	0.0254992	0.0619993
FBgn0011259	CG18405	Sema-1a	0.23587	0.195371	0.249024	0.244687	0.210889	0.219103	0.263626	0.221795	0.204597
FBgn0011260	CG4700	Sema-2a	7.19929	7.25874	6.9313	7.29699	7.94554	7.06281	7.23938	7.57792	7.30819
FBgn0011270	CG17645	Pglym87	0	0	0	0	0	0	0	0	0
FBgn0011272	CG4651	RpL13	981.389	1002.53	1007.44	939.47	1038.04	1047.16	1139.86	1030.26	1084.21
FBgn0011273	CG17769	And	0.0298808	0	0	0.0162937	0.126388	0	0.0595339	0.0991482	0
FBgn0011274	CG6794	Dif	3.66634	4.02236	4.90779	2.22321	2.57494	3.53264	2.61594	2.76974	3.72813
FBgn0011276	CG2655	HLH3B	0.27035	0.170021	0.25899	0.0884514	0.228702	0.193058	0.053864	0.294747	0.133538
FBgn0011277	CG3052	HLH4C	0	0.0170499	0.0432862	0.0147833	0.0163817	0.0276572	0	0.0385532	0.0401739
FBgn0011278	CG6545	lbe	0	0	0.0100472	0	0	0	0.00940315	0.00894862	0
FBgn0011279	CG10436	Pbprp1	0.282828	0.222335	0.112893	0.115667	0.170898	0.108197	0.0352188	0.0670327	0.139701
FBgn0011280	CG1668	Pbprp2	0.0524538	0.0219919	0.055833	0	0	0	0.017418	0.016576	0.0345457
FBgn0011281	CG11421	Pbprp3	0	0	0.0242867	0	0	0	0	0.0432622	0
FBgn0011282	CG1176	Pbprp4	0.425281	0.534911	0.477826	0.566869	0.713819	0.530259	0.588416	0.582372	0.606854
FBgn0011283	CG6641	Pbprp5	0	0	0	0	0	0.0342468	0	0	0
FBgn0011284	CG11276	RpS4	1128.24	1089.93	1140.97	1103.43	1193.69	1212.16	1276.41	1210.87	1228.96
FBgn0011286	CG10844	Rya-r44F	0.0153621	0.0163495	0.0176095	0.0206197	0.0228492	0.0192881	0.0153035	0.0168043	0.0128412
FBgn0011288	CG40452	Snap25	0	0	0.00920131	0.00942742	0	0.0176372	0.00861149	0.0163904	0
FBgn0011289	CG5930	TfIIA-L	42.9803	44.428	43.0903	42.7168	45.1955	45.9518	49.9779	47.8177	47.6383
FBgn0011290	CG17358	Taf12	17.9476	18.1652	16.6495	18.163	17.7169	17.1807	17.4446	16.9115	16.5605
FBgn0011291	CG4079	Taf11	12.8215	12.3026	12.7945	13.2889	13.3585	12.599	13.1718	13.5629	14.0865
FBgn0011293	CG6642	a10	0	0	0.108712	0	0	0	0	0	0
FBgn0011294	CG5430	a5	0	0	0	0	0	0	0	0	0
FBgn0011296	CG4533	l(2)efl	0.0484392	0.030463	0	0	0	0	0.0241273	0.045922	0
FBgn0011297	CG4084	l(2)not	24.4467	24.0077	25.1997	23.6024	23.1492	25.2056	22.3853	23.693	24.5656
FBgn0011300	CG8224	babo	33.802	31.9509	34.3997	31.9911	34.2862	33.3502	33.628	32.5216	35.2618
FBgn0011305	CG5655	Rsf1	19.292	19.5474	20.3948	19.4487	21.8564	20.587	21.5785	19.3293	21.377
FBgn0011327	CG3431	Uch-L3	48.5345	51.6234	47.991	50.4087	51.7759	53.1003	52.8603	56.2782	52.4198
FBgn0011335	CG6801	l(3)j2D3	13.2302	14.1374	13.4306	13.5102	13.0283	14.3297	13.1543	13.4982	13.1203
FBgn0011336	CG7748	OstStt3	135.441	137.316	135.595	134.664	148.546	137.285	132.355	144.021	146.235
FBgn0011361	CG9160	mtacp1	81.9805	86.7932	77.867	92.7563	89.4594	93.1507	102.131	94.1294	91.6772
FBgn0011455	CG9762	l(3)neo18	63.7782	74.7783	68.0257	65.1694	61.5765	70.9396	77.8923	70.026	70.715
FBgn0011474	CG3307	pr-set7	14.6271	14.1968	15.6327	13.8214	13.9888	15.2205	14.5395	13.8757	14.7076
FBgn0011476	CG14865	l(3)neo43	7.93212	8.30447	7.41823	10.0007	7.97904	9.0274	8.58702	8.25887	8.60606
FBgn0011481	CG7187	Ssdp	18.4499	19.1998	20.5577	17.5854	17.7967	18.9536	18.2647	17.5177	20.1468
FBgn0011509	CG33162	SrpRbeta	138.982	148.99	134.34	147.286	149.893	146.622	161.29	159.314	149.866
FBgn0011554	CG12386	etaTry	0	0	0	0	0	0	0	0	0
FBgn0011555	CG12385	thetaTry	0	0	0	0	0	0	0	0.0174784	0
FBgn0011556	CG12387	zetaTry	0	0	0	0	0.0246332	0	0	0	0
FBgn0011559	CG7157	Acp36DE	0.00678966	0.00853994	0.00722706	0	0	0.00692645	0	0	0
FBgn0011566	CG13761	Bzd	13.1047	14.2331	13.6845	12.9099	13.225	13.7235	13.1166	13.6484	13.7927
FBgn0011569	CG6577	can	0	0	0.00695785	0	0	0	0	0.00619706	0
FBgn0011570	CG17158	cpb	135.512	145.447	138.086	132.331	144.98	141.452	148.165	148.414	146.811
FBgn0011571	CG3606	caz	139.894	143.038	149.624	127.988	142.47	149.912	160.088	147.623	167.704
FBgn0011573	CG12019	Cdc37	56.4233	59.2885	61.8692	59.7307	64.7989	64.8696	64.9934	63.1921	68.0621
FBgn0011576	CG3466	Cyp4d2	2.35492	2.04116	2.07803	1.58352	1.54829	1.36922	1.68957	1.92022	2.07327
FBgn0011581	CG6440	Dms	0	0	0	0.0228076	0	0.0213347	0	0	0.02066
FBgn0011582	CG9652	DopR	0.147108	0.143357	0.172103	0.16766	0.180983	0.19604	0.21256	0.242491	0.221263
FBgn0011584	CG4758	Trp1	74.7519	76.4671	72.4416	74.9872	73.0322	71.8819	76.3208	80.0023	74.8981
FBgn0011586	CG1871	e(r)	29.4294	29.7479	26.6118	26.7791	27.7663	27.3259	31.8933	27.5204	27.0948
FBgn0011589	CG5076	elk	0.00456552	0	0.0194385	0.0199162	0.0165522	0.01863	0.0272887	0.0173131	0.0180409
FBgn0011591	CG10580	fng	1.79334	1.88383	1.62568	1.55817	1.39323	1.38718	1.81595	1.51332	1.66454
FBgn0011592	CG8581	fra	34.6898	23.1456	28.6104	36.4827	36.4773	30.331	36.5052	36.7244	31.4843
FBgn0011596	CG4568	fzo	0.928418	0.588952	0.876515	0.55468	0.458552	0.609452	0.554928	0.528103	0.590181
FBgn0011603	CG15444	ine	0.0584202	0.03674	0.0725477	0.0849491	0.0235335	0.0595972	0.116395	0.0369229	0.0673314
FBgn0011604	CG8625	Iswi	51.8752	53.0717	52.7607	49.8897	52.3991	51.6892	50.4279	53.0783	54.5462
FBgn0011606	CG8590	Klp3A	35.008	31.3193	36.1016	33.9808	34.1207	36.4222	32.0335	33.8274	34.0534
FBgn0011638	CG10922	La	122.483	128.923	119.396	144.551	150.455	145.53	144.619	153.159	146.935
FBgn0011640	CG8597	lark	61.1013	62.9375	64.0359	59.4427	66.1675	67.9034	70.3211	65.2544	71.1338
FBgn0011642	CG32018	Zyx102EF	1.95474	2.36758	2.32148	2.44761	2.067	1.62484	1.81206	1.61293	1.56452
FBgn0011648	CG12399	Mad	14.3754	13.7904	14.7234	12.0929	12.4022	13.3088	11.824	12.2875	12.7426
FBgn0011653	CG15002	mas	0.0791756	0.0531125	0.0337105	0.0345389	0.0701678	0.037693	0.0473243	0.0900734	0.0521444
FBgn0011655	CG1775	Med	24.3337	24.7646	26.3691	21.0773	23.6793	24.2241	25.1225	24.0996	26.0984
FBgn0011656	CG1429	Mef2	3.19051	3.62386	3.62006	2.85062	3.0393	3.4974	3.2077	3.2382	3.53442
FBgn0011659	CG11482	Mlh1	15.7494	17.4458	16.5362	14.5179	15.3231	15.5827	15.6616	16.4743	15.8803
FBgn0011660	CG8169	Pms2	5.21652	5.67417	5.49846	5.05844	5.32127	5.52903	5.15866	5.24662	5.31653
FBgn0011661	CG10701	Moe	230.875	233.077	244.807	236.307	244.352	250.131	238.594	241.84	256.72
FBgn0011666	CG5099	msi	4.70322	4.70591	5.32602	4.00893	4.14014	5.00003	4.12681	4.04985	4.74906
FBgn0011668	CG9074	Mst57Da	0	0.0747047	0	0.0647737	0.0717772	0	0	0	0.0586745
FBgn0011669	CG5016	Mst57Db	0	0	0	0	0.120868	0	0	0	0
FBgn0011670	CG4986	Mst57Dc	0	0.0647441	0	0	0	0	0	0.0487998	0
FBgn0011672	CG3671	Mvl	7.77321	8.09875	7.85517	8.02955	8.79023	8.12527	7.95831	8.32286	8.28744
FBgn0011674	CG11312	insc	1.03928	1.09655	1.07477	0.78963	1.19049	0.944649	1.15308	0.985272	1.1532
FBgn0011676	CG6713	Nos	0.509741	0.479899	0.38013	0.50598	0.494291	0.376774	0.453066	0.448527	0.361845
FBgn0011692	CG1258	pav	37.8837	37.3081	37.9473	41.9519	40.7778	39.2856	39.2204	41.9865	40.9391
FBgn0011693	CG4899	Pdh	0.102132	0.0513842	0.152197	0.0222767	0.0493706	0.10419	0.122092	0.15492	0.121074
FBgn0011694	CG2665	PebII	0.0543747	0.0683917	0	0	0	0	0	0.0515491	0
FBgn0011695	CG11390	PebIII	1.06522	0.974409	0.962045	0.598452	0.975234	0.954959	1.15763	1.22407	0.95665
FBgn0011701	CG31240	repo	0.0193417	0.0243277	0.0137251	0.0421873	0.0545401	0.0131542	0.0128453	0.030561	0.0318457
FBgn0011703	CG5371	RnrL	76.8375	77.6515	77.5299	78.8142	81.2347	81.3351	78.8355	79.9317	84.6238
FBgn0011704	CG8975	RnrS	99.9339	102.096	106.284	97.4414	105.024	111.236	104.925	108.24	121.193
FBgn0011705	CG9552	rost	15.618	16.3168	15.7142	11.6155	10.8192	10.2643	10.4375	10.0206	9.66585
FBgn0011706	CG4319	rpr	1.88531	1.80543	1.14021	2.00935	2.14894	1.85773	2.71048	2.4779	1.6085
FBgn0011708	CG4214	Syx5	36.3277	37.3716	34.7634	36.5864	35.5155	35.0872	40.3121	37.5906	35.9084
FBgn0011710	CG1403	2014-09-01	66.8779	70.1063	71.0652	66.2148	72.0108	70.5175	69.3715	72.0312	75.0406
FBgn0011715	CG1064	Snr1	38.8502	39.9051	42.3161	38.4063	40.129	44.8489	40.5192	42.7407	43.2463
FBgn0011722	CG11527	Tig	295.046	305.959	311.648	314.725	326.556	348.803	300.762	329.48	351.096
FBgn0011723	CG7260	byn	0.00728416	0	0	0.00794394	0	0	0	0	0
FBgn0011725	CG31137	twin	16.8714	17.1368	17.7062	13.6718	15.4307	16.6166	14.2077	14.4966	17.1259
FBgn0011726	CG4254	tsr	478.945	528.471	477.287	561.508	513.812	524.147	546.705	537.011	530.846
FBgn0011737	CG4488	wee	14.4773	14.6388	15.162	13.1056	14.3466	13.967	14.1538	15.2499	14.4313
FBgn0011739	CG12072	wts	11.3189	12.2847	13.4295	11.0273	12.3732	13.2701	12.3554	11.6123	14.1392
FBgn0011740	CG18802	alpha-Man-II	12.418	12.0424	12.478	11.047	12.4107	11.7275	11.0144	11.997	12.0053
FBgn0011741	CG11678	Actr13E	35.6253	38.1579	38.7288	38.9928	39.4682	39.9686	38.4875	40.8929	41.2529
FBgn0011742	CG9901	Arp14D	61.3396	62.1433	63.3637	63.8177	66.1789	67.5615	65.5732	67.4529	72.4616
FBgn0011743	CG5409	Arp53D	0	0	0.0156129	0	0	0.0149635	0	0	0
FBgn0011745	CG6174	Arp87C	46.322	51.7986	49.334	52.001	56.5647	53.6458	53.2849	54.8006	59.0293
FBgn0011746	CG8084	ana	0	0.0100244	0.00848329	0.0173835	0.00963154	0.00813043	0.00793949	0.0151114	0.00787334
FBgn0011747	CG1651	Ank	16.1532	17.3494	14.8334	15.6943	15.4285	13.5031	13.6286	14.0883	12.9143
FBgn0011754	CG1830	PhKgamma	17.8633	17.2765	17.599	16.9171	17.2729	16.4879	17.3094	17.9697	16.3049
FBgn0011758	CG5529	B-H1	0	0	0	0	0	0	0	0	0
FBgn0011760	CG6998	ctp	68.5195	71.9338	66.3675	71.7107	69.8975	70.1244	75.7558	73.853	69.8877
FBgn0011761	CG4193	dhd	0	0	0	0	0.0311035	0.0262559	0.0512785	0.0243999	0.0762769
FBgn0011762	CG7108	DNApol-alpha50	6.38513	6.03494	7.08456	5.74252	6.89867	6.81498	6.31177	5.43516	6.44148
FBgn0011763	CG4654	Dp	38.8173	40.1158	40.5277	37.1198	39.5431	42.2902	39.9561	39.4095	42.6464
FBgn0011764	CG12223	Dsp1	33.6611	33.611	37.6348	29.9961	29.9611	32.9252	31.8513	29.8146	31.8134
FBgn0011766	CG6376	E2f	39.9826	40.0514	40.3231	39.223	41.4779	41.3863	43.5942	41.1573	39.918
FBgn0011768	CG6598	Fdh	63.9485	70.8926	70.6672	66.4633	72.4622	75.8639	68.656	71.3231	82.8284
FBgn0011769	CG4205	Fdxh	9.71825	10.8131	9.5486	10.7441	10.0022	10.8946	13.1388	10.7066	9.4423
FBgn0011770	CG2227	Gip	26.683	30.4424	31.5061	28.2128	29.681	34.5671	31.4233	31.9543	35.4535
FBgn0011771	CG5837	Hem	24.6334	26.7217	25.7688	22.8294	24.9087	23.6855	22.8238	24.0462	26.3294
FBgn0011774	CG5247	Irbp	22.4932	22.5271	19.1022	22.2863	22.2199	19.7469	22.3896	23.4627	21.0045
FBgn0011785	CG31132	BRWD3	20.0351	19.9374	22.0139	17.7036	19.4499	20.5886	19.1336	19.465	20.9616
FBgn0011787	CG5012	mRpL12	71.9024	81.5881	73.4163	76.504	77.569	87.7864	87.1318	78.6549	78.9641
FBgn0011802	CG6539	Gem3	5.21664	5.37288	5.01868	4.59488	4.63256	5.06832	4.34761	4.85781	4.60009
FBgn0011817	CG7892	nmo	4.89732	4.695	5.50866	4.35578	4.38337	5.53472	4.59347	4.26339	5.28831
FBgn0011818	CG9884	oaf	9.39098	10.5689	10.5888	9.71906	10.741	11.3337	10.3933	10.3849	11.49
FBgn0011822	CG13374	pcl	0.0888175	0.0186189	0.0630262	0.113006	0.0357785	0.0453035	0	0.042101	0.0438709
FBgn0011823	CG4799	Pen	139.078	141.604	148.996	146.459	153.712	164.237	153.753	153.232	161.751
FBgn0011824	CG4038	CG4038	75.1843	83.1388	85.5506	69.2031	85.3824	91.321	96.1671	89.0307	111.548
FBgn0011826	CG9842	Pp2B-14D	22.1786	22.9654	24.9094	21.1802	23.7987	25.6721	22.7105	23.3521	26.3231
FBgn0011828	CG12002	Pxn	3.57664	3.98096	5.0806	3.31256	3.59361	5.26636	3.45494	3.43615	5.11244
FBgn0011829	CG14396	Ret	0.300126	0.286704	0.218365	0.290022	0.312198	0.282919	0.27249	0.324147	0.292737
FBgn0011832	CG17240	Ser12	0	0	0	0	0	0	0	0	0
FBgn0011834	CG2071	Ser6	0	0	0	0	0	0	0	0	0
FBgn0011836	CG6711	Taf2	14.2683	13.2642	14.2201	11.8507	12.9206	12.0174	12.258	12.2322	12.9577
FBgn0011837	CG4070	Tis11	31.2311	31.1378	31.6154	25.8298	27.7056	28.3669	27.2525	26.6618	28.7093
FBgn0012034	CG9390	AcCoAS	63.3492	67.0115	69.8924	64.7135	69.2192	72.6552	64.2173	69.1336	79.6464
FBgn0012036	CG3752	Aldh	204.77	209.527	213.595	201.962	204.359	207.459	194.134	204.376	216.118
FBgn0012037	CG8827	Ance	25.0051	24.8081	25.0439	24.2219	25.6886	24.6792	25.3382	26.0807	26.7431
FBgn0012042	CG10146	AttA	93.4164	103.058	119.035	99.468	100.677	124.396	101.309	104.069	131.352
FBgn0012051	CG7563	CalpA	23.2041	23.6356	22.2218	22.3143	23.0559	20.6782	20.9822	23.6023	22.8731
FBgn0012058	CG8610	Cdc27	18.4192	19.0348	19.9544	18.2279	18.4208	20.2965	18.3283	18.5956	20.5124
FBgn0012344	CG8348	Dh	0.0422385	0.0106254	0.0539515	0.0184258	0	0.0086179	0.0504931	0.0240261	0.0751085
FBgn0013263	CG33261	Trl	21.824	20.4165	22.2927	23.5312	24.4813	25.6991	27.4623	25.2005	26.0187
FBgn0013269	CG6226	FK506-bp1	169.315	184.877	179.342	180.434	188.904	209.64	209.789	205.734	204.98
FBgn0013272	CG5820	Gp150	115.152	111.597	113.968	118.155	119.425	118.029	112.767	118.878	117.754
FBgn0013275	CG31366	Hsp70Aa	14.9837	11.956	14.129	27.8211	27.6856	21.1469	31.5405	28.7866	21.1827
FBgn0013276	CG18743	Hsp70Ab	15.0116	11.9913	14.1533	27.912	27.7574	21.1678	31.6577	28.8561	21.2451
FBgn0013277	CG31449	Hsp70Ba	15.2942	11.6932	13.7226	25.3213	23.535	19.119	26.3463	25.2946	19.5623
FBgn0013278	CG31359	Hsp70Bb	15.727	11.9006	14.2581	26.1132	24.1469	19.5931	26.9925	25.942	19.8494
FBgn0013279	CG6489	Hsp70Bc	16.6171	12.5567	15.0439	27.6951	25.5274	20.74	29.0295	27.6109	21.2671
FBgn0013300	CG4479	Mst35Ba	0	0	0	0	0	0	0	0	0
FBgn0013301	CG4478	Mst35Bb	0	0	0	0	0	0	0	0	0
FBgn0013303	CG7641	Nca	8.41689	8.18303	6.97074	8.14894	7.88831	6.46175	7.89284	7.51131	6.46953
FBgn0013305	CG3798	Nmda1	51.4772	52.8233	47.7965	48.6053	55.7881	43.9913	50.984	51.4871	50.2352
FBgn0013307	CG8721	Odc1	0	0	0	0	0	0	0	0	0
FBgn0013308	CG8719	Odc2	0.0308848	0	0	0.0336823	0.0373242	0.0157535	0	0.0292799	0.0305107
FBgn0013323	CG13687	Ptth	1.17447	1.02453	0.806537	0.681744	0.77835	0.811639	0.811449	0.933853	0.711119
FBgn0013325	CG7726	RpL11	1116.15	1097.42	1074.76	1289.93	1229.91	1183.76	1213.34	1259.11	1214.6
FBgn0013334	CG8884	Sap47	9.81214	9.76703	10.6266	9.15933	9.46193	9.84439	9.76255	9.63581	10.0439
FBgn0013342	CG17248	n-syb	0.0237021	0.0178873	0.00504581	0.0155094	0.00572878	0.0145078	0.0188894	0.0179763	0.0234151
FBgn0013343	CG31136	Syx1A	54.772	51.6404	60.3902	47.2759	46.3317	58.1864	47.6086	47.0709	57.3094
FBgn0013347	CG5163	TfIIA-S	46.1005	45.8648	43.1377	52.2337	45.818	47.4469	55.3043	49.3172	44.8889
FBgn0013348	CG2981	TpnC41C	0.0102676	0.0258288	0.021858	0.0223951	0.0868581	0.0209488	0.0306853	0.009734	0.0202864
FBgn0013432	CG3717	bcn92	27.4578	30.219	25.6008	30.4233	27.5066	31.2491	35.9138	32.3674	27.7116
FBgn0013433	CG4846	beat-Ia	0	0	0.00730154	0.00748097	0.00828984	0	0	0	0
FBgn0013435	CG1362	cdc2rk	4.35476	4.50619	4.3723	4.47975	3.86305	4.89935	4.09203	4.8019	4.88172
FBgn0013442	CG18103	fos28F	0.232821	0.45257	0.315407	0.346241	0.281364	0.237512	0.274104	0.541774	0.104546
FBgn0013467	CG18285	igl	0	0	0.0070997	0.00727417	0	0	0.00664459	0	0
FBgn0013469	CG12296	klu	0.056556	0.0601914	0.0601994	0.0711678	0.0578327	0.110953	0.0650083	0.0371195	0.094551
FBgn0013531	CG18780	MED20	10.7218	11.0742	10.6596	9.80506	9.65047	10.0453	11.1816	9.97054	10.9414
FBgn0013548	CG11295	l(2)dtl	13.4196	13.6094	14.9584	11.0459	12.8209	14.3214	12.5996	12.7223	14.3936
FBgn0013563	CG6760	pex1	3.83113	4.00326	4.24106	3.21396	3.9746	3.40324	3.31745	3.5594	3.84878
FBgn0013576	CG32464	l(3)82Fd	15.5848	12.5749	14.2236	15.3007	16.4305	14.1403	16.215	15.8017	14.4419
FBgn0013672	CG34073	mt:ATPase6	135.75	185.816	107.329	183.007	122.513	122.294	164.775	135.257	101.053
FBgn0013673	CG34072	mt:ATPase8	65.7732	85.5761	54.0298	45.4815	54.8631	43.6382	94.7229	61.6775	52.2638
FBgn0013674	CG34067	mt:CoI	300.202	311.423	231.71	366.057	289.879	243.944	292.398	297.803	208.247
FBgn0013675	CG34069	mt:CoII	111.647	123.912	85.9355	153.353	104.957	90.5828	121.412	112.15	80.2856
FBgn0013676	CG34074	mt:CoIII	214.217	226.481	164.633	232.633	196.939	172.335	237.212	199.096	151.394
FBgn0013678	CG34090	mt:Cyt-b	129.468	151.931	104.359	167.597	122.198	115.363	128.281	130.24	95.3293
FBgn0013679	CG34092	mt:ND1	84.0575	86.5926	75.2279	101.356	82.6279	70.8615	87.3414	80.2156	70.0017
FBgn0013680	CG34063	mt:ND2	25.5868	29.3667	22.0685	33.9367	21.3041	17.9837	26.4077	22.1882	17.9541
FBgn0013681	CG34076	mt:ND3	24.5377	29.2171	20.2563	24.4411	23.5912	13.8511	30.0392	22.0736	18.6921
FBgn0013683	CG34086	mt:ND4L	48.0917	51.3114	39.0455	53.3882	37.1157	25.1732	50.2873	40.939	35.1241
FBgn0013684	CG34083	mt:ND5	86.7459	96.9189	78.1555	106.149	82.0054	73.9332	82.8775	81.2397	68.3083
FBgn0013685	CG34089	mt:ND6	22.318	25.2502	17.9244	18.6456	20.084	12.0027	23.8445	17.8468	18.3065
FBgn0013717	CG4166	not	9.76788	11.0173	10.3971	9.95882	10.8668	10.5583	10.3876	10.0914	11.1825
FBgn0013718	CG7867	nuf	5.64529	6.23252	5.28906	5.00132	5.10839	4.49527	4.88127	5.14256	4.63606
FBgn0013720	CG14779	pck	11.9558	11.6592	11.5767	11.0858	11.9184	12.2369	12.5923	11.7963	12.4093
FBgn0013725	CG10108	phyl	0.105079	0.0132167	0.111848	0.0458387	0.20318	0.139355	0.177954	0.169351	0.083045
FBgn0013726	CG8705	pnut	84.4995	86.5466	95.1837	80.1151	87.2157	96.08	88.5421	89.109	98.6717
FBgn0013732	CG3273	sced	1.74471	2.09137	2.20609	1.76865	1.82545	1.96501	1.94219	2.09808	1.88552
FBgn0013733	CG18076	shot	16.4889	17.2142	17.5869	14.3458	15.8984	15.6563	13.9337	15.4148	16.6603
FBgn0013746	CG9556	alien	13.2652	13.9178	12.3636	13.0716	13.6252	12.697	12.9407	13.5733	13.1577
FBgn0013749	CG11027	Arf102F	17.4765	20.6763	15.5756	22.2285	17.9848	16.3252	19.8291	18.2606	15.9935
FBgn0013750	CG8156	Arf51F	45.621	47.3876	43.0614	46.4875	45.7901	46.0167	50.1178	47.0052	46.4002
FBgn0013751	CG1072	Awh	0.00917444	0	0.00976546	0.0100054	0.0221745	0.0187185	0	0	0.00906332
FBgn0013753	CG7959	Bgb	13.3816	13.1951	13.7473	13.4411	14.5938	13.3816	13.0519	14.6458	14.2635
FBgn0013755	CG7960	Bro	0	0.0326331	0	0	0.0627086	0.0529352	0.025846	0	0.0512613
FBgn0013756	CG8274	Mtor	37.301	38.5281	40.3034	35.0163	36.6645	38.9333	35.5399	36.8445	39.2806
FBgn0013759	CG6703	CASK	13.5102	14.1707	14.4579	12.697	14.1081	14.6722	13.3706	14.1114	14.5704
FBgn0013762	CG8203	Cdk5	12.5868	12.6561	11.8933	12.0143	11.693	12.6309	12.8517	12.4824	12.2434
FBgn0013763	CG5210	CG5210	855.567	927.183	1039.41	824.882	894.089	1060.98	862.642	901.614	1106.99
FBgn0013764	CG3924	Chi	21.7094	23.6845	25.7792	20.8921	24.0858	24.8297	26.0873	24.15	26.4133
FBgn0013765	CG4832	cnn	12.7763	11.2735	11.7755	12.4182	12.1495	10.4434	11.75	12.7237	10.8457
FBgn0013767	CG3302	Crz	0	0.0742478	0.0314167	0	0.0713382	0.0301099	0	0.0279815	0.0291578
FBgn0013770	CG6692	Cp1	549.562	602.966	630.782	515.212	553.076	617.441	556.906	553.464	635.263
FBgn0013771	CG10246	Cyp6a9	2.46693	2.55894	2.31201	2.44385	2.20923	1.79473	2.17359	1.95671	2.07781
FBgn0013772	CG10248	Cyp6a8	2.20141	2.55066	2.65489	1.2418	1.4678	1.51561	1.35038	1.02809	1.92835
FBgn0013773	CG10240	Cyp6a22	0.257224	0.2532	0.321412	0.25613	0.243277	0.296634	0.256244	0.328678	0.176771
FBgn0013799	CG8567	Deaf1	14.412	15.2121	15.7849	14.2943	15.619	16.3371	15.5947	15.3951	16.7126
FBgn0013809	CG7092	Dhc16F	0.040727	0.0413746	0.0266773	0.039291	0.0473253	0.0383515	0.0421322	0.0297004	0.0263066
FBgn0013810	CG5526	Dhc36C	0.305387	0.336097	0.367386	0.272337	0.301783	0.2369	0.226583	0.297057	0.311116
FBgn0013811	CG15804	Dhc62B	0.442261	0.463892	0.487747	0.405706	0.445713	0.371361	0.397631	0.460147	0.39905
FBgn0013812	CG3723	Dhc93AB	0.0387179	0.0450914	0.048844	0.0312777	0.0537223	0.038035	0.0499986	0.0475817	0.0439154
FBgn0013813	CG1842	Dhc98D	0.0438428	0.0245088	0.0388893	0.0358605	0.0382661	0.0273326	0.0145586	0.0473373	0.0240621
FBgn0013949	CG7021	Ela	1.51364	1.71959	1.85369	1.4555	1.92758	2.3079	1.78351	2.06761	2.26708
FBgn0013953	CG7005	Esp	0.0826977	0.121352	0.0806897	0.00751569	0.0333132	0.0210909	0.0137304	0.0457335	0.047656
FBgn0013954	CG11001	FK506-bp2	411.486	459.177	462.971	388.103	428.499	474.729	536.802	440.027	492.135
FBgn0013972	CG1912	Gycalpha99B	0.0656007	0.0206279	0.0349134	0.053657	0.0594586	0.0418265	0.049013	0.0310959	0.0243023
FBgn0013973	CG1470	Gycbeta100B	0	0.0248846	0.021059	0.0287686	0	0.0134553	0.019709	0.0187563	0
FBgn0013981	CG3379	His4r	205.543	207.287	196.328	220.379	214.52	225.072	226.478	207.575	201.856
FBgn0013983	CG5576	imd	17.0078	17.7281	17.1795	18.6286	18.0647	17.3505	17.7345	18.7044	20.3337
FBgn0013984	CG18402	InR	21.6524	19.7427	21.0196	14.8607	15.2499	14.4299	13.4796	14.6981	15.5481
FBgn0013987	CG3086	MAPk-Ak2	59.2708	62.2605	62.165	58.764	61.1578	63.2607	65.0393	61.9196	61.378
FBgn0013988	CG18255	Strn-Mlck	0.862417	0.734575	0.843893	0.823709	0.781853	0.703834	0.657762	0.768258	0.74555
FBgn0013995	CG5685	Calx	0.233911	0.190568	0.189565	0.197122	0.106005	0.18168	0.150933	0.204116	0.168057
FBgn0013997	CG6827	Nrx-IV	22.6699	21.9584	21.5465	23.9692	24.7671	22.9081	22.0033	23.8252	23.6092
FBgn0013998	CG33101	Nsf2	32.3135	34.0289	32.8745	33.0276	33.9077	33.1584	32.5614	35.0941	34.6624
FBgn0014000	CG10658	Hf	0	0	0.0229314	0	0	0	0.0643843	0	0
FBgn0014001	CG10295	Pak	33.0658	34.609	35.6164	30.1411	32.015	32.0255	32.3325	32.1474	33.3398
FBgn0014002	CG6988	Pdi	855.45	882.697	886.126	904.646	939.838	983.836	889.64	943.541	978.548
FBgn0014006	CG4720	Pk92B	11.4759	12.0081	12.7076	10.6396	11.5015	12.0039	11.3281	11.5586	11.7349
FBgn0014007	CG10975	Ptp69D	12.3184	12.2946	12.0464	11.6133	11.226	10.7147	11.4863	11.0586	10.5862
FBgn0014009	CG3269	Rab2	42.3945	43.6934	43.7877	41.7769	42.4486	45.1049	45.6656	43.2831	45.0072
FBgn0014010	CG3664	Rab5	51.3353	55.2796	52.6754	50.5929	51.8911	50.6946	52.5016	51.8932	53.2174
FBgn0014011	CG8556	Rac2	65.132	64.4764	64.651	63.2499	61.6018	65.2821	63.537	65.9841	64.269
FBgn0014018	CG11992	Rel	61.8479	61.5706	65.0347	49.12	50.6363	53.3828	48.1614	50.4815	53.4199
FBgn0014019	CG5279	Rh5	0.0141622	0	0	0.0154449	0.0171149	0.0144475	0.0282164	0.0134262	0.0419719
FBgn0014020	CG8416	Rho1	241.834	257.524	243.414	270.122	246.957	252.709	269.674	259.99	244.407
FBgn0014022	CG8161	Rlb1	9.73238	10.2236	10.1011	9.48197	9.52978	10.0935	11.1456	10.3257	9.40144
FBgn0014023	CG9378	Rlc1	23.0707	27.7654	24.9102	26.2826	26.9782	26.634	26.488	27.0329	29.3663
FBgn0014024	CG3312	Rnp4F	23.7959	25.2625	26.8908	24.4004	25.0325	27.5929	25.342	25.6424	27.7839
FBgn0014026	CG3314	RpL7A	1368.99	1332.66	1333.1	1518.58	1466.48	1462.01	1453.74	1513.87	1421.58
FBgn0014028	CG3283	SdhB	96.3742	107.316	105.232	88.0473	107.803	102.436	116.952	105.555	109.915
FBgn0014029	CG4173	2014-09-02	130.2	131.933	133.585	130.28	134.673	138.81	136.886	140.649	142.405
FBgn0014031	CG3926	Spat	0.328562	0.309945	0.43716	0.403113	0.397066	0.418977	0.368224	0.454253	0.595068
FBgn0014032	CG12117	Sptr	6.03148	6.78322	6.49285	6.29181	5.96624	6.35073	6.66727	7.6637	7.32132
FBgn0014033	CG4099	Sr-CI	0.132993	0.28676	0.182007	0.186479	0.229602	0.203509	0.14195	0.252164	0.159536
FBgn0014037	CG32217	Su(Tpl)	41.5997	41.3744	43.9765	38.2812	40.6859	43.324	39.029	39.3711	45.1259
FBgn0014073	CG7525	Tie	0.036866	0.0417325	0.0313927	0.0442257	0.0222762	0.0338478	0.0477431	0.0419402	0.0437033
FBgn0014075	CG6850	Ugt	53.5989	52.02	50.6011	51.7574	54.7602	48.8408	47.4768	52.1114	51.6512
FBgn0014076	CG16874	Vm32E	0	0	0	0	0	0.0450616	0	0	0
FBgn0014092	CG4278	CG4278	12.5533	13.1807	12.8392	11.3293	12.0266	13.7342	12.7955	12.7289	13.6234
FBgn0014127	CG10726	barr	17.295	17.2361	18.6007	15.1018	16.2737	16.197	14.7053	15.2636	17.4908
FBgn0014133	CG1822	bif	42.9356	42.2523	46.4216	39.8453	41.9933	44.3276	42.8942	42.149	44.5854
FBgn0014135	CG4608	bnl	2.9977	2.71069	2.57339	4.6545	4.74841	5.20049	5.21755	4.88105	5.01513
FBgn0014141	CG3937	cher	98.857	93.2157	91.0054	89.4481	94.4924	83.6225	86.3248	92.6048	87.6183
FBgn0014143	CG5069	croc	0.0164491	0.0103447	0	0	0	0	0	0	0
FBgn0014163	CG4609	fax	35.1283	37.0933	32.2621	34.8958	36.0533	32.845	35.6625	35.8326	33.7161
FBgn0014179	CG12245	gcm	0.00869897	0	0.0185187	0	0.0105127	0	0.00866582	0	0.0257808
FBgn0014184	CG16747	Oda	116.96	126.115	129.677	105.931	121.194	117.932	120.244	117.997	130.202
FBgn0014189	CG7269	Hel25E	72.1587	78.1864	77.5089	77.0688	82.3388	82.738	78.0591	83.5027	89.6873
FBgn0014269	CG18608	prod	24.1706	24.5348	25.3585	21.3514	25.0331	24.743	25.401	24.6607	26.4063
FBgn0014340	CG3025	mof	17.326	17.2858	19.1504	14.0599	16.5853	17.5837	15.8896	15.8919	17.3184
FBgn0014342	CG10390	mia	4.13172	4.16562	3.82763	4.22268	4.228	4.1984	4.22919	4.18636	3.86517
FBgn0014343	CG10601	mirr	0.107069	0.121844	0.10854	0.0667241	0.0616154	0.0728174	0.0914237	0.0821708	0.0856251
FBgn0014366	CG2925	noi	18.4407	19.5879	19.3301	19.7485	21.1304	21.6738	19.395	21.6388	21.9635
FBgn0014368	CG32077	nol	0	0	0	0.0370624	0	0	0	0	0
FBgn0014380	CG9366	RhoL	33.5335	35.9875	31.9726	36.9895	33.434	36.4188	33.8291	34.8322	33.5743
FBgn0014388	CG1921	sty	102.548	95.4363	106.304	118.098	121.166	134.781	122.27	117.829	132.735
FBgn0014391	CG9032	sun	38.9166	40.5209	36.8184	37.3361	36.7075	41.9641	48.803	37.6726	39.5412
FBgn0014395	CG14620	tilB	0.810215	0.804534	0.6052	0.527061	0.618405	0.725033	0.637206	0.660306	0.617854
FBgn0014396	CG3234	tim	0.0701263	0.0460193	0.0292085	0.0598525	0.0479006	0.0279935	0.115419	0.060701	0.0572287
FBgn0014411	CG14804	Vps26	31.4396	32.0216	33.3598	30.4666	33.5862	33.7553	35.6199	33.9773	35.6234
FBgn0014417	CG13397	CG13397	13.1835	14.3694	14.2077	13.243	14.2034	15.8443	13.6311	14.7827	16.4117
FBgn0014427	CG11899	CG11899	8.30783	9.02735	11.1105	7.95237	9.72313	10.197	6.83968	8.17127	10.344
FBgn0014454	CG7216	Acp1	0.0442223	0	0.0235355	0.0482278	0	0	0	0	0
FBgn0014455	CG11654	Ahcy13	167.82	181.743	185.562	188.106	197.131	218.164	203.353	206.464	213.723
FBgn0014464	CG15349	Cp7Fa	0.0160457	0.0403642	0	0.0174991	0.0581736	0	0.0159846	0	0
FBgn0014465	CG15350	Cp7Fb	0.0141673	0	0.02262	0	0.0171212	0.0505847	0.02117	0.0134311	0.00699788
FBgn0014466	CG15351	Cp7Fc	0.0170521	0	0	0.0371934	0	0.0173957	0.0169871	0	0.0168456
FBgn0014467	CG6103	CrebB-17A	22.9646	23.397	24.435	23.1854	24.2309	23.8085	23.3121	23.7019	24.0844
FBgn0014469	CG2060	Cyp4e2	7.26156	7.69492	8.47588	5.82474	6.32414	6.84649	5.8473	6.04542	6.8112
FBgn0014848	CG7594	Eig71Eh	0	0	0	0	0	0	0	0	0
FBgn0014849	CG7327	Eig71Ei	0	0	0	0	0	0	0	0	0
FBgn0014850	CG7588	Eig71Ej	0	0	0	0	0	0	0	0	0
FBgn0014851	CG7325	Eig71Ek	0	0	0	0	0	0	0	0	0
FBgn0014857	CG5825	His3.3A	134.216	137.993	142.452	139.061	144.599	150.657	168.517	145.048	151.488
FBgn0014859	CG1864	Hr38	0.0400841	0.0252086	0.0373331	0.030054	0.0211931	0.0306688	0.0249571	0.0451263	0.029699
FBgn0014861	CG7538	Mcm2	27.261	27.9465	29.146	27.4946	28.3363	26.7841	24.6266	27.2869	28.824
FBgn0014863	CG1019	Mlp84B	0.431396	0.19731	0.308908	0.359269	0.52134	0.264052	0.390684	0.42385	0.333188
FBgn0014865	CG8175	Mtk	42.4954	48.5581	53.973	57.106	34.7303	78.1798	58.8364	43.9061	51.2307
FBgn0014868	CG9022	Ost48	161.275	173.58	166.64	154.762	169.645	169.067	173.459	168.437	177.282
FBgn0014869	CG1721	Pglym78	89.8881	90.9395	89.3485	97.0849	101.935	100.124	112.482	102.744	103.89
FBgn0014870	CG8912	Psi	12.5758	12.2675	13.2812	12.679	13.0823	14.3381	12.8996	13.1348	14.0824
FBgn0014877	CG6155	Roe1	22.6901	24.279	22.136	27.4463	27.597	26.6212	32.6901	28.4685	27.8842
FBgn0014879	CG4299	Set	73.1431	75.2937	71.116	81.0995	78.6569	84.1472	84.0194	83.6766	85.4095
FBgn0014903	CG14630	CG14630	2.80459	2.80766	3.13757	3.21467	3.11265	3.41579	3.53514	3.6627	3.64704
FBgn0014906	CG3488	Hydr2	62.1926	65.7157	62.9413	66.028	70.2033	67.588	70.7256	70.8553	71.4645
FBgn0014930	CG2846	CG2846	15.8681	18.3766	16.8561	18.5541	18.6114	17.6355	17.3178	18.8503	19.9454
FBgn0014931	CG2678	CG2678	7.11418	7.98764	7.93259	6.63062	6.8803	7.95762	7.33743	7.15685	6.89433
FBgn0014949	CG5264	btn	138.237	152.8	149.985	205.88	172.292	221.441	211.726	178.933	204.404
FBgn0015000	CG3469	betaggt-I	30.3052	32.6976	30.1854	31.5712	34.6279	33.1917	34.4823	34.5573	34.9188
FBgn0015001	CG7754	iotaTry	0.188783	0.356172	0.427006	0.283088	0.39925	0.312952	0.164555	0.223715	0.372992
FBgn0015008	CG8953	Actn3	0	0	0	0	0	0	0.0103607	0	0
FBgn0015010	CG9538	Ag5r	0.0987086	0.0827694	0.128416	0.0837273	0.119289	0.100697	0.120184	0.0519884	0.140852
FBgn0015011	CG8956	Ahcy89E	0.0290416	0.0487042	0.0824334	0.0211148	0.0467956	0.0296267	0.0482183	0.0642424	0.0573798
FBgn0015019	CG8977	Cctgamma	135.511	148.98	148.272	143.769	156.523	160.948	158.235	156.384	163.894
FBgn0015024	CG2028	CkIalpha	50.3797	52.4421	50.9267	51.9218	50.1106	54.0199	52.9475	52.93	51.9037
FBgn0015025	CG6215	CkIIalpha-i1	2.42353	2.14452	2.28151	2.15163	2.25181	2.31085	2.52349	2.25141	2.06934
FBgn0015031	CG14028	cype	54.2612	70.9254	58.2017	64.7705	55.5638	70.2009	69.3093	59.907	70.5336
FBgn0015032	CG1438	Cyp4c3	0	0.0244872	0.0103613	0	0.0235276	0	0	0.0092284	0
FBgn0015033	CG4321	Cyp4d8	0	0.0154349	0.026124	0.013383	0.04449	0.0125187	0.0244494	0.0116338	0
FBgn0015034	CG2062	Cyp4e1	0.0220103	0.0553684	0.0351423	0.0600098	0.0664983	0.0673611	0.0328896	0.041733	0.0108718
FBgn0015035	CG4105	Cyp4e3	0.288743	0.349726	0.307344	0.279908	0.297249	0.250922	0.298296	0.283877	0.348634
FBgn0015036	CG10755	Cyp4ae1	1.51844	1.37311	1.27822	0.974103	0.95949	1.04281	0.988661	0.997322	1.06866
FBgn0015037	CG10842	Cyp4p1	0.276086	0.159159	0.0734679	0.163092	0.111216	0.117353	0.171896	0.130869	0.102278
FBgn0015038	CG4485	Cyp9b1	0	0	0	0	0	0	0	0	0
FBgn0015039	CG4486	Cyp9b2	0	0	0	0	0	0	0	0	0
FBgn0015040	CG3616	Cyp9c1	125.143	128.095	133.476	127.021	130.61	136.725	136.526	135.764	142.182
FBgn0015075	CG9054	Ddx1	15.4815	16.4449	16.0463	14.5826	16.2727	16.782	15.7806	15.8624	17.4248
FBgn0015129	CG18741	DopR2	0.014952	0	0.0119364	0.00815315	0.0135521	0.0038133	0.0260663	0.0106312	0.0110782
FBgn0015218	CG4035	eIF-4E	118.703	128.576	122.636	122.117	117.118	134.187	132.756	126.511	126.505
FBgn0015221	CG1469	Fer2LCH	2.24889	2.43085	1.94494	1.96719	2.0808	1.42193	1.89027	1.89884	1.81667
FBgn0015222	CG2216	Fer1HCH	308.755	304.578	314.233	294.199	306.559	304.393	323.073	298.508	308.964
FBgn0015229	CG6575	glec	4.22878	5.05427	4.68036	2.99424	2.98746	3.51986	3.21713	2.69263	3.57483
FBgn0015230	CG3853	Glut3	0	0	0	0	0	0	0.0112256	0	0
FBgn0015239	CG7199	Hr78	16.4155	16.3131	16.8448	15.2666	18.1608	17.0148	15.5028	17.3017	17.3278
FBgn0015240	CG11783	Hr96	8.67	9.69618	9.30108	8.72683	9.03615	8.85162	9.55361	8.94318	9.94535
FBgn0015245	CG12101	Hsp60	173.665	182.426	186.816	181.314	205.217	200.532	190.976	199.838	217.504
FBgn0015247	CG8293	Iap2	40.5816	39.6558	41.3632	40.5314	44.2677	41.6303	42.034	42.6654	42.5073
FBgn0015268	CG5330	Nap1	205.502	215.457	215.456	229.828	232.481	236.509	238.743	236.928	245.013
FBgn0015269	CG8318	Nf1	5.12113	4.451	5.10601	3.53298	4.18386	3.76267	3.60934	3.69308	3.84264
FBgn0015270	CG3041	Orc2	10.3721	11.3812	11.0298	8.93804	9.67935	9.90096	9.67821	9.69366	10.8856
FBgn0015271	CG7833	Orc5	12.4827	13.2537	14.0387	10.5068	11.8807	11.7655	10.2203	11.373	12.1256
FBgn0015277	CG5373	Pi3K59F	8.32172	8.46134	8.8386	7.57274	7.98432	7.53792	7.20505	8.3114	7.29956
FBgn0015278	CG11621	Pi3K68D	15.338	15.2604	16.3629	12.4003	13.2954	14.5284	11.9558	13.0322	14.8172
FBgn0015279	CG4141	Pi3K92E	26.5175	27.4713	26.632	24.6909	24.633	24.3013	23.9406	24.7523	24.7301
FBgn0015282	CG5289	Pros26.4	85.7117	90.6956	85.8773	89.3761	89.9695	95.4167	94.9998	92.741	93.9447
FBgn0015283	CG7619	Pros54	67.6284	72.6151	68.6907	70.4823	70.1468	75.2641	72.5499	75.4389	77.5911
FBgn0015286	CG2849	Rala	11.6761	13.2031	11.5282	11.6962	12.3516	10.7086	11.988	11.3083	11.8158
FBgn0015288	CG7434	RpL22	903.099	872.754	910.347	910.337	972.187	899.897	928.805	929.765	944.262
FBgn0015295	CG18247	shark	12.439	12.6863	12.5738	11.4109	12.3361	12.8013	11.7496	12.3805	13.0692
FBgn0015296	CG3715	Shc	66.8729	71.6839	67.8036	65.7594	69.1372	71.5431	75.2352	72.319	73.6668
FBgn0015298	CG4457	Srp19	35.8569	37.2179	34.0135	39.1047	38.5459	40.5901	39.6957	41.8684	39.0729
FBgn0015299	CG8396	Ssb-c31a	47.7173	53.9031	43.6997	51.0969	47.221	42.3964	53.5985	48.6177	46.9259
FBgn0015300	CG13591	Ssl	0	0.0278429	0	0.0724247	0.0535037	0.0451649	0.0661564	0.0419723	0.0218684
FBgn0015316	CG9564	Try29F	0.683476	0.911766	0.639324	0.632447	0.750888	0.612731	0.453914	0.628323	0.613816
FBgn0015320	CG6720	UbcD2	33.0846	35.5685	33.4199	33.8943	34.8152	35.7518	39.8054	36.0554	34.7435
FBgn0015321	CG8284	UbcD4	75.0324	79.7896	78.1028	72.4725	74.682	81.3114	83.1539	77.3655	79.033
FBgn0015323	CG32848	VAChT	0.00810257	0.0101913	0	0	0.00652794	0.00826581	0	0	0
FBgn0015324	CG1088	Vha26	98.0123	98.5393	92.7809	97.8256	99.3042	95.9427	99.8508	97.613	98.1111
FBgn0015331	CG14637	abs	21.5916	22.5179	22.2939	20.388	22.8725	23.3269	23.8757	22.099	23.5241
FBgn0015336	CG15865	CG15865	0.0730749	0.0777721	0.0658159	0.0858242	0.0815175	0.0573439	0.123194	0.0852646	0.0777429
FBgn0015338	CG5861	CG5861	30.4048	32.097	29.2944	34.2133	34.4906	32.0742	33.4021	35.4704	32.9191
FBgn0015351	CG14906	CG14906	19.0376	20.0743	16.8734	19.1426	19.1473	16.307	18.8824	19.857	18.5366
FBgn0015359	CG2034	CG2034	18.7768	21.6696	22.1147	20.7235	21.3836	22.4525	23.6624	22.5471	21.8316
FBgn0015360	CG32300	oxt	12.5698	13.375	13.4768	12.0454	12.9061	12.8056	12.5105	12.8533	13.3597
FBgn0015371	CG11798	chn	3.60302	3.24774	3.48071	4.46037	5.01477	5.04395	4.80971	4.69633	5.07375
FBgn0015372	CG3870	chrw	16.8061	16.4125	16.7899	14.1914	15.7693	14.3893	15.6419	14.9996	13.875
FBgn0015374	CG4443	crl	26.5366	27.9556	25.3355	28	27.202	26.8651	28.1128	28.7461	26.8805
FBgn0015376	CG33122	cutlet	4.14573	4.5767	4.37471	3.41533	3.41696	3.91282	3.45251	3.8794	3.89516
FBgn0015379	CG17051	dod	31.454	34.4051	32.0255	34.7726	32.7627	36.0031	36.8549	34.3101	38.0275
FBgn0015380	CG17348	drl	0.846842	0.783195	0.702559	0.889593	1.01588	0.82579	0.787787	0.891383	0.793526
FBgn0015381	CG9019	dsf	0.158266	0.130422	0.104563	0.053566	0.125311	0.12805	0.0434932	0.0672601	0.0808703
FBgn0015391	CG11397	glu	34.6597	33.6996	34.8858	31.4393	33.192	33.0588	33.1062	33.8498	33.1055
FBgn0015393	CG3949	hoip	87.8971	108.876	98.5015	118.055	114.716	131.647	128.555	117.397	133.076
FBgn0015396	CG4029	jumu	20.2714	18.3019	21.1151	19.5925	19.9554	22.1566	20.0897	20.4579	21.6138
FBgn0015399	CG12283	kek1	34.594	31.7079	33.1982	32.8029	34.4231	33.6341	32.6681	32.4137	33.8983
FBgn0015400	CG4977	kek2	0.0155419	0	0	0.00423741	0.00469557	0.0079275	0	0	0.00383841
FBgn0015402	CG2899	ksr	9.54045	9.39456	9.70421	8.99066	9.56325	10.1015	9.27254	9.89674	10.1342
FBgn0015477	CG8014	Rme-8	31.8975	32.7138	34.0752	31.5922	32.5168	31.8596	29.4325	32.6222	33.892
FBgn0015509	CG1877	lin19	51.1367	49.2226	51.6362	48.6273	52.1179	49.717	49.7775	50.8168	51.5191
FBgn0015513	CG10379	mbc	28.97	26.9333	28.4745	27.8909	29.3939	27.2822	28.8287	29.2789	27.5819
FBgn0015519	CG2302	nAcRalpha-7E	0.00683777	0.0172009	0.0218348	0.0372856	0.00826341	0	0.00681171	0	0.00675495
FBgn0015520	CG10328	nonA-l	5.08463	4.8007	4.88934	4.52447	4.41203	4.6318	4.84043	4.59386	4.51812
FBgn0015521	CG2986	oho23B	395.146	421.385	400.885	473.781	423.121	456.02	494.275	449.505	443.117
FBgn0015522	CG14489	olf186-M	8.58896	8.81229	10.4971	6.88034	7.46376	7.49738	6.77	6.87296	7.30404
FBgn0015524	CG10036	otp	0.0172246	0	0.0122228	0	0.00693861	0.0117144	0	0	0.011344
FBgn0015527	CG1685	pen	50.892	57.6306	55.4835	64.6154	63.4179	70.2092	67.3316	67.6237	69.8774
FBgn0015541	CG5518	sda	8.72495	11.6447	10.3745	7.70165	8.72814	8.84747	8.10111	9.1588	10.2879
FBgn0015542	CG7951	sima	28.4095	25.84	29.5363	25.0093	26.5298	28.4036	26.0993	26.5929	28.125
FBgn0015544	CG13570	spag	9.94016	10.377	10.1448	8.96317	8.96825	8.71626	9.76634	8.50812	9.65386
FBgn0015546	CG4215	spel1	4.98578	4.90729	4.57929	4.42113	4.40977	4.08231	4.05584	4.86292	4.58986
FBgn0015550	CG7659	tap	0	0.0113986	0	0	0.0109519	0	0	0	0
FBgn0015553	CG10387	tos	4.14976	4.07927	4.3339	4.01426	3.58886	3.95433	3.38656	3.94152	3.61312
FBgn0015558	CG1693	tty	0.470554	0.439849	0.51729	0.473917	0.540696	0.503643	0.540484	0.48998	0.436913
FBgn0015561	CG1650	unpg	0	0	0.0122083	0	0	0.023401	0	0	0
FBgn0015562	CG6657	veg	20.8198	19.6401	20.8893	20.3263	20.6282	20.8153	21.8168	20.2402	23.2053
FBgn0015565	CG2913	yin	150.069	139.041	157.72	149.817	155.009	164.223	147.175	152.559	165.738
FBgn0015568	CG1031	alpha-Est1	17.4737	19.5285	17.7954	17.9349	17.8064	18.4942	18.4407	20.3189	19.4738
FBgn0015569	CG1131	alpha-Est10	7.49084	7.13062	7.37345	9.18495	9.82267	9.57512	9.57811	9.79661	9.78881
FBgn0015570	CG2505	alpha-Est2	0.162362	0.0907628	0.249631	0.147557	0.14171	0.147229	0.107829	0.136822	0.151484
FBgn0015571	CG1257	alpha-Est3	4.88582	4.9364	5.13663	4.20374	4.54937	3.94247	3.74017	4.61295	4.30244
FBgn0015572	CG1082	alpha-Est4	0.287609	0.139135	0.211941	0.132702	0.106946	0.135417	0.0881579	0.115358	0.0437117
FBgn0015574	CG1108	alpha-Est6	0.515168	0.423164	0.60431	0.596228	0.406581	0.664977	0.61794	0.498364	0.550473
FBgn0015575	CG1112	alpha-Est7	53.8342	57.786	59.0942	48.3515	51.256	53.6404	48.7788	52.2337	56.5745
FBgn0015576	CG1121	alpha-Est8	0.255427	0.367169	0.326259	0.246728	0.502712	0.431807	0.334425	0.380528	0.519086
FBgn0015577	CG1128	alpha-Est9	21.3178	23.4987	24.1188	28.481	28.6829	32.7535	27.9289	29.5308	33.9067
FBgn0015582	CG12390	dare	9.42143	9.34699	8.7182	8.81952	8.9251	9.27092	9.03028	9.54257	9.4437
FBgn0015583	CG17797	Acp29AB	0.0503338	0	0.0267882	0.0548929	0	0	0.025071	0.0238591	0
FBgn0015584	CG8622	Acp53Ea	0	0	0	0	0	0	0	0	0
FBgn0015585	CG10852	Acp63F	0	0	0	0	0	0	0	0	0
FBgn0015586	CG3801	Acp76A	0	0.0404314	0.0171079	0	0.0194235	0	0.0320224	0.0457117	0.0158778
FBgn0015589	CG1451	Apc	45.1691	47.2021	52.1642	41.6588	43.9266	51.3585	42.2062	44.4558	52.1135
FBgn0015591	CG13633	Ast	0.0400477	0.033581	0	0.0582336	0.0483975	0	0	0.0506222	0
FBgn0015600	CG9660	toc	0.278342	0.321649	0.36849	0.24474	0.273305	0.330091	0.240888	0.278721	0.335121
FBgn0015602	CG10159	BEAF-32	15.0867	15.6959	14.9207	15.854	15.0567	15.6047	15.1984	15.3636	15.2988
FBgn0015609	CG7100	CadN	0.00938602	0.0101191	0.00428172	0.0102362	0.00810211	0.00820724	0.0146932	0.00381354	0.0158954
FBgn0015614	CG11217	CanB2	36.356	37.415	32.5911	40.6408	37.9201	34.095	38.4589	37.6042	33.0539
FBgn0015615	CG9802	Cap	21.7421	22.9848	22.874	20.7345	22.0553	21.8545	21.3745	21.8407	22.3635
FBgn0015618	CG10572	Cdk8	6.98645	6.78247	7.39675	5.55486	5.85448	5.97109	5.22297	5.69068	5.91761
FBgn0015621	CG3642	Clp	20.1551	22.6812	21.8492	18.2299	21.0622	21.7306	20.4487	21.1345	22.2984
FBgn0015622	CG11958	Cnx99A	165.967	179.056	166.723	162.335	174.009	166.413	176.286	179.393	175.279
FBgn0015623	CG11567	Cpr	78.9207	81.1939	85.2644	78.3071	86.2577	91.1634	87.8379	91.0508	96.1102
FBgn0015625	CG5814	CycB3	9.54144	9.41374	9.84909	8.93217	9.47598	9.26131	9.46727	9.41982	9.82331
FBgn0015663	CG2788	Dot	4.25558	4.57224	4.76226	3.23062	3.99178	3.36073	3.54295	3.42968	3.99685
FBgn0015664	CG5838	Dref	37.0919	37.1552	36.2914	32.9022	34.8408	34.1398	35.1816	33.9121	33.8359
FBgn0015714	CG10241	Cyp6a17	5.97206	6.08155	5.66526	5.31396	5.93382	4.51193	5.25232	5.50774	4.93701
FBgn0015721	CG9398	king-tubby	0.00754613	0	0.00803227	0.00822965	0.0182389	0.0153963	0.0225521	0.021462	0
FBgn0015737	CG3373	Hmu	113.393	111.389	120.236	105.49	111.549	123.133	116.038	115.928	124.606
FBgn0015754	CG8440	Lis-1	24.1692	25.0371	24.4135	24.8248	23.7862	24.1893	22.8318	24.257	24.8633
FBgn0015756	CG6141	RpL9	977.449	961.857	971.445	1061.57	1053.26	1059.52	1088.16	1089.67	1077.1
FBgn0015765	CG5475	Mpk2	16.5882	17.6602	17.5549	15.156	17.4018	16.6295	17.8951	17.3475	17.6396
FBgn0015766	CG10596	Msr-110	29.48	30.7378	29.0002	26.949	29.2037	28.3029	30.7923	28.8435	28.6893
FBgn0015770	CG1149	MstProx	0	0	0	0	0	0	0	0	0
FBgn0015772	CG10637	Nak	7.78597	7.847	7.8309	6.80383	7.3689	7.04492	6.62581	7.39974	7.4155
FBgn0015773	CG18657	NetA	0.0297335	0.0373984	0.031649	0.0259414	0.00718657	0.00606651	0.0118481	0.0281884	0.0528721
FBgn0015774	CG10521	NetB	1.81734	1.73294	2.48531	1.52061	1.53937	2.38193	1.56086	1.64896	2.43034
FBgn0015776	CG9258	nrv1	124.885	126.638	124.973	138.882	140.476	137.655	133.432	140.738	147.167
FBgn0015777	CG9261	nrv2	18.0641	19.2232	19.3948	18.7091	19.1694	20.5363	20.1834	19.5155	19.8816
FBgn0015778	CG9412	rin	77.8111	78.8189	85.798	74.6653	79.8349	86.7485	75.4129	76.4415	89.7082
FBgn0015781	CG6009	P5cr	9.71795	11.6172	11.2811	10.1634	11.0415	11.2017	10.8228	11.3075	12.6855
FBgn0015789	CG17060	Rab10	65.2131	65.9928	68.0438	63.2666	68.5721	65.5726	68.5044	67.691	68.1031
FBgn0015790	CG5771	Rab11	116.201	126.131	121.864	111.161	117.088	121.244	131.184	119.186	124.722
FBgn0015791	CG4212	Rab14	21.3946	21.9755	23.0387	21.1422	21.6802	20.7641	23.3656	22.4334	22.0607
FBgn0015793	CG7062	Rab-RP3	10.8656	10.7443	10.6359	9.8113	10.5555	9.99743	10.6502	10.4997	10.4061
FBgn0015794	CG3129	Rab-RP4	19.8147	21.8219	17.8483	21.5333	20.77	22.1593	21.3841	22.0481	21.8492
FBgn0015795	CG5915	Rab7	69.2034	71.3026	68.2999	69.4645	68.7566	62.292	67.628	69.8558	66.6826
FBgn0015797	CG6601	Rab6	61.7738	64.885	66.0776	61.3905	66.5687	70.2502	72.2098	68.2414	71.8986
FBgn0015799	CG7413	Rbf	30.5609	32.8263	33.6486	31.5157	34.7613	36.6043	35.3332	33.5846	35.2137
FBgn0015801	CG2928	Reg-5	67.2184	61.7291	67.2705	64.3034	65.9395	66.6887	73.5524	65.9909	67.5632
FBgn0015803	CG10043	rtGEF	12.0069	12.325	12.2516	11.7471	12.0636	12.0997	11.9321	12.0001	12.2211
FBgn0015805	CG7471	Rpd3	65.1431	71.7398	68.6336	66.762	71.5643	72.9546	71.4043	74.5437	77.9737
FBgn0015806	CG10539	S6k	87.6203	92.2454	93.3532	80.4221	86.133	91.389	91.5101	86.0827	94.1711
FBgn0015808	CG17320	ScpX	22.2265	22.6391	22.4657	22.5289	21.678	22.1859	18.9453	21.3225	22.9133
FBgn0015816	CG3539	Slh	24.8352	25.8575	23.1364	23.7329	24.5554	24.125	23.8221	25.5762	24.6272
FBgn0015818	CG3780	Spx	20.5029	21.1581	23.3985	18.7646	22.6518	23.6136	24.9159	22.9384	24.6622
FBgn0015828	CG10415	TfIIEalpha	30.5611	34.0386	32.6692	33.8484	37.3644	34.8554	37.1667	36.6788	38.6322
FBgn0015829	CG1276	TfIIEbeta	8.83358	9.76793	8.94443	9.50226	8.57357	9.74934	9.33169	9.56624	7.84202
FBgn0015831	CG1279	Rtnl2	0.0564416	0.0236638	0.0200259	0	0.0454729	0.0575787	0.0374843	0	0.037172
FBgn0015834	CG8882	Trip1	170.545	168.406	162.085	192.146	193.042	184.287	177.558	201.113	187.517
FBgn0015838	CG8075	Vang	38.1686	37.5468	39.1304	35.8889	39.5485	37.0395	38.6795	39.3401	39.1559
FBgn0015872	CG9023	Drip	0.00772429	0	0	0	0.00933477	0	0.00769486	0	0.0152615
FBgn0015903	CG5393	apt	6.47915	6.96567	7.02314	13.6583	14.0228	15.0868	15.5463	14.8929	15.9889
FBgn0015904	CG10571	ara	0.0131224	0.0165051	0.0139677	0.00715549	0.00792916	0.0401602	0.0196085	0.0248809	0.0129634
FBgn0015905	CG4426	ast	19.3593	19.5382	19.334	19.0115	18.8745	20.6604	20.0351	19.8399	21.2992
FBgn0015907	CG13425	bl	49.9913	53.5827	55.1423	49.213	53.3271	53.8104	50.2147	52.0821	58.8967
FBgn0015919	CG10605	caup	0.0044714	0	0.00475945	0.00975281	0	0	0.00445436	0	0
FBgn0015924	CG4280	crq	98.7314	95.1725	93.0798	91.5087	97.0372	85.1219	91.2454	94.1533	92.1791
FBgn0015925	CG3730	csul	15.3939	15.2262	14.5168	14.937	15.5205	14.8728	15.026	15.7067	14.9296
FBgn0015926	CG6157	dah	10.1076	9.19895	9.96275	9.6609	11.351	9.4729	9.29137	9.63687	9.6442
FBgn0015929	CG1616	dpa	29.822	29.2987	31.4293	27.9464	30.0566	30.5417	28.4446	29.6634	33.0172
FBgn0015946	CG4345	grim	0	0.0142902	0.0483732	0	0	0.0231806	0	0.021542	0
FBgn0015949	CG9854	hrg	45.8698	44.7579	46.596	41.7047	43.8102	42.4018	45.0554	45.2048	44.7339
FBgn0016013	CG14993	Faa	0.0407523	0.170859	0.0867553	0.0444436	0.049249	0.152436	0.040597	0.0515128	0.161035
FBgn0016031	CG10645	lama	21.2018	21.4227	20.77	27.9142	28.5224	26.9973	25.8119	29.3043	28.0665
FBgn0016032	CG2374	lbm	1.7514	1.84758	2.22504	1.33497	1.77517	1.13349	1.35075	1.41043	1.52554
FBgn0016034	CG11254	mael	15.8917	16.7405	17.6975	14.2289	15.2346	15.7193	16.5526	15.2848	16.8294
FBgn0016036	CG14827	mei-P22	0.155044	0.316895	0.309436	0.274768	0.210792	0.118626	0.154453	0.183734	0.36377
FBgn0016038	CG17828	mod(r)	17.5277	18.1118	19.0918	17.886	17.1977	17.6796	19.9032	18.2331	17.8722
FBgn0016041	CG12157	Tom40	33.472	36.3932	34.9935	35.2645	36.9346	39.6551	36.6684	36.5081	41.1959
FBgn0016047	CG13207	nompA	0.0036979	0.00930231	0.0157445	0.0120985	0.0178756	0.0037724	0.0147352	0.0280459	0.00730621
FBgn0016053	CR32885	pgc	2.60852	2.33527	2.84189	2.32603	2.67025	2.77064	2.12472	2.56024	3.03167
FBgn0016054	CG2488	phr6-4	5.81147	6.44367	6.06213	6.31836	6.59094	6.00152	6.51967	6.58594	5.96189
FBgn0016059	CG6446	Sema-1b	37.3497	37.1499	35.1794	34.4192	36.2788	33.1576	35.0003	35.5335	34.5493
FBgn0016061	CG31062	side	0.0067293	0	0.00716282	0.00366942	0	0.00686488	0.00335183	0.00318981	0
FBgn0016070	CG5263	smg	7.07961	7.59763	7.42542	7.42784	7.44465	7.88601	7.4009	7.40835	7.75496
FBgn0016075	CG16858	vkg	41.1766	38.9181	45.4374	40.8015	44.1585	48.7316	39.2869	42.1182	49.4427
FBgn0016076	CG14029	vri	2.04052	1.96081	2.15612	0.730953	0.833986	0.810366	0.806173	0.767203	0.848502
FBgn0016078	CG8804	wun	10.0946	10.3671	9.58461	9.21121	9.77874	9.32156	8.7848	9.36001	10.2175
FBgn0016080	CG32561	xmas-1	9.57029	8.5215	9.24306	9.11589	9.22634	9.56286	9.27086	9.11146	8.99971
FBgn0016081	CG32045	fry	33.5019	33.6463	34.8095	29.4556	32.777	31.1599	29.7153	32.5216	33.7982
FBgn0016119	CG4412	ATPsyn-Cf6	102.63	116.843	102.207	112.105	100.401	123.046	122.397	114.297	114.93
FBgn0016120	CG6030	ATPsyn-d	188.433	211.419	207.493	175.059	181.065	226.198	224.554	193.666	215.859
FBgn0016122	CG10593	Acer	6.43434	7.31863	8.40365	6.62877	7.22149	8.17109	7.08327	7.30738	9.74331
FBgn0016123	CG1462	Aph-4	0.455599	0.432298	0.382855	0.296376	0.386378	0.252774	0.4459	0.333415	0.323742
FBgn0016126	CG1495	CaMKI	6.20413	6.27436	5.43736	6.36772	5.89743	4.56489	5.2139	5.30817	5.09715
FBgn0016131	CG5072	Cdk4	11.8613	12.3715	12.7507	11.3347	11.7824	11.9561	12.2071	11.8998	13.0747
FBgn0016641	CG9856	PTP-ER	11.0909	11.2513	12.171	10.0796	10.6145	11.4246	11.1102	11.6634	11.0176
FBgn0016650	CG7665	Fsh	0.0165644	0.0208344	0.0176315	0.00602158	0.0400359	0.0056327	0.00550041	0.0157036	0.0218183
FBgn0016660	CG6604	H15	0	0	0	0	0	0	0.0075262	0	0
FBgn0016672	CG3028	Ipp	9.04829	9.45871	9.13179	9.69243	9.21764	9.55878	8.55978	9.20079	9.16382
FBgn0016675	CG9976	Lectin-galC1	1.01729	0.735728	0.649693	1.02622	1.04498	0.700503	0.988075	0.916201	1.00497
FBgn0016684	CG10207	NaPi-T	0.297528	0.237314	0.270349	0.269079	0.192935	0.296119	0.195186	0.20639	0.293924
FBgn0016685	CG7917	Nlp	181.985	189.849	186.954	193.732	197.853	212.016	229.009	204.197	213.187
FBgn0016687	CG4634	Nurf-38	93.2436	101.264	95.7821	103.466	100.194	107.381	101.653	106.08	108.866
FBgn0016691	CG4307	Oscp	99.3206	111.008	103.763	112.217	114.035	115.954	111.145	116.898	121.988
FBgn0016693	CG6148	Past1	132.548	136.888	144.017	138.964	150.034	158.814	149.506	150.305	163.418
FBgn0016694	CG17888	Pdp1	9.40446	9.93526	9.51075	9.54803	9.32225	10.484	9.88224	9.3826	10.4121
FBgn0016696	CG4268	Pitslre	16.4229	16.5636	18.0506	17.285	18.0245	19.3235	18.5354	19.045	19.1993
FBgn0016697	CG10938	Prosalpha5	84.583	86.2316	81.731	94.2651	94.8114	91.0854	90.1634	93.9319	96.6938
FBgn0016698	CG3289	Ptpa	15.0766	15.7561	14.5876	14.4171	14.9712	14.928	15.102	15.4098	15.1678
FBgn0016700	CG3320	Rab1	68.097	75.6149	64.7111	76.5373	70.8766	72.5721	72.9951	74.4045	70.0508
FBgn0016701	CG4921	Rab4	23.8836	24.7024	22.6962	25.6799	24.937	22.5584	22.6409	23.1836	23.4932
FBgn0016715	CG3200	Reg-2	19.4123	18.6423	21.9892	18.5482	17.0928	20.0933	21.429	19.046	20.4082
FBgn0016726	CG10071	RpL29	657.198	698.022	677.506	806.357	665.618	798.436	880.937	743.033	769.404
FBgn0016754	CG13598	sba	4.73725	4.87166	5.03604	3.7267	4.00275	4.32157	4.09754	4.01608	4.64134
FBgn0016756	CG5486	Ubp64E	43.6986	44.1479	45.2116	40.2661	44.0496	41.9647	42.158	43.5853	44.3885
FBgn0016762	CG12273	angel	5.12663	5.19001	5.17407	4.67052	5.45885	5.91554	4.85797	5.20103	5.55864
FBgn0016792	CG8374	dmt	22.2299	21.8527	23.0054	19.9435	20.6528	21.0615	21.8862	21.327	20.3118
FBgn0016794	CG1044	dos	20.0146	19.877	19.6086	15.7953	17.4032	15.9485	17.3296	16.2683	16.3024
FBgn0016797	CG9739	fz2	2.08801	2.86889	3.01053	1.59201	1.9374	2.36941	1.91126	1.91278	2.79407
FBgn0016917	CG4257	Stat92E	67.8707	68.3533	75.1762	55.7319	59.5196	64.3724	59.2244	60.1417	66.9421
FBgn0016919	CG12548	nompB	0.0286077	0.00899557	0.00761265	0.0389986	0.0172861	0.021888	0.0284986	0.0135605	0.0211959
FBgn0016920	CG11020	nompC	0.0500402	0.0377639	0.0532639	0.0163718	0.018142	0.030629	0.047357	0.0403239	0.0395473
FBgn0016926	CG4710	Pino	35.3128	33.38	34.1482	35.3077	33.6414	31.4266	33.0682	33.8589	30.6467
FBgn0016930	CG4551	smi35A	12.9093	12.8659	12.7669	9.26157	9.83043	9.72978	9.22981	9.68978	10.0328
FBgn0016970	CG13951	l(2)k10201	7.68788	9.6697	8.13248	9.52636	7.56493	9.39675	8.48846	7.46889	8.22963
FBgn0016975	CG12473	stnB	0.0536908	0.03817	0.0496953	0.0280041	0.0451375	0.0595353	0.0348823	0.0420484	0.0553466
FBgn0016976	CG12500	stnA	0.0536908	0.03817	0.0496953	0.0280041	0.0451375	0.0595353	0.0348823	0.0420484	0.0553466
FBgn0016977	CG18497	spen	43.1526	37.5366	45.0465	32.6597	35.1127	39.6617	34.4581	34.1364	38.0909
FBgn0016978	CG8749	snRNP-U1-70K	28.8956	30.9088	33.1546	29.1778	34.4533	34.0333	32.8427	33.2912	38.2549
FBgn0016983	CG8571	smid	46.5416	46.8945	48.9452	47.947	49.7003	47.5432	47.6988	49.1114	49.9933
FBgn0016984	CG9985	sktl	47.2854	47.3959	49.5869	48.9589	51.606	49.0772	49.8455	52.1553	50.4854
FBgn0017414	CG12346	cag	4.95495	5.58227	5.08001	6.06679	5.58393	6.12465	5.72341	6.49863	6.00605
FBgn0017418	CG5659	ari-1	15.709	15.9762	14.6453	13.4712	12.936	13.0854	12.5589	12.5285	12.8975
FBgn0017429	CG5989	CG5989	15.8169	16.4856	16.154	16.2151	17.8493	16.5377	16.9347	16.2095	16.0269
FBgn0017430	CG5994	Nelf-E	9.73803	9.3594	9.17645	9.45342	8.85954	9.21202	9.79495	9.06793	9.54238
FBgn0017448	CG2187	CG2187	0.164599	0.112926	0.103529	0.0571163	0.0632919	0.15265	0.134159	0.134767	0.088694
FBgn0017456	CG12799	Ubc84D	2.93939	3.50655	3.35454	2.24725	2.92968	2.59673	2.86781	2.15462	2.15539
FBgn0017457	CG3582	U2af38	47.202	51.8295	50.9877	49.3659	48.7695	53.9237	57.3863	53.6171	59.3393
FBgn0017482	CG3425	T3dh	4.28956	3.72179	3.99516	3.66018	4.27193	4.42663	3.85776	3.69952	4.41417
FBgn0017545	CG2168	RpS3A	401.042	428.114	350.464	493.546	397.52	411.428	383.206	443.702	373.709
FBgn0017549	CG8418	Ric	6.51614	6.24805	6.2153	5.85121	5.44072	5.62872	5.76631	5.66407	6.10282
FBgn0017550	CG2161	Rga	40.9831	41.7644	45.2256	36.4352	39.6586	41.9617	42.0551	41.6688	43.9453
FBgn0017551	CG10800	Rca1	11.373	11.3813	11.5235	9.04141	10.2894	10.3341	10.5372	9.56828	9.50391
FBgn0017556	CG4569	Pros28.1B	0.0171278	0	0	0.0186792	0	0	0.0170625	0	0
FBgn0017557	CG17268	Pros28.1A	0	0	0	0	0	0	0	0	0
FBgn0017558	CG8808	Pdk	14.16	13.7126	14.1826	8.65611	9.2234	9.6219	10.2103	8.86655	9.88417
FBgn0017561	CG1615	Ork1	0.00945531	0.0118927	0	0	0	0.0144687	0	0.00896396	0.00934079
FBgn0017566	CG2286	ND75	56.579	61.1638	63.3028	57.8122	64.107	64.9255	59.4477	61.3144	69.5711
FBgn0017567	CG3944	ND23	52.6767	62.1947	58.8047	55.2889	55.0007	59.5325	60.3885	59.6814	60.7002
FBgn0017572	CG4083	Mo25	37.1936	40.9567	40.8744	36.763	39.4345	41.2176	38.8256	38.6043	43.0178
FBgn0017577	CG4082	Mcm5	24.4205	24.5468	25.5908	24.6632	25.5098	26.2398	23.432	25.1175	27.6846
FBgn0017578	CG9648	Max	16.5676	19.0084	18.9978	16.3334	14.4655	16.7233	17.2195	17.8953	17.4019
FBgn0017579	CG6253	RpL14	1369.11	1376.84	1380.4	1444.32	1485.32	1468.14	1586.66	1471.35	1461.58
FBgn0017581	CG17342	Lk6	240.596	224.482	230.264	197.9	210.269	197.643	208.228	205.784	199.667
FBgn0017590	CG6669	klg	0.0143446	0.0180424	0.0203582	0.00521462	0	0.00975571	0.0142899	0.0135991	0
FBgn0019624	CG14724	CoVa	167.689	183.191	183.215	174.256	177.595	199.492	196.136	179.988	200.442
FBgn0019637	CG1433	Atu	28.6877	30.7128	30.6144	28.1342	30.1046	30.187	29.6744	30.2326	32.2579
FBgn0019643	CG3318	Dat	0.0552146	0.111117	0.0822802	0.0361295	0.0266906	0.056327	0.0330025	0.0523453	0.0545458
FBgn0019644	CG8189	ATPsyn-b	258.109	285.054	273.305	275.205	304.224	291.174	276.607	298.101	300.288
FBgn0019650	CG11186	toy	0.00984596	0.0123841	0.00524013	0.0107378	0.0059494	0.0100443	0.00490422	0.0233358	0.0145901
FBgn0019662	CG8593	qm	23.9713	25.5107	25.3297	22.5829	23.4835	23.9431	24.6436	24.3375	25.4581
FBgn0019686	CG10895	lok	14.3234	13.5246	13.9361	13.113	13.337	13.8521	13.4703	14.3083	14.3019
FBgn0019809	CG3858	gcm2	0.0115242	0.0144949	0.0183999	0.00628401	0.00696346	0.0235127	0.0114803	0.0109253	0.0113846
FBgn0019828	CG1980	dj	0.0159529	0	0	0	0	0.0325486	0	0	0
FBgn0019830	CG3057	colt	42.0955	45.1718	47.1026	40.3783	45.0126	45.3034	46.1142	46.2268	49.6549
FBgn0019886	CG4589	Letm1	38.9073	39.866	39.2877	35.6051	36.1895	36.2456	34.9926	38.0557	39.2522
FBgn0019890	CG8954	Smg5	20.1529	20.9625	19.6419	18.2994	20.4939	18.3803	18.9386	19.8576	19.4223
FBgn0019925	CG6202	Surf4	68.6733	73.1318	69.2074	73.0286	71.0444	74.932	72.0171	72.5556	75.4785
FBgn0019928	CG4812	Ser8	0.815949	0.35187	0.545922	0.483064	0.450775	0.66591	0.510927	0.419926	0.875157
FBgn0019929	CG2045	Ser7	0	0	0	0	0	0.0137898	0	0	0
FBgn0019932	CG5029	SamDC	6.08739	5.81189	5.47236	5.12527	4.97427	4.23119	4.556	5.32253	4.28434
FBgn0019936	CG15693	RpS20	713.939	706.88	723.521	775.63	715.325	837.045	855.609	763.908	771.225
FBgn0019938	CG10122	RpI1	20.2295	22.1307	21.0335	22.9516	24.4933	24.2891	23.4263	24.1553	25.4834
FBgn0019940	CG5192	Rh6	0.0261913	0	0.0139393	0	0	0.053438	0	0	0.0258741
FBgn0019947	CG18803	Psn	48.0407	50.0874	51.1657	47.1396	52.0998	50.9701	50.7778	51.7366	54.1536
FBgn0019948	CG3832	Phm	71.8275	73.3187	75.4688	74.7104	74.8782	73.5391	80.9655	80.0607	76.5087
FBgn0019949	CG5179	Cdk9	9.63839	8.80775	8.51453	7.46525	7.62267	8.25401	8.72641	7.90676	7.78573
FBgn0019952	CG6331	Orct	90.68	91.3195	98.1677	102.615	109.503	114.872	99.509	109.077	118.268
FBgn0019957	CG6343	ND42	53.0505	55.1946	53.5963	56.6058	56.3498	58.004	55.417	57.2424	61.8777
FBgn0019960	CG6455	CG6455	39.6685	41.1462	40.5671	39.5498	43.7439	39.7808	37.7697	40.9508	44.5274
FBgn0019968	CG8183	Khc-73	11.8445	12.2454	12.5694	10.4156	10.9618	11.1062	9.95017	11.3207	11.3808
FBgn0019972	CG7788	Ice	59.4069	60.5908	59.5988	57.1645	63.8884	62.2236	63.6472	63.7231	66.0764
FBgn0019982	CG15441	Gs1l	18.2412	20.2525	17.7631	18.6836	20.1292	19.5626	20.0346	21.2748	23.7348
FBgn0019985	CG11144	mGluRA	0.0455905	0.0229372	0.0420571	0.059664	0.0367306	0.0279054	0.0454167	0.0259328	0.0480409
FBgn0019990	CG1609	Gcn2	14.3923	13.5716	14.156	12.567	12.7267	13.001	13.2318	13.1597	13.6631
FBgn0020018	CG5796	Ppox	24.6799	24.1763	23.2281	27.1443	27.6407	28.1874	27.8159	27.964	29.0705
FBgn0020224	CG7037	Cbl	8.66659	9.07406	8.86099	8.93164	8.81324	9.77236	9.18664	9.3373	9.59658
FBgn0020235	CG7610	ATPsyn-gamma	450.329	503.441	479.466	455.043	479.222	512.745	477.773	492.957	524.926
FBgn0020236	CG8322	ATPCL	58.7402	58.9589	61.4953	61.4697	65.1931	65.186	62.724	65.3907	66.0498
FBgn0020238	CG31196	14-3-3epsilon	405	433.936	410.515	425.568	413.648	448.909	458.338	434.752	437.353
FBgn0020240	CG7586	Mcr	19.1405	17.3763	18.4612	18.1525	19.4928	16.3985	18.0902	18.7592	17.8183
FBgn0020245	CG10117	ttv	8.19423	8.64122	8.70165	8.15754	8.60801	8.86094	8.94565	8.51583	9.20489
FBgn0020248	CG33166	stet	0.174106	0.199945	0.169207	0.132087	0.155517	0.146724	0.0980325	0.165058	0.194431
FBgn0020249	CG7954	stck	34.9577	31.9065	33.2615	34.691	36.9378	33.4962	33.925	36.1256	36.4388
FBgn0020251	CG8339	sfl	8.49523	8.55498	8.48142	8.01483	8.37591	8.15292	7.32115	8.36651	8.75854
FBgn0020255	CG1404	ran	222.906	241.527	217.598	234.05	226.813	230.198	241.364	234.004	223.636
FBgn0020257	CG9952	ppa	18.8105	18.8164	20.6776	15.2591	15.4616	18.6927	14.9141	14.9413	18.6214
FBgn0020258	CG3478	ppk	0.164782	0.0986953	0.125284	0.0770175	0.0948276	0.128077	0.117253	0.0595119	0.0930206
FBgn0020261	CG3291	pcm	14.0794	15.6556	16.3843	13.6351	15.7909	16.35	15.7295	15.7113	16.9801
FBgn0020269	CG10145	mspo	2.43725	3.10326	3.47232	2.37994	2.19319	3.15193	2.23372	2.47411	3.21525
FBgn0020270	CG16928	mre11	22.7268	21.688	20.3841	23.7765	23.0164	21.881	22.9727	25.072	21.4906
FBgn0020272	CG1424	mst	19.2424	20.5565	21.6862	23.2436	24.3774	23.7107	22.8419	23.0975	25.6352
FBgn0020277	CG8807	lush	0.394341	0.223198	0.146911	0.279539	0.5957	0.321829	0.432122	0.317772	0.292174
FBgn0020278	CG5248	loco	17.2494	15.8662	16.0189	15.6274	15.8885	13.5926	15.294	15.8478	14.2757
FBgn0020279	CG8715	lig	140.783	148.253	161.238	134.552	147.636	164.01	141.811	143.756	169.376
FBgn0020280	CG14660	laf	0	0	0	0	0	0	0	0	0
FBgn0020294	CG10573	ko	0.0450813	0.0206191	0.0305363	0.0357562	0.0198111	0.0376278	0.0244961	0.05828	0.012146
FBgn0020299	CG31317	stumps	0.0240037	0.0150958	0.012775	0.0436299	0.0338432	0.0244873	0.0119561	0.0265491	0.00395217
FBgn0020300	CG13695	gk	0.0146457	0	0	0.0159723	0	0	0	0	0
FBgn0020304	CG3365	drongo	87.747	93.7549	88.604	60.7698	66.7799	63.1718	69.8509	67.2742	66.3277
FBgn0020305	CG4258	dbe	43.7535	48.8244	48.202	53.6323	54.7067	58.3113	57.6072	56.197	59.5732
FBgn0020306	CG9696	dom	33.3255	34.0346	36.7267	35.9435	38.0099	40.7118	36.038	37.8813	41.4869
FBgn0020307	CG5799	dve	0.117439	0.0886276	0.137505	0.128076	0.113539	0.103831	0.120891	0.0964911	0.158556
FBgn0020309	CG14938	crol	52.9876	51.3977	56.4261	48.7565	52.8451	55.4285	53.2993	52.1769	55.5022
FBgn0020312	CG4050	CG4050	26.8756	25.9833	25.3793	22.267	26.1866	23.4263	24.4654	25.334	24.6124
FBgn0020368	CG12403	Vha68-1	6.59216	6.26674	6.67569	7.53085	7.0599	7.07422	6.18971	7.67215	7.03762
FBgn0020369	CG1489	Pros45	105.572	120.613	113.021	115.119	120.849	117.855	118.531	121.361	126.067
FBgn0020370	CG3991	TppII	35.193	38.5729	39.4725	34.3483	34.6805	39.2345	33.4672	34.5498	40.4937
FBgn0020371	CG15257	Tim17b2	0	0	0	0	0	0	0	0	0
FBgn0020372	CG11303	TM4SF	0.095206	0.119749	0.185789	0.199007	0.182172	0.250904	0.0948432	0.180517	0.148917
FBgn0020376	CG31962	Sr-CIII	0.0200447	0	0	0	0	0.0204485	0	0	0
FBgn0020377	CG8856	Sr-CII	0.0280567	0.0588155	0.069683	0.030598	0.0339064	0.0190813	0	0.035465	0.0369558
FBgn0020378	CG1343	Sp1	0.0136771	0.0172029	0.0291165	0.019888	0.0165288	0.0186036	0.00908335	0.0129664	0.0135115
FBgn0020379	CG6312	Rfx	1.47898	1.43382	1.56072	1.4327	1.71052	1.6255	1.55355	1.61907	1.8211
FBgn0020381	CG7486	Dredd	8.89328	9.52457	9.16419	9.46408	10.18	9.71121	10.5358	10.3882	10.5929
FBgn0020385	CG4067	pug	2.40115	2.42999	2.40894	2.18521	2.14131	2.39321	2.12805	2.13508	2.43205
FBgn0020386	CG1210	Pk61C	22.3216	24.4604	22.5696	15.4396	16.7215	15.7031	16.2488	16.6794	17.8107
FBgn0020388	CG4107	Pcaf	25.2403	25.252	25.1825	25.8165	27.7152	25.7417	26.4214	27.3376	26.3114
FBgn0020389	CG8363	Papss	15.4475	16.2395	16.3952	14.8173	17.0972	16.8184	15.6934	16.5539	18.9496
FBgn0020391	CG4007	Nrk	1.5863	1.74116	1.63158	1.18572	1.22059	1.16976	1.24882	1.26731	1.2032
FBgn0020392	CG7436	Nmt	27.6123	30.6168	28.9035	29.7648	32.4552	33.0807	31.2107	33.358	33.0765
FBgn0020399	CG6864	Mst89B	0.254974	0.132054	0.095788	0.228998	0.199381	0.183607	0.268943	0.15641	0.192618
FBgn0020407	CG6814	asun	5.97786	6.18346	6.37115	5.21042	5.04858	5.32914	5.09669	5.23688	5.53304
FBgn0020412	CG6297	JIL-1	16.8705	16.8497	19.159	14.0607	15.2013	17.4746	13.8148	14.6808	18.296
FBgn0020414	CG4559	Idgf3	265.895	274.87	270.331	247.257	273.196	257.5	251.92	261.521	276.927
FBgn0020415	CG4475	Idgf2	49.8733	43.5045	42.7785	47.9414	49.1416	43.3288	47.4083	51.009	44.4381
FBgn0020416	CG4472	Idgf1	79.8072	82.0574	72.4326	65.4301	73.7495	60.222	73.4264	71.7286	67.2775
FBgn0020429	CG7234	GluRIIB	0.0130912	0.00823297	0	0.0071385	0.00791034	0.00667749	0.00652067	0.00620547	0
FBgn0020439	CG6544	fau	0	0	0	0	0	0.00357645	0	0.00332363	0
FBgn0020440	CG10023	Fak56D	7.33508	7.54811	7.26739	6.18566	6.8006	6.17449	7.17389	6.6093	6.50433
FBgn0020443	CG6382	Elf	66.0698	69.3404	71.6636	65.4032	70.0093	72.1352	72.6218	71.9005	75.1999
FBgn0020445	CG3327	E23	0.0451773	0.0464918	0.0786889	0.0268742	0.0198533	0.0167591	0.0409137	0.0350424	0.0446301
FBgn0020493	CG5201	Dad	2.5122	2.37141	2.31155	1.92698	2.17708	1.99386	2.13879	1.99797	2.09171
FBgn0020496	CG7583	CtBP	83.3164	77.993	82.2672	79.8391	85.0437	83.5579	87.8284	85.0266	85.2034
FBgn0020497	CG13387	emb	54.6546	56.999	58.2808	53.5147	56.6097	54.9137	54.5191	57.4756	61.4122
FBgn0020503	CG5020	CLIP-190	6.29162	6.70478	6.87163	5.83681	6.22932	6.46933	5.58282	5.83613	6.4316
FBgn0020506	CG8221	Amyrel	0.0124616	0	0	0	0	0.0889886	0	0	0
FBgn0020508	CG9540	Ag5r2	0.044943	0.0282643	0.119596	0.0490138	0.0271567	0.0916969	0.0447717	0.0213037	0.066598
FBgn0020509	CG1262	Acp62F	0.201493	0.253435	0.128684	0	0	0.0411104	0.040145	0.0382044	0.0398105
FBgn0020510	CG9749	Abi	40.7364	40.5579	41.7677	40.0294	41.9675	42.9904	43.9889	42.6805	43.6299
FBgn0020513	CG3989	ade5	141.674	150.661	160.571	155.026	156.042	179.821	148.672	158.982	189.668
FBgn0020521	CG3541	pio	0.15359	0.206982	0.116775	0.101698	0.125952	0.0783423	0.125683	0.119607	0.081284
FBgn0020545	CG3943	kraken	68.0354	70.0067	63.7083	78.3572	80.3663	65.7242	75.5786	81.8717	73.8662
FBgn0020616	CG3423	SA	13.5478	14.927	14.5682	12.646	13.8328	12.7706	13.0499	13.0916	14.406
FBgn0020617	CG10052	Rx	0.0119081	0	0.0126752	0	0.0143909	0	0	0	0.00588193
FBgn0020618	CG7111	Rack1	642.063	621.104	644.749	634.136	677.118	685.603	696.061	688.67	674.797
FBgn0020620	CG8085	RN-tre	15.2459	15.1773	15.7827	13.2738	14.1627	14.242	14.2909	14.1845	14.3231
FBgn0020621	CG2049	Pkn	10.9465	10.7897	11.6467	9.94243	10.4786	11.0821	9.12565	10.2593	11.2658
FBgn0020622	CG2699	Pi3K21B	26.1752	27.4159	27.4911	37.942	40.0604	40.5124	39.2455	40.0612	42.3941
FBgn0020626	CG6708	Osbp	33.8675	35.9833	36.5845	33.6191	38.0834	37.4647	37.5808	37.1775	38.4014
FBgn0020633	CG4978	Mcm7	43.6936	43.3575	46.5252	42.5495	42.3152	47.7314	41.2676	44.2453	47.9959
FBgn0020637	CG10534	Lcp65Ag2	0	0.0447128	0.0378389	0	0	0	0	0.067403	0
FBgn0020638	CG10530	Lcp65Ag1	0	0.0469614	0.0397418	0	0	0	0	0.0353964	0
FBgn0020639	CG10533	Lcp65Af	0	0	0	0.0405615	0	0	0	0	0
FBgn0020640	CG10529	Lcp65Ae	0	0	0.08633	0	0	0	0	0	0
FBgn0020641	CG6955	Lcp65Ad	0	0	0	0	0.0378695	0	0	0	0
FBgn0020642	CG6956	Lcp65Ac	0	0	0	0.041686	0	0	0	0	0.0377608
FBgn0020643	CG18773	Lcp65Ab2	0.139204	0	0	0.101209	0	0.0473363	0	0	0
FBgn0020644	CG32400	Lcp65Ab1	0.140216	0	0	0.101944	0	0.0476802	0	0	0
FBgn0020645	CG7287	Lcp65Aa	0	0	0	0	0	0	0.0769178	0	0
FBgn0020647	CG5405	KrT95D	88.4377	86.5034	93.6338	88.5902	101.068	96.0706	95.1807	97.7095	103.208
FBgn0020653	CG2151	Trxr-1	111.66	113.388	115.754	118.654	132.494	124.361	126.54	130.137	132.775
FBgn0020655	CG4237	Gap69C	38.319	39.1492	40.1569	39.7807	43.7127	42.085	42.3601	43.4283	45.9399
FBgn0020660	CG10837	eIF-4B	18.9356	21.3371	19.3256	21.1394	18.1834	19.3628	20.0775	18.9456	17.9803
FBgn0020762	CG2969	Atet	8.20682	7.87177	7.78498	8.64031	8.82533	7.87149	7.86676	8.87884	8.13659
FBgn0020764	CG3017	Alas	42.776	44.4174	40.103	40.4046	44.8617	40.7272	45.3095	43.7335	43.1251
FBgn0020765	CG10297	Acp65Aa	0	0	0	0	0	0.0640387	0	0	0.0310069
FBgn0020766	CG13348	Aats-phe	18.7708	18.0093	18.7503	19.8481	19.5312	20.5792	20.0829	20.2197	19.5437
FBgn0020767	CG10155	Spred	14.146	15.001	14.8255	14.0377	16.0538	14.8895	15.3245	15.3568	15.4028
FBgn0020880	CG7179	CG7179	0.14755	0.131002	0.147817	0.0757246	0.115379	0.106251	0.077817	0.148111	0.111466
FBgn0020887	CG8013	Su(z)12	19.4867	21.1153	21.9153	18.9247	21.1588	20.8548	20.121	19.9611	21.4284
FBgn0020906	CG8867	Jon25Bi	0	0	0.0237258	0	0	0	0	0.0211315	0.0220199
FBgn0020907	CG14904	Scp2	0	0	0	0	0	0	0	0	0
FBgn0020908	CG15848	Scp1	0	0.0246738	0.0208806	0.0213937	0	0.0200121	0	0	0
FBgn0020909	CG11130	Rtc1	13.9172	15.1161	14.3873	18.4139	17.8947	19.147	17.175	18.75	19.934
FBgn0020910	CG4863	RpL3	879.82	820.479	853.841	936.042	913.365	929.572	855.98	914.301	909.617
FBgn0020912	CG1447	Ptx1	0.010243	0.00644177	0.0109029	0.0111708	0.0123787	0	0.005102	0	0.010119
FBgn0020930	CG8657	Dgkepsilon	21.794	22.7427	22.7783	20.9465	23.3044	22.3312	22.602	22.8954	23.0598
FBgn0021738	CG32788	Crg-1	1.00035	1.04852	1.00564	0.888928	0.649233	1.09609	0.867355	0.91324	0.988232
FBgn0021742	CG1567	C901	0.0315237	0	0	0	0	0	0	0.00996185	0
FBgn0021750	CG4938	Aats-ser	12.8813	13.5411	13.5637	13.7596	13.9387	14.7208	14.4001	14.659	14.5165
FBgn0021760	CG32435	chb	31.4883	31.8425	33.3745	30.7103	32.9669	33.7761	31.1266	32.4591	35.2681
FBgn0021761	CG4579	Nup154	25.2475	24.5011	24.7789	24.3097	26.9649	24.7522	25.1337	26.0985	25.1684
FBgn0021764	CG5227	sdk	3.9962	4.12981	4.35175	3.69696	4.09916	4.30029	3.43412	4.06816	4.35654
FBgn0021765	CG7113	scu	111.093	126.323	128.935	105.441	119.28	127.002	117.973	115.714	144.763
FBgn0021767	CG11202	org-1	0.0183838	0.0115614	0.0489203	0.040098	0.0666503	0.0281313	0.00915688	0.0174285	0.0272417
FBgn0021768	CG9710	nudC	28.6213	31.5987	28.9957	35.0814	33.3231	35.8145	33.8472	34.8736	35.8577
FBgn0021776	CG12249	mira	0.232426	0.248491	0.191735	0.120403	0.189598	0.201543	0.173655	0.214839	0.120546
FBgn0021795	CG9035	Tapdelta	234.56	243.059	242.206	262.132	278.667	267.344	269.757	264.357	286.273
FBgn0021796	CG5092	Tor	14.0463	13.8588	14.7479	13.0414	13.914	14.6907	12.3382	13.7142	15.0975
FBgn0021800	CG3920	l(2)k16918	0.537855	0.721606	0.680644	0.586573	0.505552	0.652332	0.637013	0.708201	0.667127
FBgn0021814	CG12770	Vps28	42.3594	43.2036	44.2581	41.8016	40.0575	44.7709	46.0503	44.5791	42.039
FBgn0021818	CG6556	cnk	23.38	23.821	24.3351	21.982	23.1895	24.3463	22.9886	23.8911	24.0279
FBgn0021825	CG8269	Dmn	69.3336	76.6498	76.0526	76.5337	75.8579	78.2863	78.7695	79.1912	79.0596
FBgn0021847	CG8325	l(2)k14710	6.93653	7.84035	7.82439	6.81861	6.6	6.15412	6.22221	6.76651	6.99515
FBgn0021856	CG8674	l(2)k14505	24.9201	26.7415	24.2274	24.3638	26.0252	26.3928	27.5956	27.1463	27.3295
FBgn0021872	CG9415	Xbp1	371.524	390.936	387.372	349.521	366.675	367.987	384.194	368.373	363.927
FBgn0021873	CG9491	Gef26	18.2382	18.0299	19.2396	17.2121	18.1309	18.9963	17.3379	18.5214	19.3912
FBgn0021874	CG2863	Nle	25.3839	29.8736	27.0841	35.1123	34.9472	36.0521	32.2676	35.4561	37.368
FBgn0021875	CG3260	Zfrp8	14.3201	16.0731	14.6215	15.0787	15.4432	15.9978	17.5003	17.392	17.044
FBgn0021895	CG18426	ytr	72.0769	70.9436	71.4705	68.4424	76.1663	71.2866	77.3226	72.2628	73.0013
FBgn0021906	CG7361	RFeSP	179.588	201.188	198.212	162.381	199.01	206.934	221.159	195.369	216.677
FBgn0021944	CG3433	Coprox	59.5315	58.8139	60.3259	59.3735	65.8267	60.0094	63.7943	64.431	65.4134
FBgn0021953	CG7400	Fatp	24.5737	24.4849	24.1391	24.7843	26.4259	24.4705	23.9774	26.0633	25.2191
FBgn0021967	CG8844	Pdsw	65.5001	73.6214	69.056	66.4066	67.4928	76.9699	77.8901	73.2254	74.6431
FBgn0021979	CG3082	l(2)k09913	58.6798	58.6149	59.2054	55.5522	59.7981	59.5164	60.92	59.7498	59.9187
FBgn0021995	CG2173	Rs1	34.7944	37.593	36.7589	37.6205	38.608	43.4674	39.1375	40.8664	43.28
FBgn0022023	CG9124	eIF-3p40	183.792	186.653	182.68	175.49	179.931	189.034	192.05	184.051	190.934
FBgn0022027	CG14750	Vps25	31.7162	35.0578	35.3958	39.06	36.4365	36.1599	37.1259	38.6512	41.5979
FBgn0022029	CG4798	l(2)k01209	20.3767	20.4676	20.464	21.2466	23.1906	21.1463	23.5674	22.9484	22.9231
FBgn0022063	CG10228	Pcf11	13.7211	13.8852	14.7754	11.6706	12.3488	12.9006	12.4077	12.6297	13.128
FBgn0022069	CG12396	Nnp-1	27.6483	29.0777	28.2417	34.6704	35.5122	38.7158	35.6301	37.6513	39.8216
FBgn0022097	CG8186	Vha36-1	65.8479	67.3171	65.5514	75.8786	72.6346	74.7273	71.1952	72.557	70.5491
FBgn0022153	CG3054	l(2)k05819	25.3389	24.9497	26.9861	23.7917	25.3786	25.661	24.8119	25.4131	27.3145
FBgn0022160	CG8256	Gpo-1	29.6555	31.2227	33.1116	28.5259	32.9945	33.0689	32.9906	32.9565	35.6218
FBgn0022213	CG13281	Cas	33.8891	34.2397	34.1363	32.2373	36.8903	31.1165	34.2055	32.5068	34.4035
FBgn0022224	CG3450	ubl	13.8169	16.4842	11.9494	16.5642	11.2955	15.909	18.015	14.977	13.4488
FBgn0022238	CG5738	lolal	35.4685	38.1065	37.0881	32.8269	33.34	34.7703	40.51	35.0661	33.3318
FBgn0022246	CG11606	Rpp30	9.35423	8.9987	10.0201	9.6828	9.19692	10.4727	11.5298	10.4839	10.4939
FBgn0022268	CG5183	KdelR	137.907	144.339	131.423	130.432	146.753	127.975	145.906	146.787	147.606
FBgn0022288	CG12792	l(2)09851	102.384	113.87	113.127	134.958	145.362	155.122	149.287	153.043	163.4
FBgn0022338	CG5452	dnk	62.9417	66.8484	68.9312	61.8525	64.5566	69.496	71.8368	69.4188	69.3755
FBgn0022343	CG3760	CG3760	48.6955	53.2099	54.4052	49.7982	58.4954	60.3168	62.0675	57.0527	65.3802
FBgn0022344	CG10340	CG10340	25.8265	29.404	27.5779	26.4377	27.8041	31.5532	29.6232	30.3178	29.9049
FBgn0022349	CG1910	CG1910	121.161	122.556	134.904	111.536	121.642	126.133	122.843	121.204	129.62
FBgn0022355	CG6186	Tsf1	13.5391	13.2651	12.1374	13.3067	14.7222	14.4204	14.0243	14.8881	13.6603
FBgn0022359	CG4649	Sodh-2	9.29298	9.1813	8.53307	8.8366	9.68806	9.74354	9.50043	9.72098	10.3563
FBgn0022361	CG1507	Pur-alpha	0.773694	0.940153	0.704891	0.922431	0.610131	0.588617	0.640111	0.578088	0.595913
FBgn0022382	CG15862	Pka-R2	1.53867	1.89532	1.58278	1.73875	1.45587	1.80492	1.64767	1.64718	1.8539
FBgn0022699	CG10270	D19B	17.9371	18.0397	19.3451	15.2809	16.5682	17.4184	16.2859	16.1189	18.5366
FBgn0022700	CG3986	Cht4	0.0393404	0.0659756	0.0837495	0.0429037	0.0633902	0.040133	0.0914444	0.0745921	0.0259093
FBgn0022702	CG2054	Cht2	0.0317693	0.0159836	0.00676318	0.0207881	0.0537502	0.0324093	0.0126593	0.0301184	0.0313845
FBgn0022708	CG3140	Adk2	90.9075	97.4326	96.496	95.9859	100.76	105.207	107.946	103.836	107.42
FBgn0022709	CG17146	Adk1	12.6552	13.5203	13.2595	13.0033	12.9352	12.6613	13.974	14.1369	13.1948
FBgn0022710	CG9210	Ac13E	0.17097	0.155309	0.19715	0.145022	0.166441	0.155035	0.130105	0.121564	0.180629
FBgn0022720	CG3998	zf30C	36.8765	38.9687	38.8454	34.6148	37.1598	37.2758	36.6586	38.2824	38.6888
FBgn0022724	CG7128	Taf8	13.8249	15.6481	15.2373	11.7913	13.1011	14.9858	14.4472	13.1338	13.5151
FBgn0022740	CG5005	HLH54F	0.0181079	0.0227758	0	0	0	0	0	0	0.0178886
FBgn0022764	CG8815	Sin3A	40.373	39.5089	42.7306	37.9849	39.489	39.5846	38.4341	39.7356	40.5366
FBgn0022768	CG2984	Pp2C1	22.5503	24.8221	24.4783	16.9063	19.5415	21.6155	19.1302	20.1471	23.112
FBgn0022770	CG17058	Peritrophin-A	0.0255669	0	0	0.0139413	0.0308975	0	0.0254695	0	0.0126286
FBgn0022772	CG10667	Orc1	12.1978	12.0546	14.5054	10.6997	11.1596	13.0382	11.1917	11.7036	13.0684
FBgn0022774	CG8782	Oat	24.087	38.9338	32.5377	23.9967	30.6631	33.8082	25.7887	30.0041	39.917
FBgn0022786	CG12153	Hira	9.67139	10.0704	10.1856	9.34518	9.51783	9.41409	9.14772	9.58362	10.5815
FBgn0022787	CG4261	Hel89B	39.4072	39.7733	39.6601	34.4729	35.7023	35.7681	33.5692	35.4083	36.2053
FBgn0022800	CG10244	Cad96Ca	0.0656342	0.0577876	0.0209587	0.0572633	0.00793186	0.0468695	0.0523072	0.0497788	0.0324196
FBgn0022893	CG2207	Df31	455.803	469.74	478.104	466.002	482.97	485.028	517.238	487.342	493.099
FBgn0022935	CG10269	D19A	20.7897	20.9898	22.8154	16.9037	17.9016	18.5164	18.0161	18.7244	20.1309
FBgn0022936	CG7405	CycH	15.0437	16.2544	13.9678	14.0738	14.4784	15.0509	17.0808	15.207	15.5419
FBgn0022942	CG7035	Cbp80	24.754	25.0227	25.8075	25.5325	25.9712	26.7967	24.7892	25.6535	28.1629
FBgn0022943	CG12357	Cbp20	23.6284	24.076	26.3188	26.9656	27.4626	28.0231	30.9986	28.7046	27.5834
FBgn0022959	CG5654	yps	114.592	120.896	128.076	105.674	117.544	124.529	126.403	110.968	132.957
FBgn0022960	CG3572	vimar	18.3907	19.7591	19.4393	18.1819	20.0469	19.5557	19.2184	19.5287	20.4046
FBgn0022981	CG1058	rpk	0.00746443	0.0187773	0.0158906	0	0	0	0	0	0.0221221
FBgn0022984	CG3584	qkr58E-3	22.1914	21.6207	21.2464	23.0618	22.8452	21.6563	23.183	23.988	21.2499
FBgn0022985	CG5821	qkr58E-2	27.61	27.1585	29.0947	25.9497	29.7392	29.8863	31.3854	30.5159	32.567
FBgn0022986	CG3613	qkr58E-1	31.678	33.3386	33.5788	33.3618	35.309	39.2254	39.4228	36.5206	38.9291
FBgn0022987	CG4816	qkr54B	5.05514	5.56894	5.30248	4.69173	5.07349	5.01128	5.61362	5.1248	5.2419
FBgn0023000	CG6936	mth	9.20483	8.58796	8.54125	8.53366	8.86834	7.95813	8.53406	8.77186	7.96652
FBgn0023001	CG8624	melt	0.238418	0.205472	0.239678	0.178157	0.213427	0.184668	0.272696	0.242771	0.165743
FBgn0023023	CG1411	CRMP	6.0454	5.88857	6.13329	5.66085	5.95956	5.62346	5.20917	5.85415	6.05282
FBgn0023076	CG7391	Clk	0.167126	0.078828	0.105623	0.125306	0.145166	0.117214	0.130069	0.148538	0.113507
FBgn0023081	CG4012	gek	16.7333	17.0495	17.8676	15.6114	16.765	16.843	15.7999	16.7522	17.5759
FBgn0023083	CG7693	fray	37.8977	34.8717	34.1186	39.3668	40.2407	34.7117	39.6889	41.6225	35.6795
FBgn0023090	CG31623	dtr	0.0328283	0.0154841	0.0305752	0.0268513	0.0297546	0.0125586	0.036791	0.00389029	0.0324306
FBgn0023091	CG8667	dimm	0.0175748	0	0.0436497	0.0063889	0.0141594	0.0059763	0.0116719	0.0111077	0.0115746
FBgn0023094	CG8727	cyc	9.95442	10.1449	9.39451	9.83264	9.8909	9.37941	10.3662	11.025	9.73997
FBgn0023095	CG11282	caps	3.16998	3.78655	4.26125	2.79613	3.19965	3.74638	3.3009	3.04684	4.05334
FBgn0023096	CG15148	btv	0.129082	0.0897738	0.0921369	0.110963	0.110114	0.0619681	0.0892564	0.0719846	0.0585083
FBgn0023097	CG5206	bon	12.6098	13.3533	13.9118	11.4327	12.4715	13.0781	12.575	12.4633	14.0475
FBgn0023129	CG3705	aay	10.6299	14.7357	11.3685	11.4551	14.0362	11.0373	13.7461	14.9846	16.076
FBgn0023130	CG3771	a6	5.7091	5.91104	6.39184	4.69813	5.58474	5.60216	5.31454	5.37942	6.05263
FBgn0023143	CG1782	Uba1	245.059	256.425	271.344	244.091	264.671	276.816	249.925	262.224	290.552
FBgn0023167	CG8427	SmD3	80.8716	78.607	76.9466	78.8375	88.6075	86.2605	99.0484	86.9796	94.455
FBgn0023169	CG3051	SNF1A	34.1229	35.7733	37.3473	31.6635	34.8041	35.5129	34.1232	34.5564	37.2744
FBgn0023170	CG3997	RpL39	673.311	719.882	576.812	952.835	664.021	687.358	745.108	758.743	704.361
FBgn0023171	CG8729	rnh1	27.603	29.4007	28.127	27.3253	27.8088	29.2374	28.6198	28.7641	28.3299
FBgn0023172	CG9635	RhoGEF2	35.2695	35.7724	37.0763	30.8322	33.3639	33.8859	32.3584	32.9399	35.9094
FBgn0023174	CG3329	Prosbeta2	90.9706	95.5429	90.4922	98.2333	95.4311	101.754	104.367	103.641	105.102
FBgn0023175	CG1519	Prosalpha7	85.9933	94.6037	91.07	84.292	88.8887	96.5226	98.3736	92.8683	95.5024
FBgn0023177	CG32505	Pp4-19C	36.4526	36.0199	36.8045	38.5896	39.6034	37.4173	37.7063	39.0777	39.7511
FBgn0023178	CG6496	Pdf	0.141934	0	0.0906465	0.15479	0.102916	0.115835	0	0.0269116	0.224344
FBgn0023179	CG6438	amon	1.26688	1.37451	1.71907	1.07577	1.08106	1.64264	1.36803	1.40733	2.02539
FBgn0023180	CG1584	Orc6	8.49741	9.58315	8.91437	8.22009	7.99803	9.58548	8.13945	9.35329	8.85861
FBgn0023181	CG2917	Orc4	12.3727	12.7612	13.2362	10.974	12.3869	13.0041	12.4499	11.8974	13.2097
FBgn0023197	CG6298	Jon74E	0.135555	0.0681995	0.288575	0.103483	0.0819087	0.0968001	0.081023	0.192766	0.214261
FBgn0023211	CG9291	Elongin-C	48.667	52.3471	49.5607	54.6381	50.9319	51.199	60.4271	55.177	55.503
FBgn0023212	CG4204	Elongin-B	64.7311	71.0775	67.1611	59.5029	61.0165	71.8722	79.0474	67.969	67.0994
FBgn0023213	CG10811	eIF4G	39.3567	43.4463	40.5125	40.4656	39.2774	40.6252	38.6926	39.2185	38.5179
FBgn0023214	CG15085	edl	33.6212	35.1012	34.0796	32.6037	29.6722	34.0821	32.7667	32.2762	32.7163
FBgn0023215	CG13316	Mnt	14.7911	14.1067	16.7972	12.3748	12.6949	14.6771	12.935	12.1317	15.4317
FBgn0023216	CG2864	Parg	8.17723	8.27673	9.09139	7.71103	7.56644	8.38743	8.42722	8.71693	8.78989
FBgn0023388	CG1099	Dap160	12.9854	12.4034	13.4878	12.4794	13.5296	14.297	14.0425	13.6441	14.2773
FBgn0023395	CG9594	Chd3	0.182579	0.182132	0.261355	0.15792	0.0836933	0.186257	0.181883	0.119373	0.174148
FBgn0023407	CG9239	B4	23.8849	24.5094	24.5778	40.3983	42.6935	43.1552	41.6298	44.1169	45.948
FBgn0023415	CG4605	Acp32CD	0.15639	0.112403	0.190246	0.0243651	0.0539991	0.159541	0.0445126	0.0423609	0.331063
FBgn0023416	CG1506	Ac3	4.21367	3.82118	3.46018	3.47601	3.70301	2.95074	3.76633	3.69749	2.93117
FBgn0023423	CG3412	slmb	21.0885	21.2615	21.5762	22.0703	22.9134	22.6694	22.6711	23.2103	23.9894
FBgn0023441	CG8205	fus	0.0715221	0.0633047	0.07331	0.0491114	0.0544215	0.0297257	0.100277	0.0452036	0.0418701
FBgn0023458	CG3585	Rbcn-3A	30.3225	31.3819	34.4679	27.8112	30.4484	32.9176	27.4759	30.1101	34.9293
FBgn0023477	CG2827	Tal	107.493	103.857	102.382	130.81	129.612	114.878	120.249	129.333	126.203
FBgn0023479	CG4821	Tequila	146.9	143.507	155.102	131.805	141.28	145.316	128.726	134.825	150.038
FBgn0023489	CG2819	Pph13	0.133478	0.0516575	0.065574	0.100778	0.0496332	0.0628465	0.0613706	0.058404	0.0608592
FBgn0023495	CG8823	Lip3	0.457673	0.474068	0.200594	0.308285	0.39042	0.260911	0.750941	0.395605	0.31915
FBgn0023496	CG7279	Lip1	0	0	0	0	0	0.012346	0	0	0
FBgn0023506	CG1474	Es2	6.07398	6.51833	6.01449	4.75237	5.23928	5.96897	5.65115	5.16666	5.14164
FBgn0023507	CG3835	CG3835	15.2921	17.1019	17.6073	13.6563	14.7738	16.8839	14.6506	15.0442	17.7312
FBgn0023508	CG3573	CG3573	14.5767	14.9637	15.2539	13.5282	14.0168	14.3898	14.2292	14.1467	14.8965
FBgn0023509	CG3480	mip130	14.2072	14.0449	16.0717	14.1108	14.1104	15.8383	14.6828	14.7975	16.3552
FBgn0023510	CG17766	Rbcn-3B	17.6246	17.5894	19.5431	17.3281	18.659	19.5944	17.2275	18.1761	20.7021
FBgn0023511	CG3810	Edem1	13.923	13.4725	13.7308	13.3509	14.2792	12.8905	13.1014	14.0425	13.6501
FBgn0023512	CG3806	eIF2B-epsilon	12.0752	11.8678	11.9416	12.3464	12.599	12.6791	12.0761	13.0639	12.868
FBgn0023513	CG14803	CG14803	8.98453	8.80503	9.66475	8.10517	8.08744	9.19413	7.94527	8.08725	9.14702
FBgn0023514	CG14805	CG14805	24.31	26.3023	23.8021	27.7597	26.9691	28.7058	26.3841	28.1372	29.3872
FBgn0023515	CG14814	CG14814	5.26151	4.72413	5.72109	4.31975	4.63683	4.65735	4.48884	4.57882	4.30217
FBgn0023516	CG14815	CG14815	8.02417	7.63211	7.64737	6.58919	6.71584	7.30278	6.22586	6.58961	7.09751
FBgn0023517	CG14816	Pgam5	20.3854	20.6258	20.2201	19.8907	21.0384	20.7593	24.8725	22.7466	23.8989
FBgn0023518	CG3848	trr	11.4064	12.0963	12.7315	10.8759	11.8915	12.1996	11.6722	11.9393	12.7245
FBgn0023519	CG3109	mRpL16	18.7648	20.398	18.7134	19.3689	20.8994	21.0645	22.4999	19.8476	22.8441
FBgn0023520	CG3857	CG3857	5.22773	4.70854	5.58206	4.71207	5.08205	6.03122	5.38852	5.62834	5.93011
FBgn0023521	CG3587	CG3587	3.79166	4.04651	4.45524	4.1351	4.28466	4.28667	4.13695	4.07702	4.11869
FBgn0023522	CG11596	CG11596	14.3242	14.0259	14.8018	15.3101	16.0038	15.0916	17.4813	15.2918	16.4487
[truncated: 11,938 more rows]
