# Supplementary material for: Drosophila Insulin-Like Peptides DILP2 and DILP5 Differentially Stimulate Cell Signaling and Glycogen Phosphorylase to Regulate Longevity
Source: Front Endocrinol (Lausanne). 2018 May 28;9:245. doi: 10.3389/fendo.2018.00245 (PMC5985746; doi:10.3389/fendo.2018.00245)
Supplement: Supplementary file 2 [file table_2.xlsx]

## Sheet: Legend
	Supplementary Table 1. Primer sequences used for quantitative RT-PCR and GlyP cloning and mutagenesis

## Sheet: Supp Table 2
Primer Name	Sequence	Purpose
4eBP F	CATAGCAGCCACACAAGCTC	q-RT-PCR
4eBP R	GGTGAAGCGGACATCTTAGC	q-RT-PCR
Spargel F	GGATTCACGAATGCTAAATGTGTTCC	q-RT-PCR
Spargel R	GATGGGTAGGATGCCGCTCAG	q-RT-PCR
IMPL2 F	CCTCATTAAGTACGGGATAC	q-RT-PCR
IMPL2 R	CTTCTGATCTCCGAGATCAAG	q-RT-PCR
Indy F	CTGCCCAACTCTGTCCTCTTACTG	q-RT-PCR
Indy R	CAGGATCAGGTACAGAGGATGGAT	q-RT-PCR
chrb F	TGACATTGAGGCAGGACAAG	q-RT-PCR
chrb R	TGTTCGGAGGGATTGAGTTC	q-RT-PCR
scyl F	GAAGTGCAACAACGAAGCAA	q-RT-PCR
scyl R	TACAAAAATCGGGCCTTACG	q-RT-PCR
RP49 F	AAGAAGCGCACCAAGCACTTCATC	q-RT-PCR
RP49 R	TCTGTTGTCGATACCCTTGGGCTT	q-RT-PCR
InR F	ACCTATTTAACCACAAGCGA	q-RT-PCR
InR R	CTCGATAGTTCCAAGATTGC	q-RT-PCR
GlyP F	AGGAGGCCATGTACCAGTTG	q-RT-PCR
GlyP R	GGGCGAAGATACCGTACTCA	q-RT-PCR
GlyP-EcoRI-F	ATGAATTCATGTCGAAGCCCCAATCCGACGCCGA	Cloning GlyP into pENTR
GlyP-NotI-R	TTGCGGCCGCTTAGTTCTGTGGCTGATCCTCCG	Cloning GlyP into pENTR
GlyP-S15D F long	GCCGATCGGCGCAAACAGATCGATGTGCGCGGGATCGCCGAGGTG	GlyP site-directed mutagenesis
GlyP-S15D R long	CACCTCGGCGATCCCGCGCACATCGATCTGTTTGCGCCGATCGGC	GlyP site-directed mutagenesis
GlyP-S15A F long	CGCCGATCGGCGCAAACAGATCGCGGTGCGCGGGATCGCCGAGGT	GlyP site-directed mutagenesis
GlyP-S15A R long	ACCTCGGCGATCCCGCGCACCGCGATCTGTTTGCGCCGATCGGCG	GlyP site-directed mutagenesis
