# Supplementary material for: Drosophila Insulin-Like Peptides DILP2 and DILP5 Differentially Stimulate Cell Signaling and Glycogen Phosphorylase to Regulate Longevity
Source: Front Endocrinol (Lausanne). 2018 May 28;9:245. doi: 10.3389/fendo.2018.00245 (PMC5985746; doi:10.3389/fendo.2018.00245)
Supplement: Supplementary file 3 [file table_3.xlsx]

## Sheet: Legend
	Supplementary Table 3. Phosphopeptides identified between three replicates of seven conditions. A, B and C indicate different replicates. Peakarea is relative quantification of that phopshopeptide. Average peak area reports the average for a particular condition (e.g. dilp2 10 minutes 2_10) averaged between replicates A, B and C. Heatmap q values for label free represent accuracy for phosphopepti…

## Sheet: Supp Table 3
Protein name	Identified Peptide sequence	NCBI Accession No	Phosphosite annotated	accession number for psite	Peakarea Mock A	Peakarea D2_3_A	Peakarea D2_10_A	Peakarea D2_30_A	Peakarea D5_3_A	Peakarea D5_10_A	Peakarea D5_30_A	Peakarea Mock B	Peakarea D2_3_B	Peakarea D2_10_B	Peakarea D2_30_B	Peakarea D5_3_B	Peakarea D5_10_B	Peakarea D5_30_B	Peakarea Mock C	Peakarea D2_3_C	Peakarea D2_10_C	Peakarea D2_30_C	Peakarea D5_3_C	Peakarea D5_10_C	Peakarea D5_30_C	Average peak area of Mock	Average peak area of D2_3	Average peak area of D2_10	Average peak area of D2_30	Average peak area of D5_3	Average peak area of D5_10	Average peak area of D5_30	Heatmap qvalues for labelfree Mock	Heatmap qvalues for labelfreeD2_3	Heatmap qvalues for labelfree D2_10	Heatmap qvalues for labelfree D2_30	Heatmap qvalues for labelfree D5_3	Heatmap qvalues for labelfree D5_10	Heatmap qvalues for labelfree D5_30	Average ratios for D2_3 vs Mock	Average ratios for D2_10 vs Mock	Average ratios for D2_30 vs Mock	Average ratios for D5_3 vs Mock	Average ratios for D5_10 vs Mock	Average ratios for D5_30 vs Mock	Qvalues for D2_3 vs Mock	Qvalues for D2_10 vs Mock	Qvalues for D2_30 vs Mock	Qvalues for D5_3 vs Mock
12 kDa FK506-binding protein	K.LICS*PDYAYGSR.G	73920213	S78	UNI:P48375	1402483	797585	2805241	2931482	2603139	7269093	2314727	1266118	748696	2443728	1864193	2107635	195841	1327785	756530	517806	159899	1011942	1848549	1705847	1190890	1.14171e+06	688029	1.80296e+06	1.93587e+06	2.18644e+06	3.05693e+06	1.61113e+06	0.139927		0.233182	0.11517	0.0344795	0.209411	0.0996708	0.614825	1.38055	1.6334	1.98806	2.53084	1.42443	0.455549	0.714914	0.531295	0.358338
14-3-3 protein epsilon	K.AAFDDAIAELDT*LSEESYK.D	34978339	T208	UNI:P92177	9298997	7502196	7256330	3700588	7167645	12146952	8604356	10521921	8293473	5590811	1423005	10705747	5416518	5776903	8274929	4028526	343162	3467902	7446738	9487354	7625327	9.36528e+06	6.60806e+06	4.39677e+06	2.86383e+06	8.44004e+06	9.01694e+06	7.33553e+06	0.171132	0.187943		0.285803	0.177324	0.176994	0.182447	0.69394	0.451051	0.317428	0.896061	0.989189	0.798611	0.497981	0.522997	0.285029	0.590269
14-3-3 protein epsilon	K.AAFDDAIAELDTLS*EESYK.D	34978339	S210	UNI:P92177				3785254				2373	21756	5644429	6010119	27671		9620		62000	20555	3356931	5417		7450341	2373.25	41877.8	2.83249e+06	4.3841e+06	16543.9		3.72998e+06				0.0382146				9.16814	2378.6	2532.71	11.6608		4.05394
14-3-3 protein epsilon	K.AAFDDAIAELDTLSEES*YK.D	34978339	S213	UNI:P92177	528055	230498	902949	476698	1296296	2617943	951217	1564090	1262302	181484	424744	1815282	837672	1101918	338321	1138770	73963	3093506	1141605	390146	1206510	810155	877190	386132	1.33165e+06	1.41773e+06	1.28192e+06	1.08655e+06	0.179067	0.179333		0.172533	0.128525	0.164309	0.139349	1.5365	0.681534	3.43933	2.32992	2.21549	2.02401	0.713584	0.541142	0.667195	0.505086
14-3-3 protein epsilon	K.EQIQDVEDQDVS*.-	34978339	S262	UNI:P92177	89177361	91556941	164060697	188031937	151378762	188441892	169849921	155447681	147814911	148157256	219122452	170793320	151202593	81429109	87530974	80774718	99221	136427445	140573190	189458670	75661552	1.10719e+08	1.06716e+08	1.04106e+08	1.81194e+08	1.54248e+08	1.76368e+08	1.0898e+08	0.19311	0.193866		0.184788	0.186864	0.184946	0.194515	0.966798	0.931315	1.69225	1.4674	1.75009	1.09762	0.705511	0.584272	0.448458	0.478443
14-3-3 protein zeta	K.QAFDDAIAELDTLNEDS*YK.D	112683	S213	UNI:P29310					13660						109757					13071	258897	3147729					13071.2	258897	1.62874e+06	13660.5
205 kDa microtubule-associated protein	K.NDGDFS*TNSNTTTSTDEVVAR.Q	126746	S127	UNI:P23226	1071394	1071163	3459169	2936647	1283110	2254867	3214139	994555	1765005	2793442	3616302	1452209	4219014	1209809	1139445	351406	468259	1960025	2147436	3678226	970725	1.06846e+06	1.06252e+06	2.24029e+06	2.83766e+06	1.62758e+06	3.38404e+06	1.79822e+06	0.236645		0.195664	0.134657	0.17984	0.123135	0.187943	1.02762	2.14945	2.69907	1.51413	3.1916	1.68944	0.652695	0.606784	0.212233	0.42094
205 kDa microtubule-associated protein	K.NDGDFST*NSNTTTSTDEVVAR.Q	126746	T128	UNI:P23226	1062112	363273	2537509	2936647	636725	54516	3189762	327069	505287	2793442	3434599	549517		1404393	196831	163641		1960025	2159208	3401288	966359	528671	344067	2.66548e+06	2.77709e+06	1.11515e+06	1.7279e+06	1.8535e+06	0.232039			0.0458762	0.144874		0.0984633	0.9061	5.46498	7.74132	4.41649	8.66579	4.0689	0.646683	0.413865	0.323312	0.541681
205 kDa microtubule-associated protein	K.NDGDFSTNS*NTTTSTDEVVAR.Q	126746	S130	UNI:P23226		1083892		21849	1283110	2249241	3130684	972098	1719543		34747	1418430	4219014	1163773	1114788	351406	468259	13120	6738	3383796	967251	1.04344e+06	1.05161e+06	468259	23238.7	902759	3.28402e+06	1.7539e+06		0.0360384			0.173458	0.0137361	0.0236813	1.04206	0.420043	0.0237567	0.732594	3.68774	1.03242	0.677645		0.14682	0.615053
205 kDa microtubule-associated protein	K.NDGDFSTNSNT*TTSTDEVVAR.Q	126746	T132	UNI:P23226	1062112	1083892	3436452	2932810	1283110	2416234	3214139	994555	1760590	3031277	3680415	1445890	4221331	1209809	1139445	351406		1967639	2144088	3418148	970725	1.06537e+06	1.0653e+06	3.23386e+06	2.86029e+06	1.62436e+06	3.3519e+06	1.79822e+06	0.23855			0.134604	0.180111	0.122288	0.188156	1.03305	3.14168	2.72957	1.51453	3.17307	1.69818	0.655715	0.0994957	0.213774	0.42094
205 kDa microtubule-associated protein	K.LELESQQAGIVDITPS*PLSSTAEK.H	126746	S516	UNI:P23226	611000	476976	1007595	716173	289494	51570	1398998	2899872	1379554	1705340	2773700	888846	195725	1981108	1412551	685205	58070	8401702	320395	43034	991958	1.64114e+06	847245	923668	3.96386e+06	499578	96776.2	1.45735e+06	0.0693715	0.0778214	0.163292	0.076591	0.112955		0.0475201	0.580487	0.759425	2.69217	0.335712	0.0607875	1.22503	0.558847	0.571658	0.597775	0.465189
205 kDa microtubule-associated protein	K.LELESQQAGIVDITPSPLS*ST*AEK.H	126746	S519T521	UNI:P23226											1106998						338381	5890434						338381	3.49872e+06
205 kDa microtubule-associated protein	K.VASKS*S*NEVEDHR.S	126746	S652S653	UNI:P23226	1423929	1917407	1874754	545171	2247090	5269338	3394919	2707838	2285008	2231756	2933013	3662786	2442130	1923792	661063	1126151		1236852	2489898	3746578	1801878	1.59761e+06	1.77619e+06	2.05325e+06	1.57168e+06	2.79992e+06	3.81935e+06	2.37353e+06	0.279061	0.217184			0.164923	0.143668	0.182035	1.29799	1.0704	1.11234	2.23242	3.42331	1.94012	0.642562	0.598959	0.705471	0.503066
205 kDa microtubule-associated protein	K.S*SNEVEDHR.S	126746	S652	UNI:P23226	2260963	10098017	11765309	15866543	6671568	31681092	17092721	13522008	11510814	9344739	10978329	14088474	10650395	11973415	10377742	5278499		1490954	18880843	27358772	10986724	8.72024e+06	8.96244e+06	1.0555e+07	9.44528e+06	1.32136e+07	2.32301e+07	1.3351e+07	0.288324	0.243497			0.195788	0.167415	0.187833	1.94205	2.94737	2.65772	1.93734	5.81205	3.16803	0.663975	0.62528	0.714731	0.57787
205 kDa microtubule-associated protein	R.LPIS*VSDEIPLSS*ASK.E	126746	S701S710	UNI:P23226	694128	620086	1464214	742450	1161902	3845689	1892184	1535907	2750940	2419334	3511642	2193995	1158521	2005887	1080949	1443168		8982182	1758194	1599616	1490872	1.10366e+06	1.60473e+06	1.94177e+06	4.41209e+06	1.7047e+06	2.20128e+06	1.79631e+06		0.223988		0.173995	0.165199	0.169254	0.138183	1.33984	1.84231	3.8885	1.5763	2.59148	1.80374	0.635574	0.507974	0.529446	0.511882
205 kDa microtubule-associated protein	R.LPIS*VSDEIPLSSAS*KEK.L	126746	S701S712	UNI:P23226	3775675	1856321	4659952	2928426	4269569	6091925	5233938	10439361	5956758	5211697	6094897	5584163	4943467	5799352	4946716	3940317	275780	3150709	3826811	2830519	6492234	6.38725e+06	3.9178e+06	3.38248e+06	4.05801e+06	4.56018e+06	4.62197e+06	5.84184e+06	0.182697	0.213332		0.202657	0.190494	0.192292	0.18067	0.619603	0.596396	0.665457	0.81311	0.886403	1.08473	0.55516	0.552199	0.556247	0.593562
205 kDa microtubule-associated protein	R.LPIS*VSDEIPLSSASK.E	126746	S701	UNI:P23226	35197026	17973687	40721603	29517197	24959193	60206726	40494971	69699025	32484094	42870695	47560951	600807	21442790	37104450	33453991	256674		90877705	36312997	33063918	19369854	4.61167e+07	1.69048e+07	4.17961e+07	5.59853e+07	2.06243e+07	3.82378e+07	3.23231e+07	0.171913			0.168645	0.266599	0.179083	0.18163	0.328131	0.886022	1.4125	0.60107	1.00218	0.753958	0.525436	0.706488	0.663379	0.536576
205 kDa microtubule-associated protein	R.LPISVS*DEIPLSSASK.E	126746	S703	UNI:P23226	35336722	18065351	40519177	29755440	24967686	54281438	41020898	72965733	33068397	42652812	2319556	44274244	21642286	4370414	36058995	38757472		90761665	36150352	2146204	19649313	4.81205e+07	2.99637e+07	4.1586e+07	4.09456e+07	3.51308e+07	2.60233e+07	2.16802e+07	0.179066	0.200183		0.267306	0.188631		0.284636	0.679758	0.865609	1.13029	0.77196	0.630749	0.588559	0.522997	0.679772	0.588435	0.567949
205 kDa microtubule-associated protein	R.LPISVS*DEIPLSS*ASK.E	126746	S703S710	UNI:P23226	694128	620086	1464214	742450	1159379	3845689	1892184	1535907	2753443	2414445		2193995	1158521	2006844	1121990	1444028	4469065	124035	1758194	1599616	1490872	1.11734e+06	1.60585e+06	2.78257e+06	433242	1.70386e+06	2.20128e+06	1.79663e+06	0.161793	0.161749	0.129688		0.137986	0.140728	0.131473	1.32436	2.55486	0.590082	1.55526	2.57343	1.78713	0.640933	0.449486	0.503198	0.515355
205 kDa microtubule-associated protein	R.LPISVS*DEIPLS*SASK.E	126746	S703S709	UNI:P23226	694128	620086	1441770	742450	1161902	3844630	1892184	1535907	2748771	2419334		2193995	1146907	2006844	1095929	1433280		124035	1749250	1599616	1490872	1.10865e+06	1.60071e+06	1.93055e+06	433242	1.70172e+06	2.19705e+06	1.79663e+06	0.16237	0.161749			0.137986	0.141138	0.131473	1.33028	1.82614	0.591397	1.56617	2.58171	1.79766	0.638739	0.512545	0.50448	0.513615
205 kDa microtubule-associated protein	R.LPISVS*DEIPLSSAS*K.E	126746	S703S712	UNI:P23226	23284		63264		37526	120236		50749	186275	65001	3526054	126283						9131659	131462		34339	37016.6	186275	64132.5	6.32886e+06	98423.8	120236	34339.3					0.16958			3.67052	1.99895	69.4803	2.05002	5.16389	0.927675		0.527278	0.270246	0.520745
205 kDa microtubule-associated protein	R.LPISVSDEIPLS*SASKEK.L	126746	S709	UNI:P23226	59175904		69334398	55137117	43155139	63098369	78311779	127563599	50928621	50012479	57841154	82112277	43104933	75824356	68150591	46966795	66936177	41197306	59957653	55629599	84546306	8.49634e+07	4.89477e+07	6.20944e+07	5.13919e+07	6.17417e+07	5.39443e+07	7.95608e+07	0.165955		0.163666	0.258319	0.19634	0.218265	0.0359703	0.544201	0.848635	0.663228	0.750916	0.740156	1.05279	0.513377	0.559938	0.486657	0.566114
205 kDa microtubule-associated protein	R.LPISVSDEIPLSS*ASK.E	126746	S710	UNI:P23226	349990	244953		2704240	517433		948927	1056882	129130		3551135	738288	76373	430747	614518	102641		2010260			1436757	673797	158908		2.75521e+06	627860	76372.8	938811	0.0976189			0.0230421			0.0810765	0.329698		4.78597	1.08849	0.0722626	1.81896	0.335292		0.27313	0.72118
205 kDa microtubule-associated protein	R.LPISVSDEIPLSSAS*KEK.L	126746	S712	UNI:P23226	4174828	2277553	4163558	2870001	2861386	1914524	4096524	10580310	3074014	2392361	2675552	4295452	2291618	4337365	3802684	3063134	5043822	7444635	2887019	2401326	4773391	6.18594e+06	2.8049e+06	3.86658e+06	4.33006e+06	3.34795e+06	2.20249e+06	4.40243e+06	0.117855	0.145062	0.135515	0.158234	0.120382		0.0262977	0.547201	0.849933	0.966022	0.61686	0.435554	0.882153	0.462228	0.561823	0.594691	0.515796
205 kDa microtubule-associated protein	K.LLPDTTDEQLLT*SALEEK.L	126746	T727	UNI:P23226	516249	93592	227905	143108	223254	282946	83898	622314	298623	187035	405892	371411	266265	352556	328084	129281		1934848	56987		171190	488882	173832	207470	827950	217217	274606	202548	0.1153			0.171363	0.278668		0.267438	0.351733	0.371005	2.27562	0.400991	0.487972	0.416942	0.383392	0.38919	0.72129	0.487535
205 kDa microtubule-associated protein	K.S*LSSNVGSTVKPPTK.L	126746	S874	UNI:P23226	830767	1156346	777721	755364	1198406		510009	1466488	933803	1232429	472315	1684890	650485	559039			17662	939010	1831894	2263974	986075	1.14863e+06	1.04507e+06	675937	722230	1.57173e+06	1.45723e+06	685041				0.201391	0.173433		0.205123	1.01433	0.888272	0.615655	1.29573	0.443567	0.497555	0.694914	0.589102	0.531185	0.544864
205 kDa microtubule-associated protein	K.SLS*SNVGSTVKPPTK.L	126746	S876	UNI:P23226	2233415	3069174	19970	120479	2371497		5791831	3542038	3084522	3902590		6540556	4459911	1951396	1933688	2137789		1026252	102466	6020146	2380459	2.56971e+06	2.76383e+06	1.96128e+06	573365	3.00484e+06	5.24003e+06	3.37456e+06	0.184788	0.183155			0.220321		0.182253	1.11686	0.555367	0.292333	0.987122	2.18622	1.45841	0.652145	0.557163	0.45259	0.621984
205 kDa microtubule-associated protein	K.AASKPLT*PQSK.D	126746	T1101	UNI:P23226	180554	4330298	231934	191188	3170028	12550171	241668	7066923	3849810	50864		6298563	5240082		18456	2355701		2561561	76217	209434		2.42198e+06	3.51194e+06	141399	1.37637e+06	3.1816e+06	5.9999e+06	241668	0.238011	0.0685668			0.179293	0.1577		50.7223	0.645883	69.9259	7.52605	27.1995	1.33848	0.520323	0.654957	0.664488	0.617012
26S proteasome non-ATPase regulatory subunit 1	K.SEGDKS*KSDEDITEETPADDK.V	51701864	S303	UNI:Q9V3P6	26540			354009	359965	294997		1200018	173718			845390	670543	550195	649646	93161		89783	133334	58897	86011	625402	133440		221896	446230	341479	318103	0.227992				0.175295	0.215469		0.144083		6.73845	4.82428	3.92154	0.295443	0.641562		0.681353	0.698065
26S proteasome non-ATPase regulatory subunit 1	K.SKS*DEDITEETPADDK.V	51701864	S305	UNI:Q9V3P6	2689747	2918040	2919227	4574393	2215663	12460534	5030055	3657018	2072783	2932119	3349714	4452682	4184947	2109256	2841301	2078015	1168808	1454193	6084545	6332378	2443452	3.06269e+06	2.35628e+06	2.34005e+06	3.1261e+06	4.25096e+06	7.65929e+06	3.19425e+06	0.184435	0.263924		0.216413	0.170445	0.121924	0.19765	0.794344	0.766153	1.04282	1.39426	2.66855	1.10228	0.482767	0.556531	0.690087	0.587948
26S proteasome non-ATPase regulatory subunit 1	K.M#DVDEDS*KEGAAVK.K	51701864	S875	UNI:Q9V3P6	5134401	4255152	3784587	5846886	3357792	6003625	8065366	4881839	4541246	3117501	4306629	6619476	5311292	5255091	3899023	2014925		3700036	7419698	10071341	3235608	4.63842e+06	3.60377e+06	3.45104e+06	4.61785e+06	5.79899e+06	7.12875e+06	5.51869e+06	0.18249			0.1869	0.173016	0.137986	0.181997	0.758588	0.687848	0.989968	1.30429	1.61344	1.15905	0.551603	0.459365	0.710852	0.611373
26S proteasome regulatory complex subunit p50	R.MS*TDEIVSR.T	17738151	S26	UNI:Q9V3V6	17973779	29157143	4341250	45509301	28422585	41571659	40035923	27812280	32187384	40847164	5396432	41879204	46537943	16203458	22430813	19502658	747546	1212207	33387406	39056119	2050047	2.2739e+07	2.69491e+07	1.5312e+07	1.73726e+07	3.45631e+07	4.23886e+07	1.94298e+07	0.176346	0.169981		0.272827	0.160155	0.150978	0.222685	1.21632	0.581178	0.926685	1.52519	1.90913	0.967153	0.586425	0.534912	0.55027	0.420626
39 kDa FK506-binding nuclear protein	K.LS*PGASAK.K	19860779	S193	UNI:P54397	135413224	76637255	49460533	61419956	52023367	125485646	76055855	122445525	53149370	43910495	80462933	83446433	67516350	65629941	68992486	18195402		17197090	46563953	128694105	39620753	1.0895e+08	4.93273e+07	4.66855e+07	5.30267e+07	6.06779e+07	1.07232e+08	6.04355e+07	0.148037			0.288523	0.202711	0.149843	0.205066	0.421249	0.361934	0.453322	0.580198	1.11447	0.557309	0.474436	0.410617	0.496285	0.455549
40S ribosomal protein S11	R.S*RDVGLGFK.T	121953145	S34	UNI:Q0E9B6	2308851	2211961	4239089	5278186	3276929	181225	5710801	3405512	3536479	4093402	5377947	5018749	2052285	3680584	2002468	5756727	31915	2076742	4854316	6455586	3218521	2.57228e+06	3.83506e+06	2.78814e+06	4.24429e+06	4.38333e+06	2.89637e+06	4.2033e+06	0.205561	0.190753		0.188644	0.185811	0.261073	0.18741	1.62377	1.01798	1.63412	1.77239	1.30165	1.7205	0.554278	0.607894	0.537533	0.411355
40S ribosomal protein S20	R.S*LENVCR.D	2500436	S33	UNI:P55828	1214568	2649802	2010860	3090829	1799456	5724603	2460242	2652337	1960539	2305712	3155697	3265471	2638273	1770681	2181513	1068804	12539598	585544	3733191	4934484	2189599	2.01614e+06	1.89305e+06	5.61872e+06	2.27736e+06	2.93271e+06	4.43245e+06	2.14017e+06	0.265635		0.179115	0.297363	0.174164	0.128332	0.210866	1.13693	2.75768	1.33433	1.47467	2.65665	1.2323	0.68846	0.552737	0.708511	0.547564
40S ribosomal protein S6	R.S*AS*IRES*K.S	133975	S233S235S239	UNI:P29327	6412479	8004875	13370536	27233935	9172445	18418906	28381152	7033775	9694638	16200316	19080310	21452216	9700487	18256790	5140089	5825051		11342265	19885810	19026190	16847232	6.19545e+06	7.84152e+06	1.47854e+07	1.92188e+07	1.68368e+07	1.57152e+07	2.11617e+07		0.176363		0.0798424	0.101049	0.0878565	0.0384418	1.25329	2.19415	3.05544	2.78302	2.651	3.43304	0.534934	0.225021	0.285195	0.347242
40S ribosomal protein S6	R.S*AS*IRESK.S	133975	S233S235	UNI:P29327	42118447	69412677	72281499	47352597	71679428	126039769	69207721	61493631	84552025	80157137	51481735	125369447	75682210	36513582	42405652	54277624		5363267	132841712	133928521	27834395	4.86726e+07	6.94141e+07	7.62193e+07	3.47325e+07	1.09964e+08	1.11884e+08	4.45186e+07	0.188594	0.169554			0.144845	0.143258	0.202931	1.43432	1.50983	0.695979	2.29108	2.4605	0.964444	0.465189	0.421109	0.570867	0.336578
40S ribosomal protein S6	R.SAS*IRES*K.S	133975	S235S239	UNI:P29327	42218324	69823046	72241628	55513547	71144927	127387367	68759807	61493631	84846421	80152236	51480374	126213642	75712458	36591401	42732050	54803745		937207	132303559	133973963	28211202	4.88147e+07	6.98244e+07	7.61969e+07	3.5977e+07	1.09887e+08	1.12358e+08	4.45208e+07	0.189818	0.180111			0.166889	0.165825	0.196424	1.4387	1.50728	0.724671	2.27792	2.46126	0.961301	0.460757	0.42094	0.57527	0.339642
4E-binding protein THOR	K.VVISDPIQM#PEVYSS*TPGGTLYSTT*PGGTK.L	17137440	S36T46	UNI:Q9XZ56	45005		49595	947449	656017	490283	224274	654210	480471	299728		863654	95183	610013	191168	132688	1151937	79915	52905		162364	296794	306579	500420	513682	524192	292733	332217			0.252356		0.229746		0.223014	0.71426	2.52864	10.7351	5.39114	5.51973	2.25503	0.674186	0.674028	0.672883	0.643857
4E-binding protein THOR	R.GS*PLSQTPPSNVPSCLLR.G	17137440	S65	UNI:Q9XZ56	1017277	222016	593912	361955	1836132	606240	1279749	2542081	2048616	700307		3181375	642092	1250792	1934390	1159299		304723	2082593	702598	416429	1.83125e+06	1.14331e+06	647110	333339	2.3667e+06	650310	982323	0.0871577	0.186905			0.0403228	0.0450323	0.150384	0.541146	0.429655	0.256668	1.37768	0.403914	0.655109	0.559232	0.42436	0.3061	0.572591
4E-binding protein THOR	R.GS*PLSQT*PPSNVPSCLLR.G	17137440	S65T70	UNI:Q9XZ56	8323130	5584046	16999939	11307464	14710082	21682134	16250773	16312683	16681135	16557491	17630509	21209699	13906533	12802383	10628918	9001427	26178774	19970909	11651197	14351449	10368054	1.17549e+07	1.04222e+07	1.99121e+07	1.6303e+07	1.5857e+07	1.66467e+07	1.31404e+07	0.228044		0.140594	0.168819	0.172436	0.163217	0.189759	0.846792	1.84016	1.43942	1.38792	1.60259	1.23758	0.641562	0.445812	0.53254	0.547421
4E-binding protein THOR	R.GS*PLS*QTPPSNVPSCLLR.G	17137440	S65S68	UNI:Q9XZ56	8323130	5584046	16546204	11275073	14726435	21675191	16237516	15986589	16572298	16534007	17315158	21209699	13845625	12802383	10666777	8897624			11651197	14341226	10360733	1.16588e+07	1.03513e+07	1.65401e+07	1.42951e+07	1.58624e+07	1.66207e+07	1.31335e+07	0.227108				0.171453	0.16237	0.188644	0.847229	1.51111	1.21889	1.39612	1.60492	1.24101	0.6409	0.515534	0.601087	0.540814
4E-binding protein THOR	R.GSPLS*QTPPSNVPSCLLR.G	17137440	S68	UNI:Q9XZ56	1513205				1840681		294143	3052375	559792			3136679	531489	394695	35344	23051		23993	1946259	702598	212490	1.53364e+06	291422		23992.9	2.30787e+06	617043	300443	0.203044				0.13566		0.199773	0.417793		0.678842	19.1034	10.0265	2.11191	0.60292			0.56258
4E-binding protein THOR	R.GSPLS*QT*PPSNVPSCLLR.G	17137440	S68T70	UNI:Q9XZ56	14247257	6107939	23162842	27536205	23019673	28411376	34729660	21142642	25723218	35313614	39214110	26547362	19260848	16585803	16402122	15361166	44906723	25246499	19289161	21598191	13919111	1.7264e+07	1.57308e+07	3.44611e+07	3.06656e+07	2.29521e+07	2.30901e+07	2.17449e+07	0.22032		0.144991	0.150786	0.178535	0.179066	0.196678	0.860632	2.0113	1.77557	1.34912	1.40732	1.35691	0.629917	0.373407	0.353145	0.467472
4E-binding protein THOR	R.GSPLSQT*PPSNVPSCLLR.G	17137440	T70	UNI:Q9XZ56	2414824	203235	593912	361955	1836132	606240	1270487	3073946	2062307	700307		3158623	644445	1250792	1934390	926744	502298	304723	2071784	702598	416429	2.47439e+06	1.0641e+06	598839	333339	2.35551e+06	651094	979236	0.031748	0.19198	0.0967945		0.0400038	0.0448869	0.150384	0.411383	0.244477	0.153709	0.952977	0.274637	0.382766	0.488548	0.124412	0.143691	0.67883
5PtaseI, isoform F	R.NS*TGNNVLTVGK.K	221459258	S276	UNI:B7Z0Q1	1120488	1018124	2973481	42403771	2353695	2244726	3439947	29365581	2186897	31932516	4366868	2149271	2339243	1499091	1145805	861729	1309873	1858593	3092296	3134447	809623	1.0544e+07	1.35558e+06	1.2072e+07	1.62097e+07	2.53175e+06	2.57281e+06	1.91622e+06	0.190848		0.170839	0.15379	0.133482	0.131051	0.22491	0.578396	1.62811	13.2049	1.6242	1.6062	1.2759	0.579557	0.679597	0.636215	0.680404
5PtaseI, isoform F	R.NST*GNNVLTVGK.K	221459258	T277	UNI:B7Z0Q1	486192	35241	2973481	3449857	29512		70361	136330	123082	2356376	4398123	1200471	48401	214038	268620	212413	304386	1828539	3086713	3451751	548918	297047	123579	1.87808e+06	3.22551e+06	1.4389e+06	1.75008e+06	277773	0.16529		0.11447	0.0456265	0.184788		0.189813	0.588688	8.17779	15.3879	6.78578	6.60248	1.25273	0.511882	0.467009	0.202869	0.654409
5PtaseI, isoform F	K.AGDS*DIS*PCPEVR.D	221459258	S610S613	UNI:B7Z0Q1	444051	1107304	1960629	2219412	1597546	2367552	2139868	882926	1956901	1722616	3000849	2218298	2142632	1378947	894019	1208200	1652704	2333910	1930588	1937381	712903	740332	1.42414e+06	1.77865e+06	2.51806e+06	1.91548e+06	2.14919e+06	1.41057e+06		0.132811	0.0827963	0.0564423	0.0804805	0.0644405	0.165809	2.02048	2.73833	3.66915	2.75652	3.3085	2.39272	0.440124	0.293697	0.213877	0.287489
6-phosphofructo-2-kinase, isoform A	R.TTS*LNQLK.K	228008433	S17	UNI:Q0KHQ6	1397913	266039	21306418	19342258	1194888	3263778	2768017	1267037		11479519	20288050	2412832	3448366	625596	27525	1136668	4813	5986	21921699	24042254		897491	701354	1.09303e+07	1.32121e+07	8.50981e+06	1.02515e+07	1.69681e+06			0.245704	0.235277	0.16529	0.144427		20.7431	8.15886	10.0221	266.396	292.842	1.23693	0.68726	0.665162	0.651129	0.511882
6-pyruvoyl tetrahydrobiopterin synthase	R.IAHDS*CTNIS*SDS*D.-	1346905	S159S164S167	UNI:P48611	410866	1118514	851522	38910	5297875	3408248	1949606	3159268	4385493	3031450	2407826	8738203		1178158	999525	1689983			3195693	1557119	41885	1.52322e+06	2.398e+06	1.94149e+06	1.22337e+06	5.74392e+06	2.48268e+06	1.05655e+06	0.202558	0.182802			0.158175		0.271588	1.93375	1.51602	0.428425	6.28584	4.92657	1.71998	0.582309	0.652536	0.601589	0.428621
6-pyruvoyl tetrahydrobiopterin synthase	R.IAHDSCT*NIS*S*DS*D.-	1346905	T161S164S165S167	UNI:P48611			366523			76286	815919		275222	1034460		2083525		324860		124562				84894			199892	700492		2.08353e+06	80590.2	570390
6-pyruvoyl tetrahydrobiopterin synthase	R.IAHDSCTNIS*S*DSD.-	1346905	S164S165	UNI:P48611			29236	1291811	2625747	3562154	1241107	3132771	1916663	150359		2360804	1392178	692751				344032	2798756	2455760	463333	3.13277e+06	1.91666e+06	89797.6	817921	2.5951e+06	2.47003e+06	799064					0.0637069	0.0774085	0.113109	0.611811	0.0479955	0.261086	0.753583	0.444392	0.22113
6-pyruvoyl tetrahydrobiopterin synthase	R.IAHDSCTNIS*S*DS*D.-	1346905	S164S165S167	UNI:P48611	414592	1118514	852489	38910	5297875	3417860	1949606	3164452	4385493	3031450	2485464	8738203	2024442	1178158	1007241	1690702	4692218	5203307	3260196	1561238	41885	1.52876e+06	2.39824e+06	2.85872e+06	2.57589e+06	5.76542e+06	2.33451e+06	1.05655e+06	0.209216	0.18067	0.178435	0.256137	0.144461	0.175838		1.92076	2.55756	2.01506	6.25888	3.47789	1.70545	0.583246	0.570506	0.693085	0.42573
6-pyruvoyl tetrahydrobiopterin synthase	R.IAHDSCTNIS*SDS*D.-	1346905	S164S167	UNI:P48611			60838														2397840		44302					1.22934e+06		44302
6-pyruvoyl tetrahydrobiopterin synthase	R.IAHDSCTNISS*DS*D.-	1346905	S165S167	UNI:P48611	1146324	1197387	29236	1250315	2625747	3562154	1241107	3132771	1916663	150359		2366214	1392178	696641	1763123	1227771		344032	2790993	2476195	463333	2.01407e+06	1.44727e+06	89797.6	797173	2.59432e+06	2.47684e+06	800360	0.0857635	0.0825799			0.0637069	0.0773532	0.113001	0.784239	0.0367498	0.642922	1.54296	1.6521	0.522616	0.586956	0.301522	0.505159	0.550346
6-pyruvoyl tetrahydrobiopterin synthase	R.IAHDSCTNISSDS*D.-	1346905	S167	UNI:P48611		663292			752744	2576714		1706332	778780			1245204	604343	367709	860846	386466		430589			187905	1.28359e+06	609513		430589	998974	1.59053e+06	277807		0.144666						0.452672		0.500193	0.729755	0.354177	0.216888	0.483288			0.641216
60 kDa heat shock protein, mitochondrial	R.NVIIEQSWGS*PK.I	12644042	S66	UNI:O02649	1365109	1521921	2045280	1505561	1864281	2891524	2454906	2262185	1765476	1529572	2088519	2153571	2363197	2026480	1877114	1288313	3244756	1734321	2019177	2038929	3521059	1.8348e+06	1.52524e+06	2.2732e+06	1.77613e+06	2.01234e+06	2.43122e+06	2.66748e+06	0.186885		0.165881	0.181348	0.115722	0.0984633	0.113433	0.860542	1.301	0.983349	1.13111	1.41634	1.5233	0.565012	0.603703	0.708125	0.600229
60S acidic ribosomal protein P0	K.KPES*ES*EEEDDDM#GFGLFD.-	113987	S302S304	UNI:P19889	92277	172702	364146	564306	126794	286601	370413	384713	144441	363353	212528	674997	153125	529581	183734	184193	353663	73207	248258	284227	347456	220241	167112	360387	283347	350016	241318	415817	0.256919		0.0197687	0.244418	0.185163	0.165825	0.0435865	1.08317	2.27186	2.35541	1.49326	1.68362	2.42726	0.679076	0.504153	0.705013	0.618729
60S acidic ribosomal protein P0	K.KPES*ESEEEDDDM#GFGLFD.-	113987	S302	UNI:P19889	1962354	660246	1268088	1061409	2360262	2621959	2098158	3544603	2130441	1728184	1742180	2352132	743420	1978721	2078143	1042415	2886251	978342	1312827	757657	1044086	2.52837e+06	1.2777e+06	1.96084e+06	1.26064e+06	2.00841e+06	1.37435e+06	1.70699e+06	0.145062		0.18067	0.271438	0.171989	0.298906	0.190848	0.479701	0.840874	0.501055	0.832694	0.636815	0.709951	0.467472	0.57769	0.406319	0.584272
60S acidic ribosomal protein P0	K.KPESES*EEEDDDM#GFGLFD.-	113987	S304	UNI:P19889	1962354	660246	1268088	1061409	2360262	2621959	2098158	3544603	2130441	1728184	1703350	2352132	743420	1978721	2078143	1042415	2886251	2832630	1312827	757657	1044086	2.52837e+06	1.2777e+06	1.96084e+06	1.8658e+06	2.00841e+06	1.37435e+06	1.70699e+06	0.145062		0.18067	0.188644	0.171989	0.298906	0.190848	0.479701	0.840874	0.79483	0.832694	0.636815	0.709951	0.467472	0.57769	0.561823	0.584272
60S acidic ribosomal protein P1	K.KKEEES*DQS*DDDMGFGLFD.-	1350780	S99S102	UNI:P08570	10140322	4936599	1590282	6872060	2989662	4708677	25044363	7665709	4888603	1513644	1729837	6226180	2577736	2224223	5591053	1499294	4744281	2371113	53125834	16896014	4180688	7.79903e+06	3.77483e+06	2.61607e+06	3.65767e+06	2.07806e+07	8.06081e+06	1.04831e+07	0.112346	0.203305		0.221465	0.162834	0.168769	0.178432	0.464237	0.400944	0.442482	3.53633	1.2742	1.16923	0.471232	0.373644	0.461183	0.673757
60S acidic ribosomal protein P1	K.KKEEESDQS*DDDM#GFGLFD.-	1350780	S102	UNI:P08570	108248		14719619	6351217	104618	17884962	18299940	3321254	59598	15819837	23972287	22201	19080	19093927	39591	13417	27448034	15075832	11321062	5553786	10211545	1.15636e+06	36507.4	1.93292e+07	1.51331e+07	3.81596e+06	7.81928e+06	1.58685e+07	0.1821		0.03215	0.0431827	0.190049	0.175733	0.0333201	0.178417	278.011	148.893	95.6412	101.836	144.244	0.551418	0.353145	0.381175	0.712558
60S acidic ribosomal protein P2	K.KEES*ESEDDDM#GFALFE.-	133060	S100	UNI:P05389	9652953	4472561	7676514	4612424	12434792	13904042	10327283	16448952	9936890	8852637	9885556	15582877	5174495	99065	10552185	6578131	15058489	536515	7287635	5136893	6773490	1.2218e+07	6.99586e+06	1.05292e+07	5.0115e+06	1.17684e+07	8.07181e+06	5.73328e+06	0.178651	0.193732	0.182777	0.262196	0.180111	0.191588		0.56361	0.920163	0.376551	0.975387	0.74726	0.572595	0.459145	0.617871	0.505088	0.691795
60S acidic ribosomal protein P2	K.KEES*ES*EDDDMGFALFE.-	133060	S100S102	UNI:P05389	236963	348738	391531	723343	379899	659894	928477	756457	453324	442963	545829	759187	336742	424008	523448	148804	961841	1101622	353837	337139	220340	505623	316956	598779	790265	497641	444592	524275	0.187943		0.16691	0.12712	0.180147	0.188156	0.195027	0.785082	1.35846	1.95956	1.09426	1.29134	1.63323	0.56855	0.650979	0.53334	0.715763
60S acidic ribosomal protein P2	K.KEESES*EDDDM#GFALFE.-	133060	S102	UNI:P05389	9652953	4469373	7676514	4604656	12434792	13904042	10323120	16448952	9971472	8842346	10010330	15582877	5174495	10790336	10473408	6578131	15058489	9620672	7287635	5136893	6773490	1.21918e+07	7.00633e+06	1.05258e+07	8.07855e+06	1.17684e+07	8.07181e+06	9.29565e+06	0.1423		0.172623	0.239136	0.160771	0.269953	0.181515	0.565764	0.923532	0.668057	0.977119	0.748481	0.790716	0.460451	0.619153	0.516617	0.693527
60S ribosomal protein L13	R.AGES*SLEECK.L	730528	S138	UNI:P41126	7871035	8285741	7536195	14307396	9644020	19635658	17201654	15091156	10208307	8406188	11641461	12138268	10220498	10754308	6789999	6175386		3361939	13778194	22518865	7292536	9.9174e+06	8.22314e+06	7.97119e+06	9.77027e+06	1.18535e+07	1.74583e+07	1.17495e+07	0.229011	0.290168		0.290407	0.1276	0.140011	0.187573	0.879538	0.757243	1.02809	1.35292	2.1628	1.32402	0.637818	0.642622	0.686088	0.582227
60S ribosomal protein L13	R.AGESS*LEECK.L	730528	S139	UNI:P41126	575338	7952258	1405958	1141457	9641530	3057956	1849362	15030120	998194	2633049	5449156	11962930	10216547	10738111	6844723	5974696	32794	3223591	6772834	1646928	6916800	7.48339e+06	4.97505e+06	1.35727e+06	3.2714e+06	9.4591e+06	4.97381e+06	6.50142e+06	0.178762	0.174164		0.180143	0.138897	0.171641	0.161905	4.9204	0.874561	0.939162	6.18115	2.07847	1.64645	0.716551	0.540527	0.669293	0.582472
60S ribosomal protein L13	K.EAAES*EDAAK.G	730528	S205	UNI:P41126	434312	283110	1479103	1748301		1337587	2460181	771176	1007001	963633	1735123	829493	909784	991075	567052	39480	47918		3213183	2707679	144863	590847	443197	830218	1.74171e+06	2.02134e+06	1.65168e+06	1.19871e+06	0.187187		0.236694			0.147958	0.190049	0.67576	1.5799	3.13771	3.37105	3.01151	2.40172	0.56601	0.67352	0.268903	0.486253
60S ribosomal protein L22	K.AAS*TPAAAPPAK.K	2507316	S122	UNI:P50887	830978	1579308	1994303	1639471	76532	2915537	2891203	2548692	2112380	1658691	1261072	2374412	49766	1710404	901838	1439007		1533569	2035118	3110625	701246	1.42717e+06	1.71023e+06	1.8265e+06	1.47804e+06	1.49535e+06	2.02531e+06	1.76762e+06	0.230816	0.199238		0.210596		0.29385	0.211917	1.44166	1.52537	1.38941	1.09345	2.32576	1.64265	0.588258	0.591971	0.646566	0.645387
60S ribosomal protein L27	R.YTAHDIS*FEK.L	24650124	S91	UNI:Q9VBN5		311154	11580	27929	13835		25126	926745	17879		379573	58218	26661	11289	780271	15722	521773		43086		26682	853508	114918	266677	203751	38379.5	26660.7	21032.6		0.195705			0.187422			0.0197208	0.668707	0.409577	0.0590196	0.0287684	0.0231886	0.45259	0.555231	0.526264	0.245789
60S ribosomal protein L31	K.S*AINEVVTR.E	30316300	S12	UNI:Q9V597	5277798	5313760	129495276	11721478	5931540	129614465	157349656	10129162	10034928	117443586	13082021	12408417	15404604	48784190	72811771	3165899	728381	81693742	11352752	14392770	6671008	2.94062e+07	6.17153e+06	8.25557e+07	3.54991e+07	9.89757e+06	5.31373e+07	7.0935e+07	0.178905		0.195951	0.142633	0.174164	0.138014	0.145881	0.68033	12.0468	1.5448	0.834935	8.75897	11.5738	0.54062	0.695245	0.659783	0.617954
60S ribosomal protein L31	K.NLQT*ENVESSDD.-	30316300	T116	UNI:Q9V597	64811053	85371152	8864382	99705665	67737164	147289270	114527939	115041369	81289776	68756425	8208259	125171586	1744824	67151485	74298025	40737426	3126365	6134	86714852	123960472	63646726	8.47168e+07	6.91328e+07	2.69157e+07	3.59734e+07	9.32079e+07	9.09982e+07	8.17754e+07	0.173433	0.177597	0.209311		0.171972	0.190507	0.174164	0.857381	0.258839	0.536613	1.10011	1.31873	1.06915	0.596214	0.459145	0.52792	0.660397
60S ribosomal protein L31	K.NLQTENVES*SDD.-	30316300	S121	UNI:Q9V597	2689994	81896243	78189688	99761922	67833167	147354638	115059464	115842908	81305052	3960846	317699	126549767	104327752	68830924	74474708	40941183	435280	6134	87039609	125415845	64269668	6.43359e+07	6.80475e+07	2.75286e+07	3.33619e+07	9.38075e+07	1.25699e+08	8.272e+07	0.176137	0.158267	0.205633		0.152962	0.147592	0.154666	10.5655	9.7023	12.363	9.15933	19.1211	14.7434	0.608918	0.577948	0.534217	0.56833
60S ribosomal protein L31	K.NLQTENVESS*DD.-	30316300	S122	UNI:Q9V597	64897444	85913808	78740162	100470856	67962674	147365113	115059464	115842908	81305052	69889862	108939899	126676537	103955794	68658316	74945145	40881353	43294313	47391562	87076418	125415845	64269668	8.52285e+07	6.93667e+07	6.39748e+07	8.56008e+07	9.39052e+07	1.25579e+08	8.26625e+07	0.181801	0.268607		0.195682	0.16691	0.10014	0.187637	0.85706	0.798099	1.0403	1.10087	1.61385	1.07439	0.595703	0.550518	0.712873	0.660528
60S ribosomal protein L32	R.LRS*QENE.-	3123274	S130	UNI:P04359	2527552	52146275	2634077	4242417	36638538	73134231	89275860	59562926	52085575	43337696	2704682	84056690	62250204	55338671	45148896	29853093	52133253	372950	45326805	71336638	39581936	3.57465e+07	4.4695e+07	3.27017e+07	2.44002e+06	5.53407e+07	6.8907e+07	6.13988e+07	0.145082	0.0721479	0.144541		0.0693715	0.0576774	0.0664205	7.38894	0.974812	0.577379	5.63694	10.52	12.3756	0.589139	0.720917	0.46798	0.567776
A kinase anchor protein 200, isoform D	R.S*IDITTDPK.K	33636617	S9	UNI:Q86BM5	53303988	45885719	127638078	166831575	67524704	123692771	134728151	79508863	100826496	117362546	153658128	78569300	69844157	51875294	75495928	25763890	46996543	86847579	94065820	159406809	67611337	6.94363e+07	5.7492e+07	9.73324e+07	1.35779e+08	8.00533e+07	1.17648e+08	8.47383e+07	0.196518		0.180826	0.136847	0.1805	0.154315	0.188644	0.823403	1.49771	2.07092	1.16698	1.77014	1.35852	0.591037	0.595749	0.402775	0.571658
A kinase anchor protein 200, isoform D	K.TDAPAVNGDAAT*PK.E	33636617	T49	UNI:Q86BM5	6792428	7181722	7117704	9620727	5607751	16080200	11056504	9845784	6751096	6930369	8065155	11259967	6836295	8157940	7669977	3338305	7975869	6758093	11975277	16382890	9220824	8.10273e+06	5.75704e+06	7.34131e+06	8.14799e+06	9.61433e+06	1.30998e+07	9.47842e+06	0.169101		0.179986	0.167259	0.16691	0.138827	0.140011	0.72608	0.930554	1.03888	1.17685	1.73256	1.21951	0.519424	0.59761	0.718802	0.641562
A kinase anchor protein 200, isoform D	K.ET*EEHSENDKDLTT*EK.S	33636617	T65T77	UNI:Q86BM5	47958	105130	3096011	4813951			60995			2883508	2600371			2750602	85005	15376			3459045	3454898		66481.7	60253	2.98976e+06	3.70716e+06	3.45905e+06	3.4549e+06	1.4058e+06								1.1865	64.5567	100.378	40.6923	40.6435	1.27184	0.651463	0.202869	0.249116
A kinase anchor protein 200, isoform D	K.ET*EEHS*ENDKDLTTEK.S	33636617	T65S69	UNI:Q86BM5	3356266	105130	3096011	4813951			60995			2883508	2600371			21334	85005	15376			3451783	3454898		1.72064e+06	60253	2.98976e+06	3.70716e+06	3.45178e+06	3.4549e+06	41165								0.106103	0.922457	1.43432	40.6068	40.6435	0.0181735	0.55589	0.584272	0.577597
A kinase anchor protein 200, isoform D	K.KET*EEHSENDKDLTTEK.S	33636617	T65	UNI:Q86BM5	3673702	4183632	191448				10172307	8316991	3902023	3775323		5440865	120098	5825858	4120205	1688059			8564400	14010975	5200667	5.3703e+06	3.2579e+06	1.98339e+06		7.00263e+06	7.06554e+06	7.06628e+06	0.168807	0.185296					0.157747	0.672557	0.253021		1.36641	1.7075	1.57722	0.530703	0.518682		0.589102
A kinase anchor protein 200, isoform D	K.ET*EEHSENDKDLT*TEK.S	33636617	T65T76	UNI:Q86BM5	3361722	3010055	3095894	4813165			4767994	32188	3171982	2877074	2594726	50492		2821332	3814047	27494			3459045	3454898	3729393	2.40265e+06	2.06984e+06	2.98648e+06	3.70395e+06	1.75477e+06	3.4549e+06	3.77291e+06	0.265733	0.274437					0.174976	33.1494	45.1522	41.0217	1.23779	0.905835	30.0159	0.715499	0.61176	0.598923	0.688575
A kinase anchor protein 200, isoform D	K.ETEEHS*ENDKDLTTEK.S	33636617	S69	UNI:Q86BM5	271883998	256509039	264071034	303282877	170974118	603292528	450597797	383806426	242400534	212244610	274230485	371193763	308428048	324424854	239354905	132662540	171957258	90708232	361621011	592685787	295894565	2.98348e+08	2.10524e+08	2.16091e+08	2.22741e+08	3.01263e+08	5.01469e+08	3.56972e+08	0.187729	0.289018	0.268536		0.195905	0.142889	0.169101	0.709757	0.747561	0.736319	1.0356	1.83291	1.24627	0.516864	0.492813	0.567513	0.711168
A kinase anchor protein 200, isoform D	K.ETEEHS*ENDKDLT*TEK.S	33636617	S69T76	UNI:Q86BM5	3365522	3017111	31361	36883	3366943	7761875	4770787	4030156	3193590			6583761	3959244	2829017	3814047	1750446		209871	3453668	3454898	3734856	3.73658e+06	2.65372e+06	31360.7	123377	4.46812e+06	5.05867e+06	3.77822e+06	0.0668634	0.0803722			0.0698541	0.0695827	0.0693715	0.715949	0.00931832	0.0329924	1.17985	1.39818	1.03292	0.47681		0.245675	0.625097
A kinase anchor protein 200, isoform D	K.ETEEHSENDKDLT*T*EK.S	33636617	T76T77	UNI:Q86BM5	3361722	3017111	3096011	4813951	3371786	7783808	4767994	5431215	3190888	2883508	2600371	6561005	3959244	2828938	3814047	1745641		209871	3459045	3454898	3732909	4.20233e+06	2.65121e+06	2.98976e+06	2.5414e+06	4.46395e+06	5.06598e+06	3.77661e+06	0.1821	0.211135			0.181575	0.177823	0.185988	0.647562	0.725937	0.655266	1.03931	1.31675	0.972637	0.465189	0.503877	0.551418	0.707433
A kinase anchor protein 200, isoform D	K.S*AAVAEGGDAVAETAK.G	33636617	S80	UNI:Q86BM5	3157753	5902636	5143558	5697533	3201733	18364661	5978212	7353720	5046992	4913734	4864724	11003310	7379143	5299545	7154432	6782989	2748238	3616324	7264806	12250245	2915203	5.88863e+06	5.91087e+06	4.26851e+06	4.72619e+06	7.15662e+06	1.26647e+07	4.73099e+06	0.192773	0.160535		0.225478	0.184946	0.103819	0.251402	1.16788	0.893731	0.990433	1.17522	2.84382	1.00711	0.688016	0.583605	0.629917	0.672682
A kinase anchor protein 200, isoform D	K.EAAAGEDITPLADES*IK.S	33636617	S117	UNI:Q86BM5	17590713	10768943	12135011	20811420	11664736	16431371	12192974	16593683	9566066	11082941	23973104	17970020	10965462	8270385	13497008	12971520	22678396	17461551	19723168	28062911	12464400	1.58938e+07	1.11022e+07	1.52988e+07	2.07487e+07	1.64526e+07	1.84866e+07	1.09759e+07	0.127612	0.279982	0.182071	0.0795424	0.148292	0.165092		0.716583	1.01267	1.30718	1.06912	1.2247	0.705016	0.370849	0.664657	0.449486	0.712558
A kinase anchor protein 200, isoform D	K.EAAAGEDITPLADES*IKS*K.S	33636617	S117S120	UNI:Q86BM5	533542	580951	1313525	896698	1383289	564748	1252429	978106	1143513	1087319	969649	1179244	1151638	777006	732715	622847	1663515	1810451	1385959	1205325	768927	748121	782437	1.35479e+06	1.2256e+06	1.31616e+06	973904	932787		0.284765	0.115445	0.15852	0.10233	0.196518	0.188644	1.03601	1.94797	1.7143	1.89661	1.29364	1.39707	0.711619	0.384292	0.496147	0.349377
A kinase anchor protein 200, isoform D	K.KWS*FR.S	33636617	S132	UNI:Q86BM5	66419795	76055464	188342575	223949645	141108668	25168050	281316947	101885442	137438345	188370519	242873730	179861068	202566259	118288713	66032123	56167798	69465951	37400956	175022864	202949790	126138021	7.81125e+07	8.98872e+07	1.48726e+08	1.68075e+08	1.65331e+08	1.43561e+08	1.75248e+08		0.253297	0.163267	0.195682	0.0636184	0.240299	0.130113	1.11488	1.91216	2.10731	2.18013	1.81353	2.43556	0.674937	0.507451	0.589102	0.234077
A kinase anchor protein 200, isoform D	K.S*EEATSPTSGTTSPTTAEAEAAPAGDAAVAEPSVATNGEAEKPAETATATSEPASK.D	33636617	S149	UNI:Q86BM5			337080	721193							636783							641236						337080	666404
A kinase anchor protein 200, isoform D	K.DEKPAENGS*ATEQEK.Q	33636617	S213	UNI:Q86BM5	6042056	5339150	6538800	7909347	4429211	18181673	10527292	9446773	5421912	5597356	6661922	7808653	6055946	5700408	7053569	3421017	6004271	1072337	9623250	14618906	6935887	7.51413e+06	4.72736e+06	6.04681e+06	5.21453e+06	7.28704e+06	1.29522e+07	7.7212e+06	0.186546	0.256026	0.203369		0.191776	0.164367	0.186552	0.647538	0.841989	0.722094	0.974656	1.9076	1.10969	0.43719	0.516617	0.56408	0.685752
A kinase anchor protein 200, isoform D	K.TEVS*EIEFESVIVETR.S	33636617	S537	UNI:Q86BM5															24992			537956				24991.5			537956													21.5251
A kinase anchor protein 200, isoform D	R.S*SSPPPPLPK.S	33636617	S550	UNI:Q86BM5	175999448	226492479	63806727	447764138	1122767180	98398467	1725471352	1951184474	259174951	251622460	26295032	1330764295	1793470552	958473933	319743437	830949377	654082650	1358667861	422635736	268115208	751567643	8.15642e+08	4.38872e+08	3.23171e+08	6.10909e+08	9.58722e+08	7.19995e+08	1.14517e+09	0.196776	0.209621		0.283558	0.153095	0.231284	0.136113	1.33951	0.845716	2.26895	2.7944	0.772262	4.2152	0.6708	0.591526	0.645368	0.600645
A kinase anchor protein 200, isoform D	R.S*S*SPPPPLPK.S	33636617	S550S551	UNI:Q86BM5	2474767	295169	451991	1010273	2446912	9809622	1400141	1481769	1034834	355670	478098	3979278	6198341	447674	1234259	719346	51554	517326	2493134	8106610	271634	1.73027e+06	683116	286405	668566	2.97311e+06	8.03819e+06	706483	0.112955	0.170445		0.163626	0.0875936	0.0535165	0.179698	0.466822	0.154813	0.383341	1.89806	4.90497	0.362656	0.435102	0.374953	0.36538	0.452014
A kinase anchor protein 200, isoform D	R.SSS*PPPPLPK.S	33636617	S552	UNI:Q86BM5	681226804	1395677011	1670633944	1906612392	1125495077	15654804	1695907791	1881229286	1212372695	955210064	137638355	17800338	1793470552	944146409	1258300888	125510384	6626497	1363268335	1781433102	1520445123	754311343	1.27359e+09	9.11187e+08	8.7749e+08	1.13584e+09	9.7491e+08	1.10986e+09	1.13146e+09	0.188644	0.223692		0.214163	0.272073	0.268948	0.190753	0.930991	0.988472	1.31846	1.02579	0.728221	1.19695	0.588419	0.571658	0.626213	0.583339
A16	K.SNDDS*AGSDS*LDK.S	21483386	S9S14	UNI:Q9VK43	966649	373158		562012	753238	106485	321277	873728	833985	1014166		1148684	384386	440454	787215	408891			70593	203155	99147	875864	538678	1.01417e+06	562012	657505	231342	286959	0.0828997	0.142415			0.203513		0.254276	0.619987	1.16073	0.581402	0.727864	0.269388	0.320806	0.453976			0.575919
A16	K.SNDDS*AGSDSLDK.S	21483386	S9	UNI:Q9VK43	716754	1520495	33830	100228	340482	2812440	1189651	797916	2193319	334648	39711	807823	715872	604011	527383	445582	2857554	135771	211919	923286	290755	680684	1.38647e+06	1.07534e+06	91903.2	453408	1.48387e+06	694806	0.0508846	0.0705507	0.185518		0.113606	0.0605229	0.0925413	1.90502	1.96166	0.149016	0.62976	2.19058	0.989359	0.556654	0.625148	0.204043	0.527504
A16	K.SNDDS*AGS*DSLDK.S	21483386	S9S12	UNI:Q9VK43		373158		562012	753238	106485	321277		833985	1016405		1148684	384386	440454					70593	203155	99147		603572	1.01641e+06	562012	657505	231342	286959					0.203513		0.254276
A16	K.S*PTSPCTAFETK.V	21483386	S98	UNI:Q9VK43	6172728	4671347	9473182	11479484	7208008	8461141	10025494	7549638	7190857	9067288	26358859	9900736	5897263	6622704	6040397	3342270	299642	5735630	8105105	9499810	5666134	6.58759e+06	5.06816e+06	6.28004e+06	1.45247e+07	8.40462e+06	7.95274e+06	7.43811e+06	0.204344	0.236495		0.181532	0.190466	0.193137	0.198182	0.75419	0.928437	2.10022	1.27365	1.24152	1.14647	0.529578	0.605583	0.52583	0.459145
A16	K.S*PT*SPCTAFETK.V	21483386	S98T100	UNI:Q9VK43											1441114							1793488							1.6173e+06
A16	K.SPT*SPCTAFETK.V	21483386	T100	UNI:Q9VK43	6215834	4342555	9202093	11457129	7247515	8475731	10059611	7549638	7266580	9655203	11408918	9888304	5901303	6616538	6128154	3342270	3968589	5742223	8033620	9374671	5685221	6.63121e+06	4.9838e+06	7.60863e+06	9.53609e+06	8.38981e+06	7.91723e+06	7.45379e+06	0.170019		0.183794	0.142415	0.132811	0.150309	0.166862	0.73551	1.13564	1.43048	1.26223	1.225	1.14084	0.52128	0.687051	0.527504	0.459578
A16	K.SPTS*PCTAFETK.V	21483386	S101	UNI:Q9VK43	6038644	4268918	9202093	11457129		540132	10257893	434499	293185	9058193	11292725	42445	610281	6380675		128841		5705343	8033620	9323894	5383257	3.23657e+06	1.56365e+06	9.13014e+06	9.48507e+06	4.03803e+06	3.49144e+06	7.34061e+06				0.122435		0.20407	0.129925	0.690849	11.1857	13.9438	0.0976872	0.747004	8.19192	0.616828	0.550518	0.507847	0.670734
Abelson interacting protein, isoform A	R.TS*TGPQLAPIVPEDQNLPGWVPK.N	161078281	S393	UNI:Q9Y0S9				55710							61911							2891872							1.00316e+06
Actin-5C	K.SY*ELPDGQVITIGNER.F	48428725	Y241	UNI:P10987	1105104	529161	1236653	1342741	1276311	2099483	1261842	3185386	1608615	1129516	1189547	2108713	506910	1125372	1538002	670773	1641801	3763486	859512	399661	1029168	1.94283e+06	936183	1.33599e+06	2.09859e+06	1.41485e+06	1.00202e+06	1.13879e+06	0.170202	0.275099	0.184597	0.170783	0.187573		0.196859	0.473322	0.84704	1.34516	0.791923	0.772933	0.721427	0.499288	0.582773	0.714731	0.605279
Actin-binding protein anillin	K.GTT*ASNSFSFR.K	74947407	T710	UNI:Q9V4P1	1747216	1037185	15540	29653	1632950	3552304	3223384	1632481	1496291			2830228	2867820	772237	1302892	958418				744841	1840623	1.56086e+06	1.16396e+06	15540	29653.3	2.23159e+06	2.38832e+06	1.94541e+06	0.149777					0.184436	0.192334	0.748602	0.00889415	0.0169716	1.33415	1.45384	1.24354	0.477813			0.528609
Actin-binding protein anillin	K.GTTAS*NSFSFR.K	74947407	S712	UNI:Q9V4P1	1753601	1056126	3068544	3233094	1648703	3573251	3304680	1636991	1447394	2418514	3965014	2835880	2876980	1490967	1329232	970330	199234	1245362	2540567	2946731	1876133	1.57327e+06	1.15795e+06	1.89543e+06	2.81449e+06	2.34172e+06	3.13232e+06	2.22393e+06	0.244911	0.299381		0.193143	0.19764	0.181424	0.206611	0.738811	1.12572	1.73424	1.52795	2.004	1.40225	0.452014	0.664236	0.531295	0.459145
Actin-binding protein anillin	K.GTTASNS*FSFR.K	74947407	S714	UNI:Q9V4P1	1750042	1074654	2838540	3230975	1669920	3564600	3329676	4316016	1445611	2437353	192105	2852149	2864405	1546538	1329232	958418	199234	1245362	2634359	3025739	1876133	2.4651e+06	1.15956e+06	1.82504e+06	1.55615e+06	2.38548e+06	3.15158e+06	2.25078e+06	0.188572	0.259739	0.274668		0.183455	0.167058	0.187483	0.556682	0.778864	0.942547	1.19897	1.65895	1.22413	0.492813	0.602731	0.570546	0.694423
Actin-binding protein anillin	R.QQS*ANSSNSTPVR.K	74947407	S777	UNI:Q9V4P1	189776	429995	353595	172979	289096	2895836	434137	807261	468816	172345	385466	899978	1058297	533396	532011	216888		1151125	229593	561111	638507	509683	371900	262970	569857	472889	1.50508e+06	535347	0.191054	0.193732		0.204429	0.201322	0.13868	0.134594	1.08474	1.03836	1.18424	1.02325	5.87497	1.38285	0.652695	0.580501	0.72118	0.69825
Actin-related protein 2/3 complex subunit 5	K.NTS*SNAFR.K	19920586	S6	UNI:Q9VQD8	9161616	2912206		8035117	9830198	8438760	8314328	9025466	4718716	17436	18534	5766121	16438773	4732109	3445175	2408651	1414757	2759937	944171	1302754	4792605	7.21075e+06	3.34652e+06	716097	3.60453e+06	5.5135e+06	8.72676e+06	5.94635e+06	0.142633	0.157603		0.223805	0.162834	0.155029	0.144321	0.513277	0.20629	0.560066	0.661968	1.0402	0.940977	0.475989	0.462228	0.549609	0.601826
Actin-related protein 2/3 complex subunit 5	R.EDDGVES*AAAGPDESEITTLLTQGK.S	19920586	S31	UNI:Q9VQD8	568559	482892	644759	44504	863232	1696910	1562504	1734471	961115	528565		1890999	616378	908569	22529	615455			305577	124187	827763	775187	686488	586662	44504.4	1.01994e+06	812492	1.09961e+06		0.209697			0.200856	0.240791	0.186513	9.57393	0.719382	0.0782751	5.39075	2.95076	13.338	0.614538	0.652385		0.598959
Activator protein 4	K.GGGGGGS*GALSDGDGSGKPLVDSEK.R	221307683	S76	UNI:Q9V406	5830506	8542347	12043259	10022330	5489472	46302074	13293869	9487408	8144667	8916043	8762485	11449864	15383683	6228619	6865277	4197066	5148318	5706488	14574884	13688746	6264301	7.3944e+06	6.96136e+06	8.70254e+06	8.16377e+06	1.05047e+07	2.51248e+07	8.5956e+06	0.250264		0.211533	0.211301	0.185555	0.122606	0.218532	0.97831	1.25175	1.15792	1.42378	3.85225	1.28301	0.670872	0.650378	0.653445	0.577875
Activator protein 4	K.GGGGGGSGALS*DGDGSGKPLVDSEK.R	221307683	S80	UNI:Q9V406	5665623	8210655	13413379	10612754	5455816	27172435	13275862	9437129	7654157	9901764	8880006	12198608	15422217	6572574	6864149	3628505	3979462	5659616	14585803	13379843	6712199	7.3223e+06	6.49777e+06	9.0982e+06	8.38413e+06	1.07467e+07	1.86582e+07	8.85355e+06	0.22284		0.211967	0.190998	0.179292	0.105401	0.190487	0.92963	1.33216	1.21289	1.46017	2.79315	1.33918	0.633597	0.674289	0.634844	0.56855
ADAM metalloprotease	R.ASNDDIY*SVIDEIPPAAQTLK.R	78707292	Y1153	UNI:Q6QU65		37178	2746962	1899820	3481070	5956972	6075498	38389	3464048	1852023	229142	3553785	1937452	3575516	31763			1170918	1733371	758046	2549296	35076.2	1.75061e+06	2.29949e+06	1.09996e+06	2.92274e+06	2.88416e+06	4.06677e+06				0.103409	0.0239969	0.0729425	0.0238576	90.2354	48.2436	21.4166	73.5725	37.1673	86.6995	0.576115	0.166642	0.352584	0.117042
Adenomatous polyposis coli 2	K.S*SSATELR.N	201065733	S563	UNI:Q9Y1T2	17191592	170219	1305789	4887883	13395081	3199127	21496	25411110	17575971	2389446	1587128	1309795	17961914	22343393	17111249	10393257	2141834	4426491	8794976	7049048	13319018	1.99047e+07	9.37982e+06	1.94569e+06	3.63383e+06	7.83328e+06	9.40336e+06	1.18946e+07	0.184788	0.269102	0.298584	0.261693	0.232538	0.214176		0.43632	0.0983859	0.201822	0.448232	0.434965	0.552968	0.539083	0.0984858	0.234693	0.483782
Adenomatous polyposis coli 2	K.SS*SATELR.N	201065733	S564	UNI:Q9Y1T2	17051151	17965222	12389	6541570	98385	50654875	28493569	25882638	17846105	3537719	35127	28832596	3126486	20567346	15402032	10771210	1124854	5013758	11041535	21308367	15518144	1.94453e+07	1.55275e+07	1.55832e+06	3.86349e+06	1.33242e+07	2.50299e+07	2.15264e+07	0.133795	0.138183		0.235036	0.191505	0.145913	0.131686	0.814149	0.0701475	0.236842	0.612211	1.49168	1.15775	0.567365	0.440985	0.492513	0.561748
Adenosine 3'-phospho 5'-phosphosulfate transporter 2	K.SS*TSESPPELR.I	74871180	S38	UNI:Q9VVD9	3561498	8199757	5621133	5718627	6246010	15785953	6336163	4068898	5891307	4577204	5518799	6687533	7216615	6777753	3442900	3703279	3110781	12651983	6735479	6980882	2926596	3.6911e+06	5.93145e+06	4.43637e+06	7.96314e+06	6.55634e+06	9.99448e+06	5.34684e+06		0.152269	0.191597	0.125412	0.0203412	0.0984633	0.182371	1.60862	1.20226	2.21227	1.78456	2.74454	1.43162	0.482676	0.581747	0.419113	0.0990024
Adenosine 3'-phospho 5'-phosphosulfate transporter 2	K.SST*SESPPELR.I	74871180	T39	UNI:Q9VVD9	3552311	4893483	3370361	3007080	471709	508998	6452210	4011218	5891307	1970621	2977813	7228708	11880791	3647087	3442900	4420791	1638750	9944911	6694806	7227149	2926596	3.66881e+06	5.06853e+06	2.32658e+06	5.30993e+06	4.79841e+06	6.53898e+06	4.34196e+06	0.13415	0.0952999		0.164729	0.258731	0.23116	0.146784	1.37676	0.638679	1.49247	1.29315	1.73477	1.19187	0.344948	0.441472	0.6409	0.678318
Adenosine 3'-phospho 5'-phosphosulfate transporter 2	R.KSSTS*ESPPELR.I	74871180	S40	UNI:Q9VVD9	2335252	6297363	7162844	11735711	4853055	7232672	11836662	8719629	7653114	5986449	9116358	10248454	8751919	4341285	7899128	3473704	15870	914942	14569636	15296026	6197382	6.318e+06	5.80806e+06	4.38839e+06	7.25567e+06	9.89038e+06	1.04269e+07	7.45844e+06	0.190811	0.190261		0.198823	0.181575	0.179693	0.186267	1.33803	1.25194	2.06226	1.69932	2.01243	2.11704	0.721289	0.578964	0.696126	0.571658
Adenosine 3'-phospho 5'-phosphosulfate transporter 2	R.KSSTSES*PPELR.I	74871180	S42	UNI:Q9VVD9	2371901	3108601	7162844	11472867	12166	22544	3401637	3581685	2462465	5958253	9022044	5871647		3015728	2355323	1344087	15870		14691962	15370462	5582180	2.76964e+06	2.30505e+06	4.37899e+06	1.02475e+07	6.85859e+06	7.6965e+06	3.99985e+06	0.213633	0.223769	0.282627		0.277684		0.200396	0.856257	1.56338	3.67797	2.62742	3.26767	1.54872	0.59432	0.628314	0.213877	0.649577
Adenylyl cyclase-associated protein	K.LDS*AGDDR.S	85724874	S561	UNI:Q9VPX6	1724768	2161532	2938839	5521612	333716	375891	7455559	2282572	1395441	1894096	3866856	2593738	2502554	4484282	1902186	655294	32460		3126697	6637858	4158726	1.96984e+06	1.40409e+06	1.6218e+06	4.69423e+06	2.01805e+06	3.1721e+06	5.36619e+06	0.191929	0.22126			0.218506	0.203044	0.165081	0.736357	0.850259	2.44772	0.991182	1.6013	2.8245	0.539328	0.582309	0.275647	0.644356
Adenylyl cyclase-associated protein	R.TGPAPFKS*PAQSGGSK.A	85724874	S607	UNI:Q9VPX6	3917230	4098607	5144917	6505635	4355198	6454790	4983530	7355259	4489271	4898157	4910397	9049141	5728886	3882194	5725760	2360376	2331774	2125740	9185880	11607555	4446913	5.66608e+06	3.64942e+06	4.12495e+06	4.51392e+06	7.53007e+06	7.93041e+06	4.43755e+06	0.160056		0.252453	0.242181	0.135547	0.123102	0.184515	0.68963	0.79553	0.899879	1.31547	1.48464	0.85889	0.499288	0.555044	0.594707	0.583246
Adipose	K.S*PEAPELQPVEVDDGFR.Y	85861150	S468	UNI:Q7K7W5	462263	325727	402010	254908	327067	709420	586362		528013	254372		519500	255204	542516	417681	267216	76261		544421	437379	345377	439972	373652	244214	254908	463663	467334	491418		0.183147			0.162834	0.173016	0.157647	0.672198	0.526119	0.551435	1.00549	1.29091	1.04768	0.597965	0.545644		0.705471
Akirin	R.RPDS*PQNLMR.H	74948449	S129	UNI:Q9VS59	1321440	2425877	2867326	191003	1810476	85673	3280366	3185431	2276143	1900913	786523	2832351	3045366	1779345	1928345	1217112	396995	153238	2197945	2835167	4260685	2.14507e+06	1.97304e+06	1.72174e+06	376921	2.28026e+06	1.98874e+06	3.1068e+06	0.0984633	0.0985371	0.147222		0.0825612	0.190487	0.0779873	1.0605	0.990825	0.156973	1.13301	0.830374	1.75017	0.694914	0.609937	0.336578	0.660083
Alicorn	K.ST*DLST*PSSPAHFR.D	212287946	T18T22	UNI:A1Z7Q8		10954733			25757633	9480598	31845	23151394	16859491			17599087	8182140	14215204	12511340	10220542						1.78314e+07	1.26783e+07			2.16784e+07	8.83137e+06	7.12352e+06		0.17909						0.772565			0.760174	0.353419	0.614011	0.563816			0.626717
Alicorn	K.ST*DLS*TPS*SPAHFR.D	212287946	T18S21S24	UNI:A1Z7Q8	95098	322034					242003	128538	112959	3285477	3377622	77712		310464	100745		402736	3623228		455988	667705	108127	217497	1.84411e+06	3.50043e+06	77712.3	455988	406724							0.0834631	2.13257	14.779	31.1208	0.604584	4.52616	3.8626	0.527504	0.407718	0.0719088
Alicorn	K.STDLS*T*PSSPAHFR.D	212287946	S21T22	UNI:A1Z7Q8	1688545	1701530	17166958	26703515	3355454	1666941	2487995	1895625	3022714	4098359	4795244	3595057	2104825	2292026	3150104	1425051	4948270	6998766	2964573	8773702	1274316	2.24476e+06	2.04977e+06	8.73786e+06	1.28325e+07	3.30503e+06	4.18182e+06	2.01811e+06	0.241774	0.29824	0.122435	0.115186	0.127961	0.192214		1.01822	4.63318	6.8553	1.60826	1.62759	1.02903	0.664488	0.42573	0.400304	0.453969
Alicorn	K.STDLSTPSS*PAHFR.D	212287946	S25	UNI:A1Z7Q8	590093	387145	409928	85338	2086555	40965	2574189	3042821		313825	341838	3076382	1263272	1326193	1745528	659863	1167970	1093091	142308	1844990	990246	1.79281e+06	523504	630575	506756	1.76841e+06	1.04974e+06	1.63021e+06	0.155146		0.21295		0.189758	0.260188	0.144666	0.517053	0.48898	0.294395	1.54284	0.513856	1.7885	0.511904	0.500678	0.488729	0.66029
Alpha-coatomer protein, isoform A	R.AGS*SATAR.Q	24655452	S827	UNI:Q9W0B8	385265	855766	1060560	364529	89206	57265	2003228	696487	2010996	1446540	295162	1764819	1976948	1937980	1361507	647522	1293301		258294	1518239	1158912	814420	1.17143e+06	1.2668e+06	329845	704106	1.18415e+06	1.70004e+06	0.16529	0.132514	0.0353284		0.293286	0.24628	0.0555491	1.86139	1.92654	0.684982	0.985048	1.3674	2.94444	0.598247	0.514843	0.511882	0.594743
Alpha-tubulin N-acetyltransferase 1	R.LQQITQIS*PSGR.Y	74870777	S253	UNI:Q9VSY4	5320158	4784066	5622936	7055504	9805243	6174878	5876279	8573309	6449044	5811700	6774761	5286447	5664792	3450252	6245026	2982468	2575218	3922164	5097213	6199515	7501849	6.71283e+06	4.73853e+06	4.66995e+06	5.91748e+06	6.72963e+06	6.01306e+06	5.60946e+06	0.17247	0.28624		0.194651	0.182424	0.180143	0.218594	0.709677	0.715719	0.914815	1.09195	0.938039	0.902741	0.52008	0.526264	0.62286	0.711024
Alphabet, isoform A	K.QEFPDRPCES*PTH.-	24651071	S365	UNI:Q9VAK1	1272554	3523112	4190403	1167639	2312787	109668	3904553	4083741	2658275	2772313	2004095	4139495	3948943	2177698	3198690	1490856	54105	7351507	2915892	5451509	2486772	2.85166e+06	2.55741e+06	2.33894e+06	3.50775e+06	3.12272e+06	3.17004e+06	2.85634e+06	0.198938	0.201306		0.200651	0.190401	0.263485	0.193151	1.29519	1.32956	1.23553	1.24756	0.919155	1.45966	0.705471	0.595876	0.722332	0.64971
Altered disjunction	K.S*LDHVFR.E	209944296	S284	UNI:Q9VEH1	65263	153323	1317114	1638534	3393079	4774599	857805	3957059	393554	1152957	1687994	4557571		212835	4175778	1393286		293283	1643011	2465726		2.7327e+06	646721	1.23504e+06	1.2066e+06	3.19789e+06	3.62016e+06	535320	0.23138	0.29575		0.193866	0.122288			0.927475	10.2365	8.53448	17.8454	36.8749	6.5988	0.628354	0.710765	0.716389	0.598247
Aluminum tubes, isoform G	R.DVNNEPEPEEAEDY*SDGQS*EGQGSVAGEEPGLSK.Q	45553397	Y90S95	UNI:Q960Y8		48827	65558		849986	94236	308983		496715	695430		952965	319845	493145		290791			298422		34633		278777	380494		700458	207041	278921		0.28455			0.153013		0.29921
Aluminum tubes, isoform G	R.DVNNEPEPEEAEDY*S*DGQSEGQGS*VAGEEPGLSK.Q	45553397	Y90S91S100	UNI:Q960Y8																	800775							800775
Aluminum tubes, isoform G	R.DVNNEPEPEEAEDY*SDGQSEGQGSVAGEEPGLSK.Q	45553397	Y90	UNI:Q960Y8	183601	414610	1128968	1436447	1526417		1268743	344273		1515913	1871445	1740647		887470	366114				672390		336224	297996	414610	1.32244e+06	1.65395e+06	1.31315e+06		830812					0.0824202		0.141623	2.25821	5.27613	6.62984	5.06878		3.46883		0.279599	0.242684	0.291861
Aluminum tubes, isoform G	R.DVNNEPEPEEAEDY*S*DGQSEGQGSVAGEEPGLSK.Q	45553397	Y90S91	UNI:Q960Y8											165431							1925075							1.04525e+06
Aluminum tubes, isoform G	R.DVNNEPEPEEAEDYS*DGQSEGQGSVAGEEPGLSK.Q	45553397	S91	UNI:Q960Y8			1128968	1436447							1871445							2700162						1.12897e+06	2.00269e+06
Aluminum tubes, isoform G	R.DVNNEPEPEEAEDYS*DGQS*EGQGSVAGEEPGLSK.Q	45553397	S91S95	UNI:Q960Y8		48827	65558		849986	94236	308983		496715	695430		955868	319845	493145		290791			298422		34633		278777	380494		701425	207041	278921		0.28455			0.153013		0.29921
Aluminum tubes, isoform G	R.DVNNEPEPEEAEDYS*DGQS*EGQGS*VAGEEPGLSK.Q	45553397	S91S95S100	UNI:Q960Y8																		2287993							2.28799e+06
Aluminum tubes, isoform G	R.RPS*SVAEK.E	45553397	S129	UNI:Q960Y8	11063717	5433171	2557853	17067365	2983221	26295704	8297256	14791831	15462115	4117957	5607672	5668032	19610369	13873587	4222391	5797158	6297606	763261	26965657	12875279	9405608	1.0026e+07	8.89748e+06	4.32447e+06	7.81277e+06	1.18723e+07	1.95938e+07	1.05255e+07	0.157138	0.163736		0.294395	0.190039	0.0651274	0.109123	0.969784	0.667022	0.700838	2.34639	2.2506	1.30514	0.686928	0.491808	0.596207	0.695486
Aluminum tubes, isoform G	R.RPSS*VAEK.E	45553397	S130	UNI:Q960Y8	10864588	5511736	2601775	17721137	2950590	8572823	8297256	1802957	4584824	4223152	5627384	5772182	7517418	6706929	3250538	5820676	114088	232450	6049166	12973264	9365501	5.30603e+06	5.30575e+06	2.31301e+06	7.86032e+06	4.92398e+06	9.68783e+06	8.12323e+06	0.184928	0.170219		0.2182	0.176137	0.14825	0.153815	1.61365	0.872306	1.60793	1.77802	2.98322	2.45496	0.634644	0.557711	0.685107	0.679202
Aly	R.GGANAGGS*PR.K	21356157	S55	UNI:Q9V3E7	2415188	881426	2184718	2984566	165852	2351053	3661874	1863778	1327603	1859815	1475880	2524838	2472538	650660	1884184	147906	4161		1414630	3829097	1349152	2.05438e+06	785645	1.34956e+06	2.23022e+06	1.36844e+06	2.88423e+06	1.88723e+06	0.186495	0.245233			0.222039	0.181107	0.194316	0.385256	0.634886	1.01381	0.724717	1.4441	0.860445	0.472973	0.563816	0.711006	0.557163
Amphiphysin	K.T*SSPVQSPVNK.L	17647155	T257	UNI:Q7KLE5	6851260	6223568	7187800	10836852	8154985	18390456	11806113	11753242	5965151	6522528	37749	11711948	8411867	7906178	6287387	3515097	259038	4806960	10902852	18834386	6135425	8.2973e+06	5.23461e+06	4.65646e+06	5.22719e+06	1.02566e+07	1.52122e+07	8.61591e+06	0.185163	0.196969	0.255091		0.180111	0.171913	0.184597	0.658329	0.548425	0.783161	1.30695	2.13184	1.1239	0.493426	0.551603	0.559375	0.556614
Amphiphysin	K.TSS*PVQSPVNK.L	17647155	S259	UNI:Q7KLE5	6897871	6328214	7187800	10853895	8165563	18440013	11815145	11753242	5969848	6533359	8651646	11711948	8411867	7906178	6303401	3515097	8729095	4839026	10902852	19274916	6118427	8.31817e+06	5.27105e+06	7.48342e+06	8.11486e+06	1.02601e+07	1.53756e+07	8.61325e+06	0.158627		0.150846	0.172604	0.1048	0.104747	0.15124	0.660999	0.994244	1.02577	1.30331	2.14895	1.11873	0.496401	0.666524	0.706257	0.557163
Anamorsin homolog	K.NAS*AVNVWK.I	74867089	S135	UNI:Q9V3Y2	1490232	926334	183169	20747	2914543	11043875	4315930	2061430	2101131	181292	733360	3079533	2611346	1699805	1431650	794641	41719368	1872063		2722452	1831933	1.6611e+06	1.27404e+06	1.40279e+07	875390	2.99704e+06	5.45922e+06	2.61589e+06	0.17891	0.188572	0.217655			0.151171	0.167756	0.731972	9.78387	0.5591	1.72482	3.52641	1.66677	0.556247	0.690182	0.540631	0.338427
Angelman syndrome	R.SAEPAASS*SLQELLANS*PGALNK.E	21356487	S237S246	UNI:Q9VTH1	853339	362278	984588	835013	859613	511133	912342	1422887	1138634	1137286	1087676	868042	420172	651956	668799	620579		695393	679203	451453	808417	981675	707163	1.06094e+06	872694	802286	460919	790905	0.108495	0.187828		0.0693715	0.0479093		0.0637069	0.717557	0.976544	0.927568	0.877655	0.523099	0.912032	0.567992	0.652602	0.670734	0.611742
Angelman syndrome	R.SAEPAASSS*LQELLANS*PGALNK.E	21356487	S238S246	UNI:Q9VTH1	853339	2104271	984588	835013	859613	470533	912342	1422887	1151911	1137286	917599	910947	418618	664365		620650		669918	679203	451453	808417	1.13811e+06	1.29228e+06	1.06094e+06	807510	816588	446868	795042		0.121115		0.0448564	0.0414244		0.0459371	1.63774	0.976544	0.811705	0.823781	0.422803	0.768029	0.713888	0.703729	0.527278	0.530733
Angelman syndrome	R.SAEPAASSSLQELLANS*PGALNK.E	21356487	S246	UNI:Q9VTH1	2790646	933261	2548847	2298096	2752029	4804427	2524202	7833964	3789066	2517715	2873022	4395070		2231763				9343346	1670592	734137	2186301	5.3123e+06	2.36116e+06	2.53328e+06	4.83815e+06	2.93923e+06	2.76928e+06	2.31409e+06				0.195921	0.231447		0.255698	0.409048	0.617369	0.595119	0.773595	1.72162	0.594703	0.572659	0.559456	0.684882	0.56601
Ankyrin repeat and KH domain-containing protein mask	K.S*PTETPPEM#EETTM#SSPTEADR.L	74947744	S1588	UNI:Q9VCA8		1073811	61951	551431	305123	1369905	1077209	588915	1463670	209794		1302278	1130504	999530	581267	245935	1758292	821032	687855	418504		585091	927805	676679	686232	765085	972971	1.03837e+06		0.193143			0.197852	0.184515		1.45423	1.69058	1.41249	1.69734	1.31981	1.69724	0.67551	0.628526	0.61481	0.694853
Ankyrin repeat and KH domain-containing protein mask	K.S*PTET*PPEMEETTM#SSPTEADR.L	74947744	S1588T1592	UNI:Q9VCA8	823628	804172	2110812	2361066	1930216	1500695	2279093	923421	1837994	2554583		1734975	1244960	1422389	688269	808132		1210890	1584243	1449952	645804	811773	1.1501e+06	2.3327e+06	1.78598e+06	1.74981e+06	1.39854e+06	1.4491e+06		0.188156			0.031748	0.0521447	0.178803	1.38032	2.66463	2.313	2.17473	1.75897	1.7486	0.569163	0.188565	0.425494	0.143691
Ankyrin repeat and KH domain-containing protein mask	K.S*PTETPPEMEET*TM#SSPTEADR.L	74947744	S1588T1599	UNI:Q9VCA8	181970	219829	2070375	414666	434725	140663	587654	447833	396074	479864	2645416	375363	109213	66447	61962	327114	52689	2059840	232956	182906		230588	314339	867643	1.70664e+06	347681	144260	327050	0.249142	0.0990756	0.190402	0.0887709	0.0922986			2.45725	4.43314	13.8098	2.32894	1.32293	1.68889	0.567993	0.614794	0.420626	0.551603
Ankyrin repeat and KH domain-containing protein mask	K.SPT*ETPPEMEETTMSSPTEADR.L	74947744	T1590	UNI:Q9VCA8	632116	451330	1581162	1419891	1349575	3217578	1098298	1042638	854504	1168823	1845139	951757	1297160	579472	535248	461922		65341	581285	778905	643767	736667	589252	1.37499e+06	1.11012e+06	960872	1.76455e+06	773846	0.265637	0.297837			0.233355	0.192503	0.258857	0.798855	1.8112	1.37934	1.37795	2.5965	1.16534	0.591947	0.454389	0.68846	0.591508
Ankyrin repeat and KH domain-containing protein mask	K.SPT*ET*PPEMEETTM#SSPTEADR.L	74947744	T1590T1592	UNI:Q9VCA8	823628	804172	2082065	2361066	1909590	1500695	2279093	923421	1837994	2584288		1707203	1248116	1422389	671961	802520		1210890	1584243	1448061	645804	806337	1.14823e+06	2.33318e+06	1.78598e+06	1.73368e+06	1.39896e+06	1.4491e+06		0.187828			0.0333624	0.0555601	0.178093	1.38703	2.66326	2.33434	2.17498	1.77622	1.75619	0.568172	0.200147	0.425927	0.151983
Ankyrin repeat and KH domain-containing protein mask	K.SPT*ETPPEMEET*TM#SSPTEADR.L	74947744	T1590T1599	UNI:Q9VCA8	823628	795399	2133770	2361066	1885506	1500695	2279093	923421	1837994	2584288	2638775	1707203	1245504	1398143	671961	808132	52689	2057131	1584243	1445934	645804	806337	1.14717e+06	1.59025e+06	2.35232e+06	1.72565e+06	1.39738e+06	1.44101e+06	0.276656	0.244803		0.186864	0.199708	0.216007	0.226888	1.38626	1.82257	2.92855	2.16523	1.77422	1.74743	0.569054	0.703137	0.117042	0.151733
Ankyrin repeat and KH domain-containing protein mask	K.SPTET*PPEMEETTM#SSPTEADR.L	74947744	T1592	UNI:Q9VCA8	1049330	775519	2333762	2828594	1456403	8127463	2552744	916167	1820253	2171050	3216817	1637130	2268961	1437478	903648	315319	1645833	1114094	1664455	2053900	822610	956382	970364	2.05022e+06	2.3865e+06	1.586e+06	4.15011e+06	1.60428e+06	0.234365		0.148588	0.155997	0.168943	0.136414	0.184641	1.02494	2.13836	2.47989	1.67227	4.16495	1.63736	0.649888	0.172708	0.425423	0.139147
Ankyrin repeat and KH domain-containing protein mask	K.SPTET*PPEMEET*TM#SSPTEADR.L	74947744	T1592T1599	UNI:Q9VCA8	823628	795399	2180440	2361066	1909590	1500695	2279093	926226	1837994	2535993	2651219	1713176	1244007	1422389	676797	808132		1210890	1584243	1448061	645804	808884	1.14717e+06	2.35822e+06	2.07439e+06	1.73567e+06	1.39759e+06	1.4491e+06		0.188572		0.0977463	0.0331408	0.0557526	0.178435	1.38139	2.69267	2.50607	2.16965	1.76824	1.75234	0.570546	0.187429	0.335737	0.151983
Ankyrin repeat and KH domain-containing protein mask	K.SPTETPPEMEET*TM#SSPTEADR.L	74947744	T1599	UNI:Q9VCA8	1009520	775519	2078668	2453044	1385894	8180741	2552744	916167	1820253	1710239	241272	1637130	1158058	1441525	903648	307739	1049806	318194	1624301	2053900	817000	943112	967837	1.6129e+06	1.00417e+06	1.54911e+06	3.79757e+06	1.60376e+06	0.206128	0.252162	0.174164		0.17247	0.159199	0.181424	1.03186	1.69585	1.01513	1.65242	3.88017	1.66874	0.652385	0.42573	0.608973	0.140611
Ankyrin repeat and KH domain-containing protein mask	R.S*PGLINPGDVPQDAQR.Q	74947744	S1942	UNI:Q9VCA8	837766	1476194	2293655	1460208	5485433	836202	4709566	10595143	8001095	865398	2138621	1679328	2398876	3333276	7353125	9750		2288406	1312681	3142917	3582930	6.26201e+06	3.16235e+06	1.57953e+06	1.96241e+06	2.82581e+06	2.126e+06	3.87526e+06	0.187573			0.205834	0.199789	0.209382	0.185555	0.839517	1.40975	0.752014	2.2949	0.550657	2.14115	0.566778	0.572469	0.57527	0.618571
Ankyrin repeat and KH domain-containing protein mask	K.NAS*ILLEELDLER.T	74947744	S2687	UNI:Q9VCA8	92093							91869			25672	22411	269800		34901	34458	82602	815423			88081	72954.4	34458.1	82602.3	420547	22411.3	269800	88080.5								0.987307	2.36675	11.8217	0.243945	2.93679	2.52374			0.628577
Ankyrin repeat and KH domain-containing protein mask	R.EEGDS*GIDQGSCSSGDTK.G	74947744	S2773	UNI:Q9VCA8	690020	1020882	1026734	717637	574259	2433074	1250576	1451071	953575	807707	1205846	1250043	788260	1144404	786561	652791	975141	118507	351999	1669263	926021	975884	875749	936528	680663	725434	1.6302e+06	1.107e+06	0.189804	0.192773	0.187573		0.24245	0.167165	0.179333	0.98886	1.09479	0.673897	0.713738	2.06385	1.25945	0.680702	0.720383	0.574969	0.581747
Ankyrin repeat and KH domain-containing protein mask	K.SSTVS*PGAQNFAK.A	74947744	S3275	UNI:Q9VCA8	4160189	5537665	8738910	11028644	3772518	2733678	10437619	2379650	3054220	7197660	9915250	5923064	5081084	1274277	5834979	4286757	39145	1144012	6761783	12331722	4105555	4.12494e+06	4.29288e+06	5.32524e+06	7.36264e+06	5.48579e+06	6.71549e+06	5.27248e+06	0.215841	0.211078		0.205742	0.198252	0.197955	0.219902	1.11642	1.71066	2.33791	1.51823	1.63525	1.24934	0.6849	0.623627	0.670226	0.562028
Ankyrin repeat and KH domain-containing protein mask	R.NILS*SPVGSSK.A	74947744	S3542	UNI:Q9VCA8	12277003	12048495	20412461	27399968	16343750	337460	24632680	14539051	12663675	17324476	24587916	17659387	19806845	12494323	9505857	6808815	1182737	12354243	17393395	22082113	15018231	1.21073e+07	1.0507e+07	1.29732e+07	2.14474e+07	1.71322e+07	1.40755e+07	1.73817e+07	0.215694	0.230464	0.267285	0.187943	0.192429		0.194207	0.856225	0.992888	1.74087	1.45854	1.2376	1.48189	0.605279	0.639197	0.474024	0.379571
Ankyrin repeat and KH domain-containing protein mask	R.NILS*SPVGS*SK.A	74947744	S3542S3547	UNI:Q9VCA8	59205705	41249003	488875	2843896	4551763	7154238	79320625	109892760	46158544	2473019	2080796	94817347	6463805	29448563	102256282	2575568	1076212	22406227	5625714	7731325	179067771	9.04516e+07	2.99944e+07	1.34604e+06	9.11031e+06	3.49983e+07	7.11646e+06	9.59457e+07	0.0251845	0.122288		0.154443	0.132356	0.0800528	0.0432196	0.380642	0.0137619	0.0953624	0.331571	0.0850878	1.11963	0.491966	0.124412	0.312125	0.47681
Ankyrin repeat and KH domain-containing protein mask	R.NILSS*PVGSSK.A	74947744	S3543	UNI:Q9VCA8	12384239	12063010	20345208	27822147	16237226	26782451	24600068	14555537	12652442	17477200	24566613	17659387	19844030	12521589		6810075	1182737	12374551	17394409	22321120	15464288	1.34699e+07	1.05085e+07	1.30017e+07	2.15878e+07	1.7097e+07	2.29825e+07	1.75286e+07		0.251002		0.185042	0.190753	0.17958	0.192375	0.921657	1.42178	1.96718	1.26218	1.76298	1.42333	0.560755	0.643341	0.543695	0.370841
Anon-i1 protein	K.VTPLDGGLPAGAS*PK.Q	24655951	S192	UNI:Q24050	2730304	1227039	6782902	5529519	4189417	15358841	4504428	2878956	1850726	4850302	6823708	4856350	3554377	2202483	1906865	1476266	288265	1811459	3791160	5373340	2824380	2.50538e+06	1.51801e+06	3.97382e+06	4.72156e+06	4.27898e+06	8.09552e+06	3.1771e+06	0.11546		0.247258	0.131051	0.0315406	0.100661	0.112955	0.622149	1.44007	1.7818	1.73647	3.22594	1.29866	0.384516	0.702789	0.547421	0.312125
Anon1A4	K.AS*ITENGGAEEESVAK.E	78707166	S41	UNI:O16043	3121849		920405	5797843	114185	955954	3253749		1279290	3125858	5819909	58557	117067	16581		14713		323683	4005280	1711948	79234	3.12185e+06	647002	2.02313e+06	3.98048e+06	1.39267e+06	928323	1.11652e+06				0.176297	0.250689	0.203322	0.289736	0.207249	0.294827	1.85718	0.0365761	0.306214	1.04225
Anon1A4	K.DAVAAEEVAAEKASIT*ENGGAEEESVAK.E	78707166	T43	UNI:O16043		37647	2940610		2685825	2497026	3347146	4684225		2773357	849801	4032177	2570999	3417357		110634	79835	254113	1843206	1961054	4058561	4.68422e+06	74140.6	1.93127e+06	551957	2.85374e+06	2.34303e+06	3.60769e+06			0.16529		0.0474298	0.0405936	0.0343016	0.0158277	0.592063	0.181418	0.860799	0.548863	0.729546
Anon1A4	K.ASITENGGAEEES*VAK.E	78707166	S52	UNI:O16043	5193411	6555573	2243005	24077968	4399243	7063171	4878345	9549787	16472381	14537959	14005943	6558110	7311610	2451538	3931811	3736135		13081412	22732174	23114706	4827227	6.225e+06	8.92136e+06	8.39048e+06	1.70551e+07	1.12298e+07	1.24965e+07	4.05237e+06	0.18067	0.173455		0.0605295	0.16691	0.134976		1.31247	0.977114	3.14332	2.43847	2.66818	0.807927	0.642467	0.722048	0.353465	0.600645
Anon1A4	K.ENGAADS*SATEPTDAVDGEK.A	78707166	S62	UNI:O16043	11498004	9498185	12009600	19380866	9338596	141282123	18665400	11021884	9950372	22084787	21900384	18848161	13662047	6931785	5758967	6921739		8396598	27322616	46569031	7522452	9.42628e+06	8.7901e+06	1.70472e+07	1.65593e+07	1.85031e+07	6.71711e+07	1.10399e+07	0.277112			0.154333	0.1442	0.129688	0.240435	0.976921	1.52411	1.71019	2.42221	7.20447	1.18616	0.703527	0.513207	0.520931	0.499288
Anon1A4	K.ENGAADS*S*ATEPTDAVDGEK.A	78707166	S62S63	UNI:O16043		1153276	1071742	63287	946369	116015	119006	1519820	1251604	312052	37520	864309	1058595	427736	963457	590422			593256	313189	44297	1.24164e+06	998434	691897	50403.3	801311	495933	197013		0.0435436			0.0330479	0.140417	0.183897	0.718169	0.205322	0.0246871	0.592225	0.510797	0.163708	0.60982	0.565233	0.255458	0.50269
Anon1A4	K.ENGAADSS*ATEPTDAVDGEK.A	78707166	S63	UNI:O16043	70486906	89498898	101468860	97798325	65857263	117287724	82605596	137215848	89550752	73204057	71135800	112003947	115399079	35239192	79364855	42768508	73091351	63571711	139897434	157835366	68953786	9.56892e+07	7.39394e+07	8.25881e+07	7.75019e+07	1.0592e+08	1.30174e+08	6.22662e+07	0.172394	0.22646	0.180143	0.190122	0.162069	0.115781		0.820412	0.964664	0.902299	1.1711	1.4979	0.765855	0.584422	0.640152	0.596307	0.670755
Anon1A4	K.ENGAADSSAT*EPTDAVDGEK.A	78707166	T65	UNI:O16043	8694521	9498185	11786624	19305975	10419856	141282123	18368027	11175380	9436789	22018836	22068590	18909395	13461248	6992956	5763854	6930490	4962956	8469438	27121292	46386691	7522452	8.54459e+06	8.62182e+06	1.29228e+07	1.66147e+07	1.88168e+07	6.70434e+07	1.09611e+07		0.275254	0.215927	0.154809	0.135957	0.129916	0.226671	1.04642	1.39566	1.88821	2.53197	8.50065	1.34782	0.701112	0.623627	0.488028	0.44482
Anon1A4	K.AS*EPTVSFAADKDEK.K	78707166	S77	UNI:O16043	7003195	5894037	14539105	20079625	12866050	56278	18120860	13915043	12814021	16700126	664552	13750758	16940356	7369649	9894231	6003386	43464	7441692	18837652	26436171	13475224	1.02708e+07	8.23715e+06	1.04276e+07	9.39529e+06	1.51515e+07	1.44776e+07	1.29886e+07	0.198915	0.211043		0.247999	0.187555	0.283476	0.191909	0.789751	1.09354	1.22236	1.57642	1.29911	1.49302	0.594103	0.595829	0.599415	0.483327
Anon1A4	K.ASEPT*VSFAADKDEK.K	78707166	T80	UNI:O16043	7029447	5548597	14551885	20135947	12925194	56278	18133164	13924441	12862994	16714653	18210673	13639138	16949320	7237479	9815117	6078416	43464	7441692	18744541	26453181	13417556	1.02563e+07	8.16334e+06	1.04367e+07	1.52628e+07	1.5103e+07	1.44863e+07	1.29294e+07	0.198972	0.211894		0.1892	0.187573	0.283476	0.192153	0.777466	1.09165	1.64351	1.576	1.3068	1.4888	0.590226	0.595876	0.572303	0.483288
Anon1A4	K.ASEPTVS*FAADKDEK.K	78707166	S82	UNI:O16043	30189		608712	27489	241983	14895964	123351	13698	15630	869950	571308	18527		7821	15671	10212	537425		92349	92393		19852.7	12920.8	672029	299399	117620	7.49418e+06	65585.7	0.184788		0.0203412		0.157815			0.896346	39.3223	21.309	5.08704	249.66	2.32846	0.557163	0.0874812	0.512021	0.486696
Anon1A4	K.KEDS*AADGEDTK.K	78707166	S99	UNI:O16043	6701049	3484376	5105578	6408240		13297231	8702021		7065655	6904870	5910914	9490659		5481962	5860785				10483835	11168884	8259284	6.28092e+06	5.27502e+06	6.00522e+06	6.15958e+06	9.98725e+06	1.22331e+07	7.48109e+06							0.181424	0.519975	0.761907	0.956304	1.78881	1.94502	1.35393	0.622004	0.674603	0.689021	0.348486
Anon1A4	K.KES*SEAVLPAVENGSEEVTNGDSTDAPAIEAVK.R	78707166	S110	UNI:O16043	860819	188577	947575	431478	863244	388573	772312	2084413	474319	874594	1198412	615175	326565	828288	547895	107818	1048261	3565080	272545	62104	547372	1.16438e+06	256904	956810	1.73166e+06	583655	259081	715991	0.13329	0.285175	0.120745	0.138053	0.169073		0.139097	0.214469	1.14454	2.52768	0.598463	0.240473	0.764534	0.407276	0.710113	0.677645	0.540269
Anon1A4	K.ESSEAVLPAVENGS*EEVT*NGDSTDAPAIEAVK.R	78707166	S122T126	UNI:O16043	1255177	702274	2342586	959603	3200225	2679436	2362405	5405408	3270886	2904455	2842732	3095422	1807077	2993823	2085864	2191115		6512212	1503987	552796	2368245	2.91548e+06	2.05476e+06	2.62352e+06	3.43818e+06	2.59988e+06	1.67977e+06	2.57482e+06	0.191776	0.251133		0.191913	0.184389		0.176202	0.738358	1.20183	1.47083	1.2811	0.911346	1.19045	0.629917	0.705471	0.70958	0.720528
Anon1A4	K.ESSEAVLPAVENGS*EEVTNGDS*TDAPAIEAVK.R	78707166	S122S130	UNI:O16043	1253165	702274	2342586	959603	3200225	2679436	2357676	5405408	3268332	2907767		3095422	1806153	2989462	2070810	2186460			1503987	552796	2368245	2.90979e+06	2.05236e+06	2.62518e+06	959603	2.59988e+06	1.67946e+06	2.57179e+06	0.191929	0.25131			0.184387		0.176363	0.740296	1.20364	0.765744	1.28422	0.913073	1.19269	0.630517	0.704858		0.719989
Anon1A4	K.ESSEAVLPAVENGS*EEVTNGDSTDAPAIEAVK.R	78707166	S122	UNI:O16043	16453908	1914428	10877668	16808098	2221974	10263473	1501944	1147870	27885	13213866	18607996	2866869	301715	1892819	2535808	1451025	761092	3121577	5385066	3636949	1693930	6.71253e+06	1.13111e+06	8.28421e+06	1.28459e+07	3.4913e+06	4.73405e+06	1.69623e+06	0.172125		0.167458	0.138731	0.167854	0.187828	0.18639	0.237619	4.15763	6.15447	1.5854	0.773619	0.802757	0.52583	0.687628	0.560312	0.705471
Anon1A4	K.ESSEAVLPAVENGSEEVT*NGDSTDAPAIEAVK.R	78707166	T126	UNI:O16043	1061971	25233391	11366560	73589200	1321596	2000451	1393463	2900657	83499029	9915350	91334244	487051	863646	11737018	677091	319442	106661	165608473	6413476	3343139	1325000	1.54657e+06	3.63506e+07	7.12952e+06	1.10177e+08	2.74071e+06	2.06908e+06	4.81849e+06		0.183155	0.244027	0.0240493	0.25941	0.216413	0.189221	17.673	4.7597	115.124	3.62816	2.37299	2.43846	0.553989	0.663062	0.117042	0.681242
Anon1A4	K.ESSEAVLPAVENGSEEVT*NGDS*TDAPAIEAVK.R	78707166	T126S130	UNI:O16043								40430									4513574					40429.6		4.51357e+06													111.64
Anon1A4	K.ESSEAVLPAVENGSEEVTNGDS*TDAPAIEAVK.R	78707166	S130	UNI:O16043	74765106	894063	67109293	74199327	521394	1332590	1393463	1263056	1524231	62842361	91740390	1829209	863646	1051802	402496	746808	2374346	166151703	35497299	279536	1325000	2.54769e+07	1.05503e+06	4.41087e+07	1.10697e+08	1.2616e+07	825257	1.25676e+06	0.187864	0.200048	0.114108	0.0221159	0.18089		0.176611	1.02473	18.8503	162.143	29.8827	0.465368	1.38111	0.597582	0.56855	0.451732	0.722056
Anon1A4	K.ESSEAVLPAVENGSEEVTNGDST*DAPAIEAVK.R	78707166	T131	UNI:O16043	75232376	25719656	4433679	613649	86570607	70361989	74821546	243259332	83494604	63232976	379231	69208434	46659237	1309144	85628526	56708560		62482	34555622	21771861	58503995	1.34707e+08	5.53076e+07	3.38333e+07	351788	6.34449e+07	4.62644e+07	4.48782e+07	0.0294744	0.0353284			0.0326117	0.0370693	0.113606	0.449122	0.159437	0.00348179	0.612922	0.460443	0.56105	0.494275	0.499288	0.139825	0.516617
Anon1A4	K.ADEAVAT*PEK.K	78707166	T156	UNI:O16043	49192633	50585561	53470000	65361681	37540347	142001498	79021019	75537540	48452381	45058380	58042773	69613430	52389704	65005323	46616440	30667200	46926020	4750349	78644913	111217681	51984018	5.71155e+07	4.3235e+07	4.84848e+07	4.27183e+07	6.19329e+07	1.0187e+08	6.53368e+07	0.191784	0.220321	0.202774		0.189818	0.169825	0.185163	0.775871	0.896699	0.732996	1.12392	1.98867	1.19402	0.536429	0.580029	0.581822	0.691295
Another transcription unit protein	R.S*VT*PQGGSAPGSQR.S	48474240	S22T24	UNI:Q94546	5408472	4444837	4057123	10062150	5100563	14936338	7767414	6860381	5125295	5111454	6693978	7359133	4851016	4084267	5173747	2234325	7602846	6544595	5292813	8467797	3231667	5.8142e+06	3.93482e+06	5.59047e+06	7.76691e+06	5.9175e+06	9.41838e+06	5.02778e+06	0.16017		0.179807	0.127318	0.161356	0.1431	0.210762	0.666924	0.988239	1.36705	1.01293	1.70182	0.885375	0.499288	0.671288	0.493826	0.713774
Another transcription unit protein	R.SVT*PQGGSAPGSQR.S	48474240	T24	UNI:Q94546	1824195	1942348	124155		1370725	333974	2708760	2816913	1980215	8153	61505	2387949	2173267	1611936	1956241	997158		1200527	550511	1793807	1730328	2.19912e+06	1.63991e+06	66153.7	631016	1.4364e+06	1.43368e+06	2.01701e+06	0.0976427	0.105284			0.118238	0.127252	0.099451	0.759158	0.0354772	0.317762	0.626848	0.623851	0.980553	0.54062	0.335387	0.490682	0.533793
Another transcription unit protein	R.HS*QLS*GSAR.S	48474240	S75S78	UNI:Q94546	11734854	4035707	9918040	18515626	7767118	27880655	25587900	9370963	10204748	9906624	13039634	17978338	12203534	9075023	9042371	3349769		5002640	14679011	17870888	7445343	1.00494e+07	5.86341e+06	9.91233e+06	1.2186e+07	1.34748e+07	1.93184e+07	1.40361e+07	0.150267			0.170915	0.139364	0.110841	0.160057	0.601112	0.95117	1.17419	1.40125	1.88484	1.3241	0.478443	0.716255	0.700064	0.576944
Another transcription unit protein	R.HS*QLSGS*AR.S	48474240	S75S80	UNI:Q94546	11722349		9918040	18515626			25501388			9906624	13025992			8981442				4768142	14642735	17865674		1.17223e+07		9.91233e+06	1.21033e+07	1.46427e+07	1.78657e+07	1.72414e+07				0.283574					0.84608	1.57951	1.24913	1.52407	2.17545
Another transcription unit protein	R.S*NS*PNLQIDVER.A	48474240	S188S190	UNI:Q94546	4963149	7840130	18326260	14637136	20768653	9731808	18888051	14610317	16196707	20900959	26811464	24423764	21977354	15696563	10326335	6734745	21609630	45398397	12901847	17854201	10227702	9.9666e+06	1.02572e+07	2.02789e+07	2.8949e+07	1.93648e+07	1.65211e+07	1.49374e+07		0.283231	0.126511	0.132348	0.145657	0.172385	0.176137	1.11348	2.40523	3.06021	2.36855	1.73135	1.95682	0.709903	0.42094	0.439444	0.468945
Another transcription unit protein	R.SNS*PNLQIDVER.A	48474240	S190	UNI:Q94546	4902139	1933781	4029791	5526414	4749670	5652243	6028116	4165208	3556131	4977956	7153211	4561594	3844521	3707222	2584271	1835637	860864	6201222	3182065	6325242	2145482	3.88387e+06	2.44185e+06	3.28954e+06	6.29362e+06	4.16444e+06	5.274e+06	3.96027e+06	0.158623		0.272198	0.0694031	0.13329	0.109507	0.179066	0.652853	0.783431	1.74811	1.09846	1.50787	0.983315	0.496401	0.616159	0.42094	0.659524
Another transcription unit protein	R.SGS*ASGSGSDVGVPK.K	48474240	S237	UNI:Q94546	1453252	9549080	1495398	872563	1499374	3872209	2435963	2117804	1682557	1331971	1929603	3082071	1683172	2079725	1470594	474782	1109612	1377705	3215523	3861591	1088005	1.68055e+06	3.90214e+06	1.31233e+06	1.39329e+06	2.59899e+06	3.13899e+06	1.8679e+06	0.162834	0.229874		0.289292	0.128388	0.117007	0.180759	2.56272	0.804158	0.81613	1.55787	2.02839	1.13269	0.692839	0.505159	0.583246	0.519424
Another transcription unit protein	K.S*GS*DSDIEESPTK.A	48474240	S265S267	UNI:Q94546	641555	26910	321255	391816	12282492	32964786	525515	1055586	1597819	549661	32948	684657	14011380	314805		5297271		1639486	98940	676073	188913	848570	2.30733e+06	435458	688083	4.35536e+06	1.58841e+07	343077		0.239065			0.206279	0.145354	0.28263	0.777812	0.51073	0.320971	9.89674	32.3281	0.558677	0.704306	0.514843	0.602625	0.714797
Another transcription unit protein	K.SGS*DS*DIEESPTK.A	48474240	S267S269	UNI:Q94546	15198	271021	49761	392371	12260142	32292356	525515		440652	549661	32267	907584	284167	314805		91671		1640175	343102	676073	271650	15197.8	267781	299711	688271	4.50361e+06	1.10842e+07	370656		0.25872		0.255789	0.175295	0.183078	0.1965	17.8327	3.27418	25.8173	806.694	2124.78	34.5779
Another transcription unit protein	R.LIDT*DS*DSNQDVGK.K	48474240	T286S288	UNI:Q94546	3390684	2281965	2404184	3521596	3071785	6223664	4475132	5150235	4954917	2729296	2723643	4235503	3734183	2587175	2351702	1890403	2661783	4889107	2793783	4625969	1218945	3.63087e+06	3.04243e+06	2.59842e+06	3.71145e+06	3.36702e+06	4.86127e+06	2.76042e+06	0.195408	0.255528	0.270558	0.187729	0.196518	0.158234		0.812977	0.790282	1.21547	0.972107	1.50921	0.780166	0.623938	0.539311	0.701563	0.701348
Another transcription unit protein	R.LIDT*DS*DS*NQDVGK.K	48474240	T286S288S290	UNI:Q94546	888759		213095	5725830	3010565	3239038	933781	390588	1968501	1832995	3711072	6417090	3293504	1402574	235607	609013		3686187	4908841		2170093	504985	1.28876e+06	1.02304e+06	4.37436e+06	4.77883e+06	3.26627e+06	1.50215e+06				0.0487314	0.053018		0.122606	3.81235	2.46634	10.5297	13.5505	6.03831	4.61741	0.529099	0.661029	0.200508	0.210072
Another transcription unit protein	R.LIDT*DSDSNQDVGK.K	48474240	T286	UNI:Q94546	2093423	2696851	86240	112729	2265231	3447854	2381297	3728152	2315769	542792	4647986	3305223	2450286	1759002	2601780	878180		1281402	3477107	3813207	1521844	2.80778e+06	1.9636e+06	314516	2.01404e+06	3.01585e+06	3.23712e+06	1.88738e+06	0.110592	0.133132		0.192153	0.105105	0.102426	0.120745	0.748979	0.0933942	0.597695	1.10169	1.25662	0.731418	0.551603	0.369799	0.559938	0.660083
Another transcription unit protein	R.LIDTDS*DSNQDVGK.K	48474240	S288	UNI:Q94546	2093423	2696851	2434782	3586538	2277641	3435902	2392865	4722158	2371801	2228622	2876740	3341583	2471315	1759002	2588621	888904		1302640	3463133	3813176	1614436	3.13473e+06	1.98585e+06	2.3317e+06	2.58864e+06	3.02745e+06	3.24013e+06	1.9221e+06	0.180418			0.213024	0.171913	0.164105	0.274834	0.711303	0.817506	0.941886	1.04449	1.21256	0.713068	0.547102	0.601026	0.629937	0.720431
Another transcription unit protein	K.APAAADIFGDADDIS*DDEDEAGPAAR.K	48474240	S312	UNI:Q94546	4952742	1244962	2157070	2389871	4834060	3848908	4969640	7299054	3434050	3165245	4813621	5756327	1800926	4778466	3554444	2215660		9889806	1375204	911442	1868817	5.26875e+06	2.29822e+06	2.66116e+06	5.69777e+06	3.98853e+06	2.18709e+06	3.87231e+06	0.137986	0.2591		0.159333	0.187483		0.178125	0.448399	0.434591	1.30813	0.717191	0.426761	0.72795	0.426028	0.465189	0.712558	0.587954
Antimeros	K.TSEDAAVGAQAASGADS*PAQVAR.D	21355457	S413	UNI:Q9VN55	4774783	8433463	5338524	8311161	6113818	6250934	7512057	5481461	9295161	7021548	7843769	6855963	9757733	3051526	3312589	6676735	5746124	5027588	4769713	6127316	1816497	4.52294e+06	8.13512e+06	6.0354e+06	7.06084e+06	5.91316e+06	7.37866e+06	4.12669e+06	0.219605	0.144472	0.175203	0.164212	0.178905	0.159199		1.82585	1.37789	1.56311	1.32369	1.64633	0.892779	0.343379	0.484764	0.460515	0.513499
AP-2 complex subunit alpha	R.ES*KSPAPLTSAAQNNALVNNSHSK.L	3912968	S632	UNI:P91926						5728281											1390886							1.39089e+06			5.72828e+06
AP-2 complex subunit alpha	R.ESKS*PAPLTSAAQNNALVNNSHSK.L	3912968	S634	UNI:P91926	1578594	768904	1837559	1820115	1595168		3097531	2125134	2166470	1982827	1888498	1873546	1641140	1184323	2107209	750383		228888	1891590	2618339	1278063	1.93698e+06	1.22859e+06	1.91019e+06	1.3125e+06	1.78677e+06	2.12974e+06	1.85331e+06	0.185163	0.269015			0.188644		0.19764	0.620878	1.04854	0.716756	0.929929	1.00741	1.04201	0.50448	0.719989	0.559495	0.611948
AP-2 complex subunit alpha	R.ESKSPAPLTS*AAQNNALVNNSHSK.L	3912968	S640	UNI:P91926			1837559	1820115						1977245	1888498								1891590					1.9074e+06	1.85431e+06	1.89159e+06
APC-like	K.S*DCAYDHLIR.S	17137182	S719	UNI:Q9VAS9	866842	500604	25178	22083	1056269	1546140	1298275	1042644	1149369			2084644	1850116	1225766	799413	367475	332582	1449391	17872	2257677	775375	902966	672482	178880	735737	1.05293e+06	1.88464e+06	1.09981e+06	0.138376	0.159466			0.215092	0.119774	0.134774	0.713181	0.222539	0.919272	1.08009	2.12742	1.21442	0.547421	0.452014	0.56519	0.613689
APC-like	R.YDS*LSS*LDESGK.A	17137182	S922S925	UNI:Q9VAS9					29468												1105218							1.10522e+06		29467.5
APC-like	K.VPS*NTNLSVISMSSTDPK.D	17137182	S1161	UNI:Q9VAS9	1063204	1011761	1013206	1019698	619168	118786	1033965	1299278	745819	665559		609264	686937	635209	1022200	478132			647779	1326696	460432	1.12823e+06	745237	839383	1.0197e+06	625404	710806	709869	0.180111	0.222083			0.24275		0.232582	0.664463	0.732614	0.95908	0.561665	0.646105	0.637275	0.465189	0.505159		0.141794
APC-like	R.SNS*NLNGSSAAAAAAAK.I	17137182	S2329	UNI:Q9VAS9	755140	2319778	2500062	3419195	1874492	3214038	2517501	2852628	2855163	1300015	914722	2380328	2535112	1209912	1998305	1535391	1486328	1779738	2937819	3460716	1119034	1.86869e+06	2.23678e+06	1.76214e+06	2.03788e+06	2.39755e+06	3.06996e+06	1.61548e+06	0.274202	0.181385	0.24542	0.245529	0.16394	0.123539		1.61374	1.50342	1.91306	1.59563	2.29224	1.43932	0.612735	0.712937	0.701733	0.578949
APC-like	R.SS*TFDNTPSTAGGVK.S	17137182	S2394	UNI:Q9VAS9	9553846	9481904	16259576	16462065	3066234	4520801	15851203	17933418	13317027	11727322	15137981	21370379	4675614	10664601	10829811	1794650	723158	2578340	15907376	22394804	12202478	1.27724e+07	8.19786e+06	9.57002e+06	1.13928e+07	1.3448e+07	1.05304e+07	1.29061e+07	0.192153	0.277684		0.233777	0.216351	0.243943	0.190351	0.633588	0.807533	0.935094	0.993815	0.933933	1.12686	0.556247	0.582846	0.628613	0.67505
APC-like	R.SST*FDNTPSTAGGVK.S	17137182	T2395	UNI:Q9VAS9	9583217	3593029	4240928	22663680	1144304	4520801	3641456	5638683	3913978	12182612	15178986	5089783	5944982	2798734	3296492	5597585	2158177	3165844	15894528	22290881	4259509	6.1728e+06	4.3682e+06	6.19391e+06	1.36695e+07	7.37621e+06	1.09189e+07	3.56657e+06	0.169442	0.184009	0.213952	0.154443	0.249714	0.155767		0.922367	1.08592	2.00575	1.9479	2.76269	0.722821	0.588513	0.68108	0.578231	0.680895
Apontic	R.LS*VS*PNHSISR.N	261278391	S250S252	UNI:O61602	1637732	2890472	4276107	4286148	3301326	5361356	3662590	3104667	3575411	8424414	3753873	4913109	4575011	1914504	2215850	2077992	3781202	2686656	6512857	7370498	7254492	2.31942e+06	2.84796e+06	5.49391e+06	3.57556e+06	4.9091e+06	5.76895e+06	4.2772e+06		0.190848	0.1206	0.146009	0.117855	0.0795424	0.180199	1.28478	2.34363	1.67957	2.17917	2.69117	2.04231	0.579517	0.403493	0.469503	0.39393
Apontic	R.LSVS*PNHSISR.N	261278391	S252	UNI:O61602	493807	530077	709219	478106	2031355	5316693	590867	479469	311119	415598	580405	5048805	3853706	366244	283252	1686465	772854	16360	855555	1155387	1727756	418843	842554	632557	358290	2.64524e+06	3.44193e+06	894956	0.198799	0.183897	0.182802		0.143827	0.13329	0.180143	2.55876	1.67717	0.745493	5.88804	7.62773	2.68671	0.578278	0.510818	0.595703	0.371562
Apoptosis inhibitor 5 homolog	K.FYS*PPSGK.Y	74867106	S493	UNI:Q9V431	18255728	37719836	35279031		24041978	50358901	39634136	39129290	34711945	25771728	30649020	43140624	45403751	21284326	28360150	16408307	16113825	18370047	37961661	41433196	25499845	2.85817e+07	2.96134e+07	2.57215e+07	2.45095e+07	3.50481e+07	4.57319e+07	2.88061e+07	0.240203	0.24018	0.286162		0.181424	0.117096	0.225375	1.17729	1.0531	0.715509	1.25268	1.79328	1.20471	0.717367	0.667338	0.658181	0.593436
Aprataxin and PNK-like factor	R.VKS*EEPVASIK.D	259563385	S41	UNI:A8JR14			2654117	4601634			2841983			2173157	2524135								5919068	6519311				2.41364e+06	3.56288e+06	5.91907e+06	6.51931e+06	2.84198e+06
Aps, isoform A	K.LTNAAT*PAAS*PTTA.-	59889668	T169S173	UNI:Q7JVG2	4821861	45042361	56231108	98631836	8760793	16179491	69571701	60548193	39339938	54623210	56236087	8063723	6039218	56433061	42262071	3312571	27144869	4862474	113024838	186107556	44961669	3.58774e+07	2.92316e+07	4.59997e+07	5.32435e+07	4.32831e+07	6.94421e+07	5.69888e+07	0.266689		0.186528	0.238816	0.286411	0.256089	0.173555	3.35646	4.40205	7.16633	1.54148	2.61961	5.47477	0.689962	0.594951	0.689651	0.707
Aps, isoform A	K.LTNAATPAAS*PT*TA.-	59889668	S173T175	UNI:Q7JVG2	38948013	5695236	55797448	98600211	9043629	15713943	7313336	7845312	36785491	54521758	56721525	8063723	1086458	5667604	5703295	3235917	324607	36687391	111299916	184820658	8391772	1.74989e+07	1.52389e+07	3.68813e+07	6.4003e+07	4.28024e+07	6.7207e+07	7.12424e+06	0.190811	0.254031	0.268311	0.0350299	0.179066	0.226974		1.80082	2.81304	5.39808	6.92502	10.9826	0.79386	0.669157	0.71009	0.427127	0.640999
Arouser, isoform A	R.GGGAHGGGGGGGDY*SGDDR.S	281183393	Y61	UNI:Q8IPW1	893016				357785	3547572	1606492	1959769				1718076	669002	898092	1098023				1588787	1291909	778247	1.31694e+06				1.22155e+06	1.83616e+06	1.09428e+06	0.239234					0.221138	0.286576				0.908091	1.83017	0.988662				0.656778
Arouser, isoform A	R.GGGAHGGGGGGGDYS*GDDR.S	281183393	S62	UNI:Q8IPW1	3711692	3045609	4299974	7097486	2585683	12970674	5195657	4042606	2627949	2999481	3512445	6118631	3602692	3846703					6995403	5539988	3854159	3.87715e+06	2.83678e+06	3.64973e+06	5.30497e+06	5.23324e+06	7.37112e+06	4.29884e+06					0.178287	0.16394	0.123248	0.735304	0.950231	1.39053	1.10508	2.19286	1.17567	0.420626	0.660083	0.612767	0.63555
Arouser, isoform A	R.S*SM#EQYGIR.A	281183393	S280	UNI:Q8IPW1	499833	1701169			1289094	3411594	2199651	2240850	2456116			2882305	1646295	1150795	1551501	1130142	10700	277768		2443291	656829	1.43073e+06	1.76248e+06	10700.1	277768	2.0857e+06	2.50039e+06	1.33576e+06	0.295629	0.193162				0.155702		1.74265	0.00689655	0.179032	1.93265	3.04498	1.77923	0.612251			0.605279
Arouser, isoform A	R.SS*M#EQYGIR.A	281183393	S281	UNI:Q8IPW1	499833	1703961	1592052	2342244		57066	2199651	2240850	2456116	1699448	1587367	2882305	594734	1150795	1551501	1095873	444146	277768	4522874	2443291	656829	1.43073e+06	1.75198e+06	1.24522e+06	1.40246e+06	3.70259e+06	1.0317e+06	1.33576e+06	0.192375	0.17984	0.199511	0.208411			0.191776	1.73715	1.40994	1.85782	2.10071	0.651456	1.77923	0.616159	0.693332	0.688923	0.493304
Arouser, isoform A	R.DETSS*TS*SEKYER.D	281183393	S325S327	UNI:Q8IPW1	34982	39034			425176	595623	217779	78526	141037			682648	46064	198532	195850	152549			70677	288368	66165	103119	110873			392834	310018	160825		0.265379			0.169261	0.187172	0.190811	1.23026			7.06943	6.36185	3.03051	0.688236			0.519779
Arouser, isoform A	R.SELS*FDSIEGR.G	281183393	S600	UNI:Q8IPW1	758906	577607	452382	800004	270626	731459	806122	989768	207798	670551	454758	410969	521404	534314	432034	741122	818441	16780	542570	651327	403486	726903	508842	647125	423848	408055	634730	581307	0.184178	0.203471	0.185988		0.211917	0.185624	0.190027	0.895492	1.05599	0.517484	0.675889	0.999403	0.845325	0.571658	0.676289	0.556247	0.485244
Arouser, isoform A	R.SELSFDS*IEGR.G	281183393	S603	UNI:Q8IPW1	755319	252363	628433	699822	377555	911181	813843	772892	217788	656786	770203	444852	516757	755004	316590	411044	145480	896279	630087	804700	413137	614934	293732	476900	788768	484165	744213	660662	0.143505		0.213136	0.0579101	0.139349	0.0915207	0.116856	0.638082	0.71377	1.5847	1.02189	1.47224	1.11977	0.463501	0.613832	0.557163	0.627953
Arouser, isoform A	R.S*PDPTDMMR.S	281183393	S784	UNI:Q8IPW1	12022654	10209834	23369721	30936341	16197399	30816969	29979670	18284759	16800012	23242722	32745965	18990867	15001945	13750684	10042960	6332961		2392458	16143477	33506085	15190252	1.34501e+07	1.11143e+07	2.33062e+07	2.20249e+07	1.71106e+07	2.64417e+07	1.96402e+07	0.203026			0.254749	0.153898	0.131581	0.163454	0.799534	1.60748	1.53409	1.3311	2.23999	1.58605	0.602756	0.44061	0.720431	0.516617
Aryl hydrocarbon receptor nuclear translocator homolog	R.S*PSGPTYTQLSAGNGNR.Q	13124680	S540	UNI:O15945	218432	419881	605833	564952	1815862	2685632	52117	114113	509134	399233	628925	2819217				1007934		988236	441619			166272	645650	502533	727371	1.69223e+06	2.68563e+06	52116.5		0.117486		0.0876824	0.127252			3.19196	3.13607	4.04891	16.5093	12.295	0.238596	0.392793	0.451675	0.307307	0.422037
AT02057p	K.NGQAPM#SAS*VDELR.A	161078132	S735	UNI:Q6AWD5	2119770	160652	5335470	4305503	1486159	3559660	3340639		2324587	3161560	3224424	3783679	2782150	2176394	1241052	1050387	57078	3048837	3445830	3682970	1861916	1.68041e+06	1.17854e+06	2.85137e+06	3.52625e+06	2.90522e+06	3.34159e+06	2.45965e+06			0.271274	0.145224	0.164906	0.14825	0.168073	0.461078	1.2815	2.24389	1.73882	2.32344	1.53811	0.59885	0.681648	0.395208	0.552199
AT02057p	R.QIPTPTS*ASTGGSIAIPRPPS*R.R	161078132	S848S862	UNI:Q6AWD5	4685510	2926076	1048106	133358	3354797	5032990	6014763	4925150	3662052	314770	956775	4354503	5135921	3868674	3615298	3432045		4448279	4955535	7783636	5202599	4.40865e+06	3.34006e+06	681438	1.84614e+06	4.22161e+06	5.98418e+06	5.02868e+06	0.0922471	0.1014		0.260128	0.0962459	0.0821695	0.0888755	0.772449	0.143801	0.484376	0.990281	1.42331	1.16941	0.43719	0.319223	0.499288	0.672435
AT02057p	R.MS*PAPVTAMNR.A	161078132	S885	UNI:Q6AWD5	3905332	9271910	9113951	8602477	6518076	6280530	9133533	8827125	5922192	7618697	9277195	6364278	6000890	3874912	4582414	2360904	3244746	1196335	5580248	10213058	4848471	5.77162e+06	5.85167e+06	6.65913e+06	6.35867e+06	6.1542e+06	7.49816e+06	5.95231e+06	0.263742	0.279546	0.241461		0.23431	0.206914	0.258019	1.18676	1.30164	1.1716	1.20259	1.50559	1.27859	0.704791	0.677324	0.686338	0.639197
AT02057p	R.AES*IGSLEFR.T	161078132	S897	UNI:Q6AWD5	21547209	11790639	19015963	18461652	18960441	21128100	25797386	30988372	15667405	15200805	20838810	22391711	9754226	24348486	22364770	11523380	21949664	15528432	20358862	23271727	19857766	2.49668e+07	1.29938e+07	1.87221e+07	1.82763e+07	2.05703e+07	1.80514e+07	2.33345e+07	0.0721051		0.126089	0.122083	0.0727688	0.189503	0.0647628	0.522679	0.784832	0.741199	0.837614	0.778624	0.956961	0.265148	0.481614	0.45259	0.516617
AT02057p	R.AES*IGS*LEFR.T	161078132	S897S900	UNI:Q6AWD5	3570086	4371054	8857209	5411357	12667306	9448841	12195918	8645977	13222230	10988592	14439024	18609378	8094240	14053062	8722812	7087023	20666420	15075137	10525296	10860594	11440764	6.97962e+06	8.22677e+06	1.35041e+07	1.16418e+07	1.3934e+07	9.46789e+06	1.25632e+07		0.250786	0.156077	0.183271	0.137544	0.179003	0.136944	1.18871	2.04038	1.63801	2.3024	1.60931	2.11771	0.671881	0.490406	0.554175	0.449166
AT02057p	R.TAIGGVGS*SR.G	161078132	S912	UNI:Q6AWD5	13686278	17900636	22696555	37053431	13066711	44961767	30466767	28408234	21361382	24830851	29017906	32831036	22668208	27240298	21481244	11037503	4816375	12486625	37613952	58794212	15717651	2.11919e+07	1.67665e+07	1.74479e+07	2.6186e+07	2.78372e+07	4.21414e+07	2.44749e+07	0.208944	0.260025		0.192649	0.188572	0.156761	0.189813	0.857897	0.918876	1.43669	1.28714	2.27337	1.30555	0.592414	0.61321	0.65652	0.628613
AT02057p	R.SGAT*PTPPSVGS*TSPYSAK.S	161078132	T1203S1211	UNI:Q6AWD5	887711	398913	1455804	2081238	1435480	1950215	1703139	1376893	1472234	1574377	1460718	1944563	522577	580255	160482	28074	111150	1030555	823431	1217705	131020	808362	633073	1.04711e+06	1.52417e+06	1.40116e+06	1.23017e+06	804805	0.212722		0.211664	0.167058	0.171261	0.180457	0.226685	0.564517	1.15866	3.27567	2.72011	3.38808	1.05214	0.618841	0.713584	0.526815	0.547703
AT02057p	R.SGAT*PTPPSVGSTS*PYSAK.S	161078132	T1203S1213	UNI:Q6AWD5	812200		1448147	604936					46617		1450349			31424			111150	1212553	100586			812200	46616.7	779649	1.08928e+06	100586		31423.6				0.190848				0.0573955	1.78299	0.744812	0.123844		0.0386895
AT02057p	R.SGATPT*PPSVGSTS*PYSAK.S	161078132	T1205S1213	UNI:Q6AWD5	893146	400611	1335049	2070289	1435480	1946417	1615036	1370023	1465017	1369530	73143	2209390	522577	578478	746031	752135	50707	536389	829874	1208718	131020	1.00307e+06	872587	918429	893273	1.49158e+06	1.2259e+06	774845	0.194754	0.221073	0.294997		0.181438	0.191873	0.282234	0.84202	0.854127	1.03012	1.44409	1.39364	0.802039	0.624501	0.607292	0.587546	0.557163
AT02443p	K.DARPS*S*SPSASTEFGAGGDK.S	12644007	S436S437	UNI:E1JGN9			961191	1353960	197709	45314				718179	444620						1239147		1338564	725909				972839	899290	768136	385611				0.167165
AT02443p	K.DARPS*SS*PSASTEFGAGGDK.S	12644007	S436S438	UNI:E1JGN9	23550	2501042		32344	2054480	4939432		3054505			2406601	486196	3542620	135196	1879091	1624014	677387		21702	4221821	672589	1.65238e+06	2.06253e+06	677387	1.21947e+06	854126	4.23462e+06	403893	0.254276					0.142662		53.5328	0.360487	1.08065	29.1366	71.0496	0.201097	0.612122		0.686495	0.676289
AT02443p	K.DARPSS*S*PSASTEFGAGGDK.S	12644007	S437S438	UNI:E1JGN9		2698800	65131	3364480	1979390	334940479	3396214		2948921	3817496	17842	2671751	3365054	1571584			4550015	1769267	4278967	4150321	1285292		2.82386e+06	2.81088e+06	1.7172e+06	2.9767e+06	1.14152e+08	2.08436e+06			0.244116		0.184283	0.161814	0.193866
AT02443p	R.S*VSS*LPDSTTK.T	12644007	S454S457	UNI:E1JGN9	5425727	11499221	10485470	12074870	13233679	17561531	13400535	14593444	14402743	10689357	12343031	16248550	14043787	8517920	10664897	9028981	13020275	10531612	14285259	13185852	4712769	1.0228e+07	1.16436e+07	1.13984e+07	1.16498e+07	1.45892e+07	1.49304e+07	8.87707e+06	0.245233	0.18547	0.184357	0.180791	0.148957	0.147691		1.31764	1.29529	1.35293	1.63065	1.81181	1.16513	0.622807	0.62038	0.605279	0.517859
AT02443p	R.S*VS*SLPDSTTK.T	12644007	S454S456	UNI:E1JGN9	5425727	11421114	10717532	12042145	13245756	17561531	13573308		14385726	2972941	2129936	16299252	13286668	8517920	200931	809617	1472708	45142	14275805	12612023	4704510	2.81333e+06	8.87215e+06	5.05439e+06	4.73907e+06	1.46069e+07	1.44867e+07	8.93191e+06		0.190753	0.19367	0.29923	0.145062	0.145913	0.166862	3.06716	4.65237	1.22206	36.7448	33.0023	12.9576	0.578278	0.5853	0.72434	0.467539
AT02443p	R.SVS*SLPDSTTK.T	12644007	S456	UNI:E1JGN9	4228548	8537499	7624927	11794894	4686375	13577095	9588083	10614678	8464176	7545178	9717161	11107955	9003754	6044223	6889780	5405949	11861395	5477806	11165452	13206076	5464535	7.24434e+06	7.46921e+06	9.0105e+06	8.99662e+06	8.98659e+06	1.1929e+07	7.03228e+06		0.260704	0.191909	0.206982	0.221729	0.150309	0.29575	1.20035	1.41187	1.49995	1.25844	1.99194	1.21001	0.682484	0.582227	0.610504	0.632066
AT02443p	R.SVSS*LPDSTTK.T	12644007	S457	UNI:E1JGN9	4247083	8591757	982313	11615683	620746	13577095	9588083	14612923	8310023	7395764	8406315	11085363	487886	5967860	6886538	5405949	5214856	4784902	11056250	13209105	5477031	8.58218e+06	7.43591e+06	4.53098e+06	8.26897e+06	7.58745e+06	9.09136e+06	7.01099e+06	0.182371	0.179292		0.178033	0.268263	0.265736	0.183895	1.12555	0.498219	1.33502	0.836749	1.7161	1.15376	0.712758	0.551603	0.715642	0.628314
AT02583p	R.FS*GDSTANGGFEGFDR.N	60677813	S449	UNI:Q9VBC4	1011153	797321	1034133	181144	835705	1167723	1118275	1363479	724525	1071880	2340587	855026	909235	1141053	831364	602263	46125	23069	555553	869908	396621	1.06867e+06	708036	717379	848267	748762	982289	885316	0.180111	0.190753	0.25009		0.189813	0.181997	0.188334	0.681445	0.621448	0.641174	0.707274	0.956018	0.806627	0.428752	0.56601	0.545644	0.486337
AT02583p	R.FSGDS*TANGGFEGFDR.N	60677813	S452	UNI:Q9VBC4	1011153		14159		847041	1167723	1128956		721318	1054426	2340587	852473	875596	1139942		564056	46125	23069	555553	869908	396621	1.01115e+06	642687	371570	1.18183e+06	751689	971076	888507					0.159771	0.150309	0.1593	0.635598	0.0140028	1.16879	0.837698	1.15484	1.1165
AT03104p	K.HT*LSLSAEPR.S	281376921	T608	UNI:Q8MRS5	195042	85605	45153		1347595	5055711		332849	273660		35111	253374	234909	120885	141998	97486	1550856		15201	106201		223296	152250	798004	35111.4	538723	1.79894e+06	120885	0.184928				0.268495	0.18406		0.649204	5.57659	0.105486	2.59251	9.12493	0.363183	0.557711	0.698928		0.703716
AT03104p	K.HTLS*LSAEPR.S	281376921	S610	UNI:Q8MRS5	6329522	1156593	17486		2029394	29353	4720359	1769355	2486558	479552	1041309	3269520	4307478	2586575	1328167	1207957	1145841	2229982	31375	9394	2233171	3.14235e+06	1.61704e+06	547626	1.63565e+06	1.77676e+06	1.44874e+06	3.18003e+06	0.160905	0.170202	0.252973		0.202362		0.153981	0.832523	0.378839	1.13376	0.730702	0.8154	1.29635	0.577875	0.483288	0.608255	0.57527
AT03104p	R.IS*PPLQT*PPSSASSHR.E	281376921	S933T938	UNI:Q8MRS5	4311390	4697417	11703586	15021281	9736105	12686323	12945193	7323967	9547966	10497665	15409119	9919451	9568105	6980819	7225453	4780544	5026908	6370288	9474958	14663718	4181973	6.28694e+06	6.34198e+06	9.07605e+06	1.22669e+07	9.71017e+06	1.2306e+07	8.03599e+06	0.288523		0.186756	0.155727	0.140794	0.121115	0.230124	1.01827	1.61454	2.15656	1.64131	2.09279	1.5115	0.714927	0.558424	0.479343	0.406719
AT03104p	R.IS*PPLQTPPSSASSHR.E	281376921	S933	UNI:Q8MRS5	15692581	11531766	15027742	2947141	20462031	28205437	32124951	21347813	20639287	24079757	7904200	27281900	25328956	17412475	17032914	9730315	9620547	12943689	16135603	39307108	14313151	1.80244e+07	1.39671e+07	1.62427e+07	7.93168e+06	2.12932e+07	3.09472e+07	2.12835e+07	0.136372	0.171094	0.161749		0.127353	0.100384	0.136676	0.757643	0.883476	0.439328	1.17641	1.76386	1.23437	0.540527	0.623627	0.445812	0.583246
AT03104p	R.ISPPLQT*PPSSASSHR.E	281376921	T938	UNI:Q8MRS5	15815798	11829242	26867446	27877977	20651564	1306628	32316956	21251174	20642563	25479308	31624783	26780328	25534786	17385751	16994460	9596932	329423	12559363	26893683	38461142	14159129	1.80205e+07	1.40229e+07	1.75587e+07	2.40207e+07	2.47752e+07	2.17675e+07	2.12873e+07	0.200922	0.222685		0.191565	0.188156	0.250721	0.195788	0.761336	0.972372	1.32995	1.38281	1.18245	1.23153	0.541681	0.598959	0.600229	0.414662
AT03366p	K.S*PTPGDLSSK.D	320542564	S441	UNI:Q8T4D1	153786357	192084559	220277576	354442435	151459739	389413056	335095331	282990896	186644971	214903981	283673147	299232982	214428949	231977977	192699808	112158549	142781384	814127157	414751916	655940622	180027216	2.09826e+08	1.63629e+08	1.92654e+08	4.84081e+08	2.88482e+08	4.19928e+08	2.49034e+08	0.187379		0.198231	0.118296	0.166862	0.130449	0.159242	0.830206	0.977572	2.51068	1.3982	2.23128	1.31098	0.566083	0.672388	0.457931	0.594062
AT03366p	K.SPT*PGDLSSK.D	320542564	T443	UNI:Q8T4D1	10140282	275400	1494835	3568658	149958141	389738294	334755407	33699712	445712	542839	7488248	299659588	212974706	227200396	20648834	112158549	562699	113388445	66844656	651363911	180092389	2.14963e+07	3.76266e+07	866791	4.14818e+07	1.72154e+08	4.18026e+08	2.47349e+08	0.0363273	0.216515		0.121115	0.0221159	0.0156268	0.0137361	1.82403	0.0635915	2.0218	8.97254	25.4331	16.1587	0.557163	0.163842	0.68259	0.319184
AT07979p	R.VFLQEQDALSPPS*R.S	161076817	S177	UNI:Q9VLJ5	1359805	1381813	1848045	1423200	1181713	1905388	2167845	1438747	2642597	1683635	1916039	1249825	850938	1295798	1072908	1104950	3484192	4693805	1609892	2718787	642796	1.29049e+06	1.70979e+06	2.33862e+06	2.67768e+06	1.34714e+06	1.82504e+06	1.36881e+06	0.278376	0.213434	0.169264	0.174999	0.261193	0.214163		1.29426	1.92556	2.25107	1.07941	1.5089	1.03133	0.591631	0.444196	0.499288	0.672312
AT08017p	K.NDS*PDGAS*DNESLEEFDDEELK.G	262051013	S374S379	UNI:Q7K4I5	537719	909704	1539492	61278	2014142	2689871	1229776	704839	750978	2143613	174659	2985732	2570799	603632	545935	964622	3295255	2367897	1261301	697061	316905	596164	875101	2.32612e+06	867945	2.08706e+06	1.98591e+06	716771	0.210149	0.186756	0.151144		0.15695	0.166879	0.210059	1.50805	3.98009	1.56636	3.4307	3.30885	1.24131	0.343498	0.200147	0.615013	0.245675
AT08017p	K.NDSPDGAS*DNES*LEEFDDEELK.G	262051013	S379S383	UNI:Q7K4I5	36510	35675	583986		622351	342745	361958	51251	366684	589660	506203	680183	466840	365485	126384	224505		1144870	553402	207615	122323	71381.8	208955	586823	825537	618645	339067	283255		0.184788			0.0423776	0.0880368	0.119774	3.30272	13.7503	9.4678	11.5655	6.71311	6.00436	0.557421	0.295925	0.313554	0.185686
AT10027p	K.LLGGEWSQS*QQDLSVKPAK.S	324096388	S612	UNI:Q9V9X8	13882	206146	1187129	1288619		120958	336550	54068	18775	544845	388808		81873	14947			1320502	762820	374886	175302	314410	33975	112460	1.01749e+06	813416	374886	126044	221969			0.0673381	0.0808316		0.13329	0.187425	7.59856	47.7964	50.0089	11.0342	5.11378	12.26	0.629735	0.24757	0.288589
AT10251p	R.RLS*DDFTALK.N	290491268	S103	UNI:Q7YZA5	4563458	2431478	2378517	5025875	2583213	18466571	2154108	4640867	2252094	2729782	4960601	3672585	1812188	2138944	4888382	2033367	46549	1176652	3447556	4182307	2408162	4.69757e+06	2.23898e+06	1.71828e+06	3.72104e+06	3.23445e+06	8.15369e+06	2.23374e+06	0.167934	0.190487		0.184268	0.180747	0.171804	0.190487	0.478016	0.372979	0.803643	0.687559	1.76422	0.475186	0.0874812	0.516617	0.581747	0.33126
AT10562p	R.RLS*T*DSTR.S	82582269	S65T66	UNI:D3PFH9	51817	67871	43991	168267	2591243	7337402	4972562	83832		30219	122208	5091805	3165633	2892831		1473455		69624	4168316	6715948	3654912	67824.3	770663	37104.6	120033	3.95045e+06	5.73966e+06	3.8401e+06				0.119196	0.0209629	0.0240493	0.0179747	1.30982	0.60472	2.35255	55.3729	89.6819	65.2357	0.577875	0.50774	0.527278	0.124412
AT10562p	R.RLS*TDS*TR.S	82582269	S65S68	UNI:D3PFH9	33042	375246	1088141	22704		71396	27527	83832	17249		78337	36510	49637	54265	31012	12404	3368576	21013				49295.3	134966	2.22836e+06	40684.6	36510.1	60516.6	40895.6	0.223724	0.26591						3.98746	70.7769	0.766385	0.435514	1.37643	0.740199	0.722048	0.219801	0.635252
AT10562p	K.QQSQS*M#ENLTPER.S	82582269	S622	UNI:D3PFH9	644617	1247074	16484188	1976930	163723	101054	1434515	2893473	796804	12084340	14179067	1480069	178639	1041231	1014359	240626	369038	1028697	5786296	6257091	512994	1.51748e+06	761501	9.64586e+06	5.72823e+06	2.4767e+06	2.17893e+06	996247	0.205124	0.271543	0.17904	0.178905	0.225377		0.228556	0.815732	10.0374	2.99378	2.15663	2.12901	1.03032	0.559375	0.571611	0.564057	0.712558
AT10562p	R.IS*GNVQILK.Q	82582269	S954	UNI:D3PFH9	3640667	2565441	5389699	7823185	17315	550464	8192632	4988	4232028	5440348	7598008	4155890	4928	3905624	89033	9076		4272776	6492786	7382004	2935643	1.2449e+06	2.26885e+06	5.41502e+06	6.56466e+06	3.55533e+06	2.6458e+06	5.0113e+06		0.226425		0.140251	0.203886	0.255051	0.148349	283.083	546.084	524.466	302.036	28.0174	272.742	0.63952	0.516211	0.456687	0.604953
AT11343p	K.QVEVVSNAEHS*GEYAR.T	24661095	S62	UNI:Q8T481	7477	2066999	38807	49542	1772606	1483205	4419803	2342313	2426842	114870	70932	3959484	4208583	1004065	2223114	1376217	20687	1438151	2540	311025	1015676	1.5243e+06	1.95669e+06	58121.1	519542	1.91154e+06	2.00094e+06	2.14652e+06	0.185591	0.034004		0.181997	0.200933	0.0910553	0.0555491	92.7009	1.74951	2.43437	79.5887	66.7686	197.335	0.577854	0.561069	0.673755	0.712937
AT11343p	K.QVEVVSNAEHSGEY*AR.T	24661095	Y65	UNI:Q8T481	7477	2065610	38807	49542	1772606	1483205	4417900	2313212	541148	114870	70932	3959484	4208583	1003985	2223114	1376217	20687	1438151	2540	370166	359152	1.5146e+06	1.32766e+06	58121.1	519542	1.91154e+06	2.02065e+06	1.92701e+06	0.185687	0.0564203		0.181997	0.200933	0.0825585	0.0902402	92.3716	1.74972	2.4345	79.5958	66.785	197.154	0.616819	0.56114	0.674119	0.713
AT13091p	R.ESGGAGGGPNTIS*PQER.F	29336007	S404	UNI:Q9VXF9	1032313	761354	931360	846511	684956		714677	1557859	877826	716344	850440	1198762	1107583	942166	1102022	370367		602854	1776150	2451955	924696	1.23073e+06	669849	823852	766602	1.21996e+06	1.77977e+06	860513	0.135957			0.209868	0.164847		0.183798	0.545695	0.681016	0.637653	1.01491	1.46796	0.71206	0.44482	0.475989	0.396807	0.689998
AT13868p	R.SLANQEDGAIKDEPPS*DDEPAQPAR.D	255522996	S18	UNI:A1Z8D4	2010744	1516025	2718553	2694550	3289020	4684359	3375097	2906220	2431627	2749324	2634659	3399779	3254269	1702774	2262308	1246102	1676864	2693000	3083044	2445114	1602010	2.39309e+06	1.73125e+06	2.38158e+06	2.67407e+06	3.25728e+06	3.46125e+06	2.22663e+06	0.163692		0.174749	0.129692	0.0996568	0.124034	0.20028	0.713823	1.01308	1.14567	1.38945	1.51008	0.990856	0.507974	0.712396	0.551288	0.384292
AT13868p	K.DVS*PGLSQAEIAR.Q	255522972	S215	UNI:A1Z8D4	2855506	1966027	4167033	3915609	3566835	4631686	4670428	2649542	2619923	3326256	4236423	3990319	4147152	2011709	1998694	1531716	1831437	3015896	3093358	4053190	2145556	2.50125e+06	2.03922e+06	3.10824e+06	3.72264e+06	3.55017e+06	4.27734e+06	2.94256e+06	0.181515		0.172868	0.100572	0.100119	0.0624964	0.186546	0.814561	1.21034	1.49304	1.43428	1.73839	1.15611	0.549854	0.614808	0.404444	0.398152
AT15596p	R.AHS*PVGR.R	320545490	S437	UNI:Q9W013	8155690	8628345	8481568	165924	4794808	60014	15235171	12629191	7918995	8265489	148782	11895517	10076946	9315316	8354815	3890213		114156	8646254	14677678	9955488	9.71323e+06	6.81252e+06	8.37353e+06	142954	8.44553e+06	8.27155e+06	1.1502e+07	0.0107559	0.0150576			0.0150503	0.165955	0.0107559	0.716873	0.847216	0.015263	0.8549	0.85402	1.26574	0.526264	0.609784	0.0478683	0.619153
AT18545p	R.ADRS*DDEGDALPNSK.R	223968917	S197	UNI:Q9W2V7	4996283	3482061	4252190	5098110	2049540		5373676	4088276	3375150	4003552	4493728	6257369	2923246	4845243	4373789	1341306	469161	2000376	5694169	9054747	4007392	4.48612e+06	2.73284e+06	2.9083e+06	3.86407e+06	4.66703e+06	5.989e+06	4.7421e+06	0.182995	0.255789		0.200389	0.190049		0.180476	0.609722	0.645871	0.85897	1.08089	1.39263	1.05897	0.481542	0.55326	0.598247	0.695115
AT19250p	R.AAVS*PGTVSQGPAPVFSAR.C	24581660	S442	UNI:Q9VR03	1509500		1016335	1089352	844654	1348601	1130057	1393441	960340	820394	5929761	1425844	857155	1079045		789036	1490833	6992567	697870	1065041	889092	1.45147e+06	874688	1.10919e+06	4.67056e+06	989456	1.09027e+06	1.03273e+06			0.192214	0.157178	0.257232	0.18412	0.174269	0.689186	0.631023	2.48857	0.791406	0.754272	0.761502	0.371988	0.537555	0.551603	0.516617
AT19250p	R.AAVSPGTVS*QGPAPVFSAR.C	24581660	S447	UNI:Q9VR03	3096816		2414435	1948891	19925	5832116	2358225	31648		2304547		259722	36993	2492459			71036	1187688	63416	244178	1812763	1.56423e+06		1.59667e+06	1.56829e+06	114354	2.03776e+06	2.22115e+06			0.156782			0.185495	0.0651032		36.7989	0.629321	4.10651	1.52608	39.7586		0.663285	0.617012	0.598247
AT21341p	K.KSQS*QGT*EK.G	24664403	S32T35	UNI:Q8T969	10187006	9737737			6478360	31831207	16390948	13563006	11636687			14097198	9891995	12627018	10146654	5026397		1490954	18285284	27358772	11731188	1.12989e+07	8.80027e+06		1.49095e+06	1.29536e+07	2.30273e+07	1.35831e+07	0.183294				0.190753	0.142415	0.154315	0.769748		0.14694	1.15914	2.18345	1.23205	0.554175			0.696726
AT25231p	R.AS*SPPATATDILENQYPK.R	85861146	S338	UNI:Q8IRD5	4206199	3117642	4166318	5244718	3833593	5689471	5433063	6715083	5431660	5011230	5148038	5834928	4252445	5547067	5373041	2954770	7313885	5378294	4914701	4286636	4841838	5.43144e+06	3.83469e+06	5.49714e+06	5.25702e+06	4.86107e+06	4.74285e+06	5.27399e+06	0.163628		0.168058	0.15116	0.181575	0.182424	0.152962	0.7	1.03267	1.00484	0.898347	0.927904	1.00629	0.507974	0.723387	0.70958	0.623124
AT25231p	R.ASS*PPATATDILENQYPK.R	85861146	S339	UNI:Q8IRD5	4123832	3100928	3723531	5335444	3833593	4902647	5285429	6715083	5453116	1481505	5134918	5717499	4332996	5418665	5409763	3044271	32900	5263563	563264	4176088	4695146	5.41623e+06	3.8661e+06	1.74598e+06	5.24464e+06	3.37145e+06	4.47058e+06	5.13308e+06	0.164729	0.175532		0.164847	0.191606	0.169261	0.165499	0.70892	0.376545	1.01049	0.628393	0.868691	0.985507	0.514951	0.510373	0.712518	0.55027
AT25231p	R.ASSPPAT*ATDILENQYPK.R	85861146	T343	UNI:Q8IRD5	8370689	1906880	5741225	7062773	6235500	18247190	8588954	12268662	4694288	7483848	1115332	7496072	5653041	7289352	8163382	3836464	47953	3810564	4252515	3250108	6878446	9.60091e+06	3.47921e+06	4.42434e+06	3.99622e+06	5.9947e+06	9.05011e+06	7.58558e+06	0.17904	0.218346		0.224082	0.189585	0.186933	0.184009	0.36013	0.433915	0.467149	0.625613	1.01293	0.820939	0.330015	0.540814	0.465189	0.441611
AT25231p	R.ASSPPATAT*DILENQYPK.R	85861146	T345	UNI:Q8IRD5	608340	116372	5741856	5944764	154210	18258934	236626	11439151	21092	7478314	7759066	6691336	33171	6963673	21434	3951910	9179371	4021633	4236755	3194642	155717	4.02297e+06	1.36312e+06	7.46651e+06	5.90849e+06	3.6941e+06	7.16225e+06	2.45201e+06	0.241876		0.13329	0.139079	0.184969	0.201865	0.219054	61.523	146.118	66.0264	66.1679	59.6876	2.75423	0.660083	0.517966	0.531295	0.635262
AT25873p	R.ES*TESDEEREPSLSTAK.T	54650614	S337	UNI:Q7JQU9	6563868		11536040	15510000			17175985		11041253	9613403	11699383			21407					17858367	19645530		6.56387e+06	1.10413e+07	1.05747e+07	1.36047e+07	1.78584e+07	1.96455e+07	8.5987e+06								1.68213	1.75751	2.36294	2.72071	2.99298	2.61675
AT25873p	R.EST*ESDEEREPSLSTAK.T	54650614	T338	UNI:Q7JQU9	6321945	13017145	11536040	15510000	7112665	19500037	17026506	16338338	11031592	9610013	11687098	13921182	15915695	10967037	11721503	6591542	10826467	4753049	17885733	19757180	5938885	1.14606e+07	1.02134e+07	1.06575e+07	1.065e+07	1.29732e+07	1.8391e+07	1.13108e+07	0.261255	0.287703	0.252976		0.222099	0.152518	0.27183	1.09886	1.1122	1.19139	1.16767	1.91473	1.29038	0.685961	0.723297	0.683184	0.670872
AT25873p	R.ESTES*DEEREPSLSTAK.T	54650614	S340	UNI:Q7JQU9			1247092	553780						97442	246190								1308170	1186266				672267	399985	1.30817e+06	1.18627e+06
AT26738p	R.S*GDLLPQGATLLR.W	327180760	S558	UNI:Q8MTA1	3292980	1835984	2885984	3234738	2373715	3033711	4345037	4756172	3992625	3012086	4413219	3837081	1668208	3160741	4015175	1658225	3680626	6780223	2689436	5052909	2374853	4.02144e+06	2.49561e+06	3.1929e+06	4.80939e+06	2.96674e+06	3.25161e+06	3.29354e+06	0.150402		0.182391	0.144607	0.200196	0.216103	0.186534	0.603332	0.808795	1.19962	0.732472	0.843488	0.858503	0.479343	0.488851	0.621536	0.486724
AT27578p	R.FTQTFVLAAQS*PK.K	45551889	S116	UNI:Q9VFT4	3015992	1240685	2690643	1976916	2701084	2789084	2678396	5412617	2103126	1883099	2612858	3010915	1243231	2572493	3201143	1381547	4238258	5290052	1942229	2289370	2377904	3.87658e+06	1.57512e+06	2.93733e+06	3.29328e+06	2.55141e+06	2.10723e+06	2.54293e+06	0.0922471		0.140011	0.142415	0.130526	0.190487	0.109493	0.410503	0.854672	0.930255	0.686198	0.62321	0.702057	0.319223	0.565232	0.618154	0.487535
AT27578p	R.YQDLYIEDEQDGES*R.S	45551889	S142	UNI:Q9VFT4	5043911	2107620	8031095	7784565	8501857	6191142	7749438	6407559	6048867	10233407	6895166	11525495	7092529	6090078	5702166	3663697	9616942	16747996	6687861	3924856	4935323	5.71788e+06	3.94006e+06	9.29381e+06	1.04759e+07	8.90507e+06	5.73618e+06	6.25828e+06	0.167603		0.110841	0.129829	0.123344	0.178432	0.161065	0.668128	1.62529	1.8522	1.55239	1.00755	1.11745	0.515796	0.225426	0.479343	0.423091
AT27578p	R.QQKPPT*PVEDFK.T	45551889	T355	UNI:Q9VFT4	11052797	8504308	22596385	26154449	8877609	28946012	28327275	11126643	12211523	20181815	21822324	16138993	19815330	12282676	10735580	3173251	4863487	12533309	29535171	35885913	14484937	1.09717e+07	7.96303e+06	1.58806e+07	2.017e+07	1.81839e+07	2.82158e+07	1.8365e+07	0.181424		0.186756	0.135241	0.161749	0.105646	0.147592	0.720837	1.43709	1.83168	1.66828	2.58083	1.67202	0.549564	0.66612	0.415946	0.551603
AT27578p	R.S*PLNYGFITYDDPEAVQK.C	45551889	S538	UNI:Q9VFT4	266535	70359	344286	413397	737238	311573	819846	1509717	378092	355552		656015	91389	512396	453234	240602	509980		232218	18936	376881	743162	229684	403273	413397	541824	140632	569708	0.142415	0.191913	0.146346		0.143352		0.134688	0.348424	0.884141	1.551	1.23763	0.423763	1.41563	0.507974	0.60936		0.68226
AT27578p	R.SPLNY*GFITYDDPEAVQK.C	45551889	Y542	UNI:Q9VFT4	266535	70359	344286	417428	737238	311573	819846	1509717	377509	356905	364727	656015	91389	512396	453234	6539	75210	770364	232218	18936	376881	743162	151469	258800	517507	541824	140632	569708	0.151833		0.185426	0.15159	0.154443	0.259201	0.14825	0.176152	0.564685	1.16914	1.23763	0.423763	1.41563	0.482326	0.524628	0.681425	0.68226
AT27789p	K.IENVGES*PK.F	24646109	S47	UNI:Q9VGH5	56960557	65547312	33439432	63681389	56858596	109965051	61778214	102229526	60751666	32184471	66934467	62364649	41931550	48876578	54811914	35793724	9722640	33808923	64150776	105870496	44205014	7.1334e+07	5.40309e+07	2.51155e+07	5.48083e+07	6.11247e+07	8.59224e+07	5.16199e+07	0.125426	0.145822		0.14825	0.125231	0.126334	0.142231	0.799348	0.359757	0.796518	0.926212	1.42408	0.789724	0.567513	0.419139	0.578949	0.629454
AT30616p	K.S*VLNVFLSSDK.Q	323301200	S156	UNI:Q7JR76	606337	411906	760769	648528	465419	462459	1318965	1249613	721884	741802	814188	786414	437651	830641	866417	336421	669161	890363	672612	1043745	809202	907456	490071	723911	784360	641482	647952	986269	0.142415		0.147441	0.140138	0.183897	0.205124	0.122288	0.548437	0.873551	0.916258	0.724411	0.772536	1.25799	0.460632	0.581921	0.641562	0.536604
AT31531p	R.TALEQANDGGSAISANIPYGS*LSNINQK.A	33636657	S198	UNI:Q9VU88	285386		200391	421972	315602	344164	154584	988850	337766	186138	357619	377589		285928	623205	210354		581563	15440		251072	632480	274060	193264	453718	236210	344164	230528	0.171113			0.178437			0.217843	0.339555	0.445206	0.924478	0.504166	1.20596	0.41123	0.522101	0.458543	0.622515	0.522997
AT31531p	K.T*PPSALR.H	33636657	T213	UNI:Q9VU88	13183406	17183705	19868807	26359740	12455768	32386710	24627448	24117105	16273935	15504420	20754362	23444000	18983137	20306155	18840511	8580902	10966787	8899136	28520861	46423303	16940538	1.87137e+07	1.40128e+07	1.54467e+07	1.86711e+07	2.14735e+07	3.25977e+07	2.06247e+07	0.184268		0.238875	0.215266	0.178138	0.128889	0.157178	0.811224	0.910691	1.11079	1.14357	1.90259	1.20307	0.556247	0.594183	0.695233	0.664236
AT31531p	R.SNS*SNCELTALEQAEPEFR.R	33636657	S313	UNI:Q9VU88	522510	207855	534839		713329	1196765	599794	1664585	453927	607097		902667	268481	693087	622175	381782	55505	22691	132167	134212	410798	936423	347855	399147	22690.6	582721	533152	567893	0.173555	0.2561			0.22305	0.255699	0.188594	0.428041	0.492507	0.0364704	0.706634	0.88914	0.741514	0.455591	0.528422		0.581292
AT31531p	R.SNS*SNCELT*ALEQAEPEFR.R	33636657	S313T319	UNI:Q9VU88	59501	353387	644841	320923	2439165	2534007	478660	1867060	1211760	987069	2061585	3013401	391057	1504233	1686125	847656	3516514	7888085	558849	155050	455717	1.20423e+06	804268	1.71614e+06	3.42353e+06	2.0038e+06	1.0267e+06	812870	0.292192	0.251092	0.189585	0.188572	0.182424		0.257061	2.36364	4.48391	3.72533	14.313	14.2963	3.04017	0.695186	0.611482	0.596581	0.586425
AT31531p	R.SNS*S*NCELTALEQAEPEFR.R	33636657	S313S314	UNI:Q9VU88	59501	54239	638172	320923	2412049	2534007	478660	1888460	1206319	989084	2069295	3001344	389022	1501573	147921	831691		7792436	553724	157369	461283	698627	697417	813628	3.39422e+06	1.98904e+06	1.0268e+06	813839		0.257127		0.171363	0.163217	0.218274	0.190487	2.39096	5.62458	19.723	15.2902	14.6192	3.98605	0.679227	0.587744	0.523558	0.507146
AT31531p	R.SNSS*NCELTALEQAEPEFR.R	33636657	S314	UNI:Q9VU88	2643052	592905	2612979	3472489	4876522	4205779	3692371	7782258	3208194	2645573	4178449	3542066	586827	2704227	4964638	1672980	2780985	8110110	912112	802090	2353862	5.12998e+06	1.82469e+06	2.67985e+06	5.25368e+06	3.11023e+06	1.8649e+06	2.91682e+06	0.147283	0.268458	0.178082	0.14159	0.191909		0.1739	0.324517	0.629577	1.16144	0.827968	0.609408	0.739541	0.465189	0.484679	0.708071	0.559495
Ataxin-2 homolog	R.Y*NSNDNSLRPTNNK.A	74866028	Y23	UNI:Q8SWR8			250115	556027			392843			173140	335885								430981	855607				211627	445956	430981	855607	392843
Ataxin-2 homolog	R.YNS*NDNSLRPTNNK.A	74866028	S25	UNI:Q8SWR8	194856	230587			260758		392843	428032	174370			267082	356060	414000	197273	123344		243557		855607	367434	273387	176100		243557	263920	605834	391426	0.176994						0.067622	0.738664		1.23462	0.981093	2.58451	1.61528	0.535997			0.709712
ATP citrate lyase, isoform D	K.AASDASEALGSGSALS*PTAAKPIK.L	281363475	S468	UNI:Q7KN85	612702	563193			968755		1271659	891217	586470			1407567	991675	586366	662761	356876		1098288		955839	923996	722227	502179		1.09829e+06	1.18816e+06	973757	927340	0.14751						0.138376	0.70524		1.65714	1.58025	1.27746	1.37586	0.473398			0.445812
ATP synthase subunit alpha, mitochondrial	R.S*AEISNILEER.I	5921205	S47	UNI:P35381	6433356		38271	19360	6352746	793418	7356073		3531664	36061	123880	8886288	4021991	4503185	6653565		4830450		105537	5964035	64653	6.54346e+06	3.53166e+06	1.63493e+06	71620	5.11486e+06	3.59315e+06	3.97464e+06			0.215237		0.15695	0.102917	0.16691	0.539724	0.365972	0.00300932	0.501666	0.509848	0.576572		0.505159	0.355229	0.609356
ATP-dependent chromatin assembly factor large subunit	K.LEDEAGS*DNESHETHEEDDGALLGK.Y	60678057	S924	UNI:Q9V9T4						2930938		16656		22130							441633					16656.4		231882			2.93094e+06										1.32865			175.965
ATP-dependent chromatin assembly factor large subunit	K.FIVEEEDDEAT*DEEEEEK.K	24651761	T1144	UNI:Q9V9T4	249282		597113	414083			864553			617168	946658			418663				796958	409600	188175	31306	249282		607141	719233	409600	188175	438174				0.184597					2.39533	1.6611	1.64312	0.754868	3.46817
ATP-dependent helicase brm	R.KEES*DDDSLILK.R	19857556	S1407	UNI:P25439	8331183	7114321	14100206	17488215	13079551	9744281	17291606	9631742	11772695	13591657	16583346	15175116	13859569	11701502	6341850	7245499	9184473	10479549	14337408	22819299	9352321	8.10159e+06	8.71084e+06	1.22921e+07	1.48504e+07	1.41974e+07	1.54744e+07	1.27818e+07		0.255909	0.134774	0.112955	0.0692751	0.137398	0.142662	1.0729	1.51728	1.82444	1.80208	2.06892	1.58837	0.677993	0.442525	0.374953	0.256321
ATP-dependent helicase brm	R.KEES*DDDS*LILK.R	19857556	S1407S1411	UNI:P25439	6490616	5532908	13575345	18889877	20947723	6104763	20909855	6634486	15024503	18588816	20860590	24053935	19049454	11241195	8270790	8849924	15640498		14943638	10685041	10930246	7.13196e+06	9.80245e+06	1.59349e+07	1.98752e+07	1.99818e+07	1.19464e+07	1.43604e+07		0.195408	0.0361316		0.0401702	0.178402	0.112973	1.39569	2.26148	3.0273	2.88659	1.70124	2.07915	0.588435	0.163053	0.158559	0.178624
ATP-dependent helicase brm	K.KYTIS*DDDDDDMD.-	19857556	S1630	UNI:P25439	601873		1321531	1843319		2009571	1474932		728336	1494154		1418339		892007				294767	1249810	1091094	366326	601873	728336	1.40784e+06	1.06904e+06	1.33407e+06	1.55033e+06	911088							0.288631	1.21012	2.1957	3.06264	2.21654	3.33886	2.45057
ATP-dependent RNA helicase bel	R.QS*GDYGYGSGGGGR.R	74947986	S115	UNI:Q9VHP0	1894157	2595953	3660592	5087853	1310851	6827673	4914094	3007570	3352448	3297482	2439733	7542125	3698177	2349733	3040663	1289740	7017062	2770523	8593236	7662543	3066473	2.64746e+06	2.41271e+06	4.65838e+06	3.4327e+06	5.8154e+06	6.0628e+06	3.44343e+06	0.233618		0.151225	0.185518	0.186353	0.122288	0.184389	0.96978	1.7789	1.46948	2.00862	2.45141	1.46137	0.648825	0.477739	0.585509	0.583723
ATP-dependent RNA helicase bel	R.GGGGGS*GSNLNEQTAEDGQAQQQQQPR.N	74947986	S177	UNI:Q9VHP0	3408888	5158923	5677561	12418991			12610482	1429034	2571168	10401631	7340415	10949468		3320065	4878556			5654949	12898068	10369371	5404277	3.23883e+06	3.86505e+06	8.0396e+06	8.47145e+06	1.19238e+07	1.03694e+07	7.11161e+06				0.130211			0.169928	1.6563	4.47215	3.31296	5.15299	2.1255	2.37678	0.65132	0.487956	0.43199	0.40811
ATP-dependent RNA helicase bel	R.GGGGGSGS*NLNEQTAEDGQAQQQQQPR.N	74947986	S179	UNI:Q9VHP0	85553693	812627	141051749	204554720	897630	173646409	179536588	167003534	120950188	130961399	146368817	1670338	183006094	103774774	127666264	73666742	872572	96651820	207556893	255233393	139242566	1.26741e+08	6.51432e+07	9.09619e+07	1.49192e+08	7.00416e+07	2.03962e+08	1.40851e+08	0.158242	0.233182	0.220413	0.154315		0.144831	0.154834	0.436921	0.813237	1.34149	0.548757	1.70824	1.2702	0.549564	0.572591	0.633592	0.495279
ATP-dependent RNA helicase bel	R.GGGGGSGSNLNEQT*AEDGQAQQQQQPR.N	74947986	T185	UNI:Q9VHP0		509238			100830	54200	882967	25250	559018			297647	871482	819872	205753	145506	8249		5640	155017	1704349	115502	404587	8248.88		134706	360233	1.13573e+06		0.168123				0.191339	0.127343	11.4233	0.0400918		5.90771	17.6338	20.3768	0.511882			0.702789
Autophagy-related protein 13 homolog	R.GRGS*VESLNR.L	21355105	S314	UNI:Q9VHR6	4284817	17596299	3990129	5812270	11768474	37253836	8365936	8501858	4115190	4096267	19714366	8389613	5924633	5772606	4154866	8098940	8449804	14502537	28582671	11437029	18462542	5.64718e+06	9.93681e+06	5.51207e+06	1.33431e+07	1.62469e+07	1.82052e+07	1.0867e+07	0.285574	0.1869		0.1492	0.13336	0.160007	0.167225	2.17999	1.14892	2.3886	3.53756	4.04798	2.35835	0.571658	0.712473	0.479343	0.442532
Autophagy-related protein 13 homolog	R.GRGS*VES*LNR.L	21355105	S314S317	UNI:Q9VHR6	2441704	2513091	3844371	6391004	3685736	14772078	5560393	3839289	3218459	8762064	3976487	6793578	4644297	3157237	3381169	1547706	621557	2741969	6012671	8616405	2916302	3.22072e+06	2.42642e+06	4.40933e+06	4.36982e+06	5.49733e+06	9.34426e+06	3.87798e+06	0.17891		0.266992	0.154315	0.11343	0.102402	0.162645	0.775092	1.34683	1.48804	1.68575	3.26931	1.32071	0.540631	0.697817	0.571658	0.441611
Autophagy-related protein 3	K.AS*PVAAASGDAEASGDSVLHTR.T	21428984	S193	UNI:Q9VVS6	4550894	46216020	83740873	82427208	76998332	8824404	104186062	75316322	3750299	93656141	7933722	89449450	88372874	51497504	4233325	36424275		79309612	89098157	77139130	45369355	2.80335e+07	2.87969e+07	8.86985e+07	5.65568e+07	8.5182e+07	5.81121e+07	6.70176e+07		0.240184		0.187573	0.13869	0.185442	0.155048	6.26978	9.82224	12.3174	13.0513	7.11143	11.4315	0.658179	0.507644	0.567046	0.452715
Autophagy-specific gene 1, isoform B	R.S*GNS*SPVLPSAALTK.L	281366161	S544S547	UNI:Q8MQJ7	10263658	7123102	12566135	12926482	12405630	8036901	14713230	13344468	7666917	9923587	17434944	10782131	14715229	9190858	7464396	6309865	17222980	6704466	7942058	12846305	11274639	1.03575e+07	7.03329e+06	1.32376e+07	1.23553e+07	1.03766e+07	1.18661e+07	1.17262e+07	0.141901		0.0930162	0.156581	0.122288	0.122985	0.0993746	0.704626	1.42511	1.15472	1.02689	1.20226	1.21091	0.459145	0.556752	0.657799	0.716948
Autophagy-specific gene 1, isoform B	R.S*GNSS*PVLPSAALTK.L	281366161	S544S548	UNI:Q8MQJ7	10263658	7069576	12558331	12926482	12405630	8036901	14727287	13344468	7666917	9923587	498077	10786178	14725195	9196373	7464396	6309865	30300		7942058	12846305	11274639	1.03575e+07	7.01545e+06	7.50407e+06	6.71228e+06	1.0378e+07	1.18695e+07	1.17328e+07	0.188636	0.199029			0.188354	0.186267	0.186049	0.702888	0.657093	0.648383	1.02699	1.20251	1.2115	0.459145	0.571161	0.556508	0.716948
Autophagy-specific gene 1, isoform B	R.SGNS*SPVLPSAALTK.L	281366161	S547	UNI:Q8MQJ7	7326924	10166039	9410897	2388308	1728339	259412	6083069	4888330	911294	7465878	2677644	1848351	1493654	3254825	10957620	811054	90445	2421321	8541424	5844188	22978882	7.72429e+06	3.9628e+06	5.65574e+06	2.49576e+06	4.03937e+06	2.53242e+06	1.07723e+07	0.150384	0.249687	0.26937	0.203003	0.196245		0.1593	0.54931	0.939989	0.364899	0.4645	0.291435	1.19771	0.510373	0.577875	0.243587	0.507974
Axin	K.NSS*PSYLNWAR.T	12643522	S45	UNI:Q9V407	819704	306087	992953	666024	803571	735210	1464135		1504888	705131	1272993	1300662		998934	22870	940492	655494	980032	772740	820127	638616	421287	917156	784526	973016	958991	777669	1.0339e+06		0.182739	0.178905	0.172868	0.172946		0.172271	20.7484	14.9365	21.8324	17.3843	18.3787	14.855	0.552465	0.54062	0.527278	0.527278
B4, isoform A	K.GS*SEGALTAIEFLER.N	24584141	S218	UNI:Q9VJX3				40106					320045		78601				46611	193027	278378	320277				46610.8	256536	278378	146328											4.14123	5.97237	6.87128
B4, isoform A	K.SMS*LQDIELLNGQCK.Q	24584141	S836	UNI:Q9VJX3	817162	378146	2416838	912414	1020021	1872495	1276888	1737886	1044029	2994775		1011036	216851	593842	2530309	350622			2540517	505035	1086815	1.69512e+06	590932	2.70581e+06	912414	1.52386e+06	864794	985849	0.134893				0.139379	0.271358	0.169738	0.40069	2.34041	1.11656	0.944681	0.871945	0.777937	0.44357	0.540293		0.686402
B4, isoform A	K.SS*SSLHQLPLFSLPQK.L	24584141	S903	UNI:Q9VJX3	2410408	779253	2191656	3427758	1657071	5764782	4273456	6135370	2090675	1618464	2564	5199875	1687923	2710836		717832	4110421	2183697	1667864	1286028	3914236	4.27289e+06	1.19592e+06	2.64018e+06	1.87134e+06	2.8416e+06	2.91291e+06	3.63284e+06		0.216389	0.188644		0.188961	0.190122	0.182833	0.332022	0.58652	0.711242	0.767495	1.33337	1.10738	0.456446	0.580501	0.583352	0.598959
B4, isoform A	K.SS*S*SLHQLPLFSLPQK.L	24584141	S903S904	UNI:Q9VJX3	31855	442935	560197	162213	837580	1828730	1377718	64478	640068	571989	19254	2327174	773645	1085819	51850	123669			443774	261675	567742	49394.4	402224	566093	90733.5	1.20284e+06	954683	1.01043e+06		0.0936942			0.0462888	0.0671147	0.0240493	8.73893	13.2285	2.69542	23.6483	24.8178	23.6798	0.324522	0.166642	0.694008	0.193444
B4, isoform A	K.SSS*SLHQLPLFSLPQK.L	24584141	S904	UNI:Q9VJX3			2160644	3504499		5749872	429359		3858	1618464	4073384			2710836		2804	15151	2282439	1746810	1286028	1160575		3331.1	1.26475e+06	3.28677e+06	1.74681e+06	3.51795e+06	1.43359e+06			0.140535	0.0137361			0.0423928
B4, isoform A	K.SSSS*LHQLPLFSLPQK.L	24584141	S905	UNI:Q9VJX3	2403162	818478			1657071	12376	78961	6135370	2099227			5199875	1687923	2517695	2726209	697827	2344136	7543	7758		3967525	3.75491e+06	1.20518e+06	2.34414e+06	7543.49	2.28823e+06	850150	2.18806e+06	0.162834	0.185988			0.251133		0.200776	0.312902	0.859852	0.00276685	0.513303	0.140132	0.632847	0.410718			0.557163
Ballchen, isoform B	K.KIDS*PVLNS*SLDEK.I	75009857	S376S381	UNI:A4V3G8	67156	273578	42537	36538	625439	559781	1216429	503465	610694	20084	34381	670352	956180	441008	213055	267425	358285	332752	396101	1025092	67344	261226	383899	140302	134557	563964	847018	574927	0.186248	0.150616		0.28542	0.129916	0.11609	0.174164	2.18065	0.784984	0.724726	4.16795	5.01538	6.43517	0.570867	0.56258	0.564176	0.489327
Ballchen, isoform B	K.KIDS*PVLNSSLDEK.I	75009857	S376	UNI:A4V3G8	3405892	369884	503342	536887	3542027		366357	934995	712086	676623	370526	555577	2218020	736569	641399	323814		558506	483499	593599	2089100	1.66076e+06	468595	589982	488640	1.52703e+06	1.40581e+06	1.06401e+06	0.148687			0.251031	0.18067		0.182405	0.45835	0.435725	0.474895	0.795998	1.64885	1.38415	0.475989	0.551603	0.478443	0.673727
Ballchen, isoform B	K.KIDS*PVLNS*S*LDEK.I	75009857	S376S381S382	UNI:A4V3G8											358227		71265					933613			58573				645920		71265.1	58573.3
Ballchen, isoform B	K.IS*AS*EDDEEEEEK.S	75009857	S388S390	UNI:A4V3G8	2422361	3023230	4747095	7764941	6681901	15869397	7641448	8067959	4823424	7177358	6840555	8540834	5511933	3737208	4174754	3060773	757837	592331	8399262	7832376	1165978	4.88836e+06	3.63581e+06	4.22743e+06	5.06594e+06	7.874e+06	9.7379e+06	4.18154e+06	0.22676	0.260203		0.290066	0.170262	0.168656	0.28455	0.859688	1.01028	1.39843	1.94298	3.03684	1.29902	0.633481	0.640282	0.66597	0.497981
Ballchen, isoform B	R.VADS*SPPSQK.R	75009857	S427	UNI:A4V3G8	8969634	10995057	11511858	14208960	6644278	29285956	20626418	13642019	11581394	10895646	14779117	14858523	11296464	14182570	10086147	5656248	11273655	679259	17790239	25310367	8702288	1.08993e+07	9.4109e+06	1.12271e+07	9.88911e+06	1.30977e+07	2.19643e+07	1.45038e+07	0.203926	0.224119	0.200044		0.197088	0.176064	0.189952	0.878518	1.06661	0.911606	1.19792	2.20083	1.40067	0.607857	0.664236	0.605022	0.664308
Ballchen, isoform B	R.VADSS*PPSQK.R	75009857	S428	UNI:A4V3G8			180013	174120	6622777	29292390	20445261	13642019	280405	10895646	60863	14858523	11306179	13858546				658913	17638367	25093071	8661260	1.3642e+07	280405	5.53783e+06	297966	1.30399e+07	2.18972e+07	1.43217e+07					0.0491973	0.0412508	0.0454908	0.0205545	0.798683	0.00446144	1.08917	0.828776	1.01587
Ballchen, isoform B	K.INFS*PSISLR.G	75009857	S483	UNI:A4V3G8	1740971	899065	1808598	2897674	1403570	2445083	2554486	3782326	1510111	1870094	2411222	2399308	1007290	2366058	2017329	1217905	1820203	1793950	1591158	2053569	1525591	2.51354e+06	1.20903e+06	1.83297e+06	2.36762e+06	1.79801e+06	1.83531e+06	2.14871e+06	0.127261		0.113511	0.100879	0.153754	0.179469	0.122355	0.506464	0.811853	1.06372	0.743097	0.896239	0.949692	0.42242	0.556247	0.715074	0.557163
Ballchen, isoform B	K.TVINDDLT*PQPR.S	75009857	T503	UNI:A4V3G8	533189	992028	1850100	1918527	874868	38045	1786908	1657081	2067339	1869446	2439609	2002689	574600	1166975	1221298	1244369		1695576	1626803	2371212	242875	1.13719e+06	1.43458e+06	1.85977e+06	2.0179e+06	1.50145e+06	994619	1.06559e+06	0.195771	0.184788		0.171363	0.184131		0.218796	1.37568	2.29902	2.15293	1.3938	0.786553	1.41815	0.602355	0.533035	0.477107	0.595228
Ballchen, isoform B	K.EEAS*PVTR.V	75009857	S564	UNI:A4V3G8	6977643	8076430	2118988	3135132	877646	1328165	1719570	1701949	10230940	1596939	2259598	1230847	601560	934776	1280860	3019698	6824869		1209945	5845060	876520	3.32015e+06	7.10902e+06	3.5136e+06	2.69736e+06	1.10615e+06	2.59159e+06	1.17696e+06	0.16529	0.0676839	0.140011			0.211562	0.283528	3.17545	2.19011	0.888482	0.597871	1.7024	0.493333	0.517554	0.692031	0.710576	0.511882
Bancal, isoform C	K.ATVS*VDDSQGPER.T	281363839	S63	UNI:A1ZBW0	333690	555955	6440110	7639982			1058718	696485	521853	4385424	5257421	792291		707211	429865	328320	323881	450596	824324	10843106	922623	486680	468710	3.71647e+06	4.44933e+06	808308	1.08431e+07	896184	0.290432		0.162037	0.146153			0.10228	1.05971	8.78321	10.4974	1.5276	25.2244	2.11149	0.717138	0.507974	0.474523	0.479519
Barentsz, isoform B	R.QPSQPQQS*PQTPLSTSNLSQR.L	259013629	S452	UNI:Q7KRX5	281950		1100808	692495			849982			830042	161910							1794849	644841	1176974	197560	281950		965425	883085	644841	1.17697e+06	523771				0.249001					3.90427	2.45609	2.28707	4.1744	3.01466
Barrier-to-autointegration factor	K.S*VTELAGIGETLGGR.L	42415437	S20	UNI:Q9VLU0	2631954	1667919	2995916	2730500	1885443	1817139	4115171	3388684	3259609	3168451	4948851	3013246	2262483	2419162	3686435	1697133	636428	1667994	1799537	2531672	2672247	3.23569e+06	2.20822e+06	2.26693e+06	3.11578e+06	2.23274e+06	2.20376e+06	3.06886e+06	0.184788	0.261693		0.202707	0.251142	0.247943	0.190533	0.685334	0.748645	0.983438	0.697909	0.681609	1.00077	0.487956	0.557163	0.660263	0.462228
Barrier-to-autointegration factor	K.SVT*ELAGIGETLGGR.L	42415437	T22	UNI:Q9VLU0	2533879	1667919	2052427	1237688	1837219	2502911	3966533	5251316	3287193	375641	4912913	2934450	1559060	2410814	5865124	1529765	703700	1667994	2083482	2462622	2497056	4.55011e+06	2.16163e+06	1.04392e+06	2.6062e+06	2.28505e+06	2.17486e+06	2.95813e+06	0.112509	0.159242		0.166373	0.144959	0.150402	0.128388	0.515015	0.333836	0.569469	0.546366	0.568181	0.816745	0.456687	0.373711	0.52382	0.449486
Basigin, isoform A	K.SELEES*DT*DPQEQ.-	30089671	S258T260	UNI:Q8IPG9	11211484	15614195	20779520	29074325	35357994	49823252	28517319	14486804	20233957	27211069	29538780	43923738	20813382	22628651	15640479	14823926	27333151	3056936	30366118	28839614	11110599	1.37796e+07	1.68907e+07	2.51079e+07	2.05567e+07	3.65493e+07	3.31587e+07	2.07522e+07		0.167652	0.0688364	0.297483	0.037061	0.110999	0.181424	1.24574	1.82645	1.60924	2.70907	2.57486	1.60532	0.515796	0.25387	0.722794	0.166642
Basigin, isoform A	K.SELEES*DTDPQEQ.-	30089671	S258	UNI:Q8IPG9	9908518	17703826	17004143	21939176	19064467	29437917	24729663	14720405	20685966	18303872	25219949	30029790	20963303	16539783	12660538	12892949	18243703	5441309	23006705	23411649	14123909	1.24298e+07	1.70942e+07	1.78506e+07	1.75335e+07	2.40337e+07	2.46043e+07	1.84645e+07		0.155324	0.104288	0.250273	0.0882959	0.0677156	0.14927	1.40345	1.46685	1.45241	1.92709	2.08142	1.57833	0.488851	0.354208	0.670872	0.309517
Bazooka, isoform B	R.S*SDPNLLASLK.A	189182144	S171	UNI:Q0KHR3	18642875	9125964	22851901	16605348	16703423	21246054	22308910	55486563	20296409	15009128	23695755	21505141	12714468	14991203	23104458	13199102	466771	16417115	14883467	19210420	12243719	3.24113e+07	1.42072e+07	1.27759e+07	1.89061e+07	1.76973e+07	1.77236e+07	1.65146e+07	0.17445	0.20197		0.186864	0.188594	0.189109	0.191851	0.475528	0.505491	0.676107	0.642575	0.733413	0.665584	0.476999	0.530703	0.540266	0.52008
Bazooka, isoform B	R.RSS*DPNLLASLK.A	189182144	S172	UNI:Q0KHR3	2333124	1168611	9944		330865	11827726	3289198	995772	648374	8968	13201	1010509	321414	2441547	897238	460788	14966	338399	6169	5826	1415397	1.40871e+06	759258	11292.8	175800	449181	4.05166e+06	2.38205e+06	0.0150503	0.016034			0.163217	0.167418	0.0109662	0.555189	0.00998275	0.195207	0.387829	1.79958	1.81307	0.515796	0.083323	0.454166	0.515801
Bazooka, isoform B	K.AGGQLS*PQWEEDDDPSHQLK.E	189182144	S215	UNI:Q0KHR3	733189	303625	46375	23309	980182	1488413	1203281	1004411	890136	18343		1409439	947975	865841	829677	571281	163350		35642	630724	785616	855759	588347	76022.5	23309.5	808421	1.02237e+06	951579	0.0698926	0.100572			0.167394	0.071931	0.0679303	0.662967	0.0927991	0.0317913	0.927694	1.24469	1.15003	0.52088	0.259726		0.601823
Bazooka, isoform B	R.LS*MQFLGDGNGYK.W	189182144	S260	UNI:Q0KHR3	2594044	933982	1929821	1839435	2102646	2565399	2994097	4198425	2589190	1693890	2089627	3325441	1015541	1998487	2545956	1165456	2682662	6095169	1799187	1374033	2055486	3.11281e+06	1.56288e+06	2.10212e+06	3.34141e+06	2.40909e+06	1.65166e+06	2.34936e+06	0.13754		0.18249	0.168769	0.171113	0.269677	0.167756	0.478174	0.733699	1.20029	0.769773	0.590179	0.812527	0.448769	0.483288	0.705212	0.556638
Bazooka, isoform B	K.VAEMVEVATVS*PTR.K	189182144	S438	UNI:Q0KHR3	1574646	929954	2237283	2075329	1979276	3542020	2964144	2296061	1777073	2060021	2874674	3117930	1784683	1808850	1552579	1094311	1502466	3492896	1824444	2800268	1647133	1.80776e+06	1.26711e+06	1.93326e+06	2.8143e+06	2.30722e+06	2.70899e+06	2.14004e+06	0.160792		0.145224	0.100661	0.130113	0.119747	0.144388	0.689793	1.09525	1.60657	1.26334	1.6101	1.24371	0.499616	0.657799	0.445812	0.553979
Bazooka, isoform B	R.WS*NPVLDR.L	189182144	S836	UNI:Q0KHR3	1784902	336847			1601640	3832560	3332152	551254	1767941	1297662	838874	1103262	2004970	735697	829260	810042	2250865			822899	1470936	1.05514e+06	971610	1.77426e+06	838874	1.35245e+06	2.22014e+06	1.84626e+06	0.254378					0.174164	0.18531	1.45756	2.53416	1.52176	1.44935	2.25888	1.65841	0.676289	0.547192		0.599608
Bazooka, isoform B	K.S*AVYGGS*IESLTAR.I	189182144	S1039S1045	UNI:Q0KHR3	1762709	1420193	1653398	1313919	2540160	1627435	1837528	1823935	2213273	1779097		2787147	1525724	1568064	1912845	1499881	851813		1554288	1636043	844345	1.83316e+06	1.71112e+06	1.4281e+06	1.31392e+06	2.29386e+06	1.5964e+06	1.41665e+06	0.175106	0.195913	0.295086		0.157731	0.202608		0.934419	0.786239	0.745398	1.26057	0.871684	0.781189	0.617799	0.534768		0.557163
Bazooka, isoform B	K.SAVYGGS*IESLTAR.I	189182144	S1045	UNI:Q0KHR3	4978122	354503	3864686	6507852	4685282	339164	2416909	1269075	72100	5008339	1628437	329349	234460	358157	1457349	723536	4733185	4303887	3052348	3956310	340925	2.56818e+06	383380	4.5354e+06	4.14673e+06	2.68899e+06	1.50998e+06	1.03866e+06	0.123601		0.0758486	0.1014	0.155585	0.192932	0.187207	0.208166	2.65686	1.8479	1.09838	0.989203	0.333887	0.414461	0.488851	0.578278	0.685199
Bazooka, isoform B	K.S*SSLESLQTMVQELQM#SDEPR.G	189182144	S1104	UNI:Q0KHR3											14219							602165							308192
BcDNA.GH02435	R.AEELLTELS*DDEDS*GNDEPPFK.D	19920682	S90S95	UNI:Q9Y165			29843		1480628	1555368	35155		1150055	479607	12242	1914837	361347	1594860	26678	140686	15814		522499	15537	299550	26677.9	645371	175088	12241.7	1.30599e+06	644084	643188					0.122288	0.203044	0.188644	5.27348	0.592773	0.45887	19.5854	0.58239	11.2284
BcDNA.GH02435	R.RES*PER.D	28317189	S169	UNI:Q9Y165	3147505	3148979	10058864	5361936	1742174	9395280	16769351	13318692	10373814	1360600	13549327	3108085	2254004	3737014	2604589	815392	41785		18305499	24491084	2419201	6.35693e+06	4.7794e+06	3.82042e+06	9.45563e+06	7.71859e+06	1.20468e+07	7.64186e+06	0.185163	0.201797			0.187406	0.174923	0.183895	0.697473	1.10467	1.36043	2.60501	4.18576	2.17908	0.634327	0.559456	0.598247	0.720383
BcDNA.GH02678	K.SDS*DDEDGDDPEK.K	18859657	S101	UNI:Q9Y162	21579231	16358636	17865262	28066737	7506625	43002556	26962417	25109376	13801484	14490721	15567521	23441891	16752198	17147886	16471247	8023815	16125247		30596376	32656069	15529835	2.10533e+07	1.2728e+07	1.61604e+07	2.18171e+07	2.0515e+07	3.08036e+07	1.988e+07	0.138183		0.177742		0.199669	0.128332	0.158108	0.598289	0.794663	0.960312	1.04634	1.54752	0.958411	0.451599	0.479343	0.721258	0.66114
BcDNA.GH03163	K.ES*FGS*RDSLNDILSETGLPTGNVAAQR.K	33589274	S61S64	UNI:Q9Y154																	1622709	2173585						1.62271e+06	2.17358e+06
BcDNA.GH03163	R.SSTS*SATTSSATTVATGLTSSSVSK.S	33589274	S116	UNI:Q9Y154	1452571	995298			2227125	3746341	2472005	1783793	1889538	3331982		3157037	3503032	1245332	1114594	728849			2280574	3108104	990168	1.45032e+06	1.20456e+06	3.33198e+06		2.55491e+06	3.45249e+06	1.56917e+06	0.196207				0.119774	0.0805754	0.206128	0.799464	1.86792		1.78306	2.44382	1.09611	0.59039			0.349377
BcDNA.GH03163	R.SSTSSATT*SSATTVATGLTSSSVSK.S	33589274	T120	UNI:Q9Y154	1452571	995298			2227125	3746341	2472005	1783793	1889538			3157037	3674028	1245332	1114594	728849			2269919	3108104	990168	1.45032e+06	1.20456e+06			2.55136e+06	3.50949e+06	1.56917e+06	0.196207				0.119935	0.0793929	0.206128	0.799464			1.77987	2.47578	1.09611	0.59039			0.352024
BcDNA.GH03163	R.SSTSSATTS*SATTVATGLTSSSVSK.S	33589274	S121	UNI:Q9Y154	48080				26200												1598409	265173	12180			48080.3		1.59841e+06	265173	19190.3											33.2446	5.51522	0.544925
BcDNA.GH03163	R.SSTSSATTSSAT*TVATGLTSSSVSK.S	33589274	T124	UNI:Q9Y154	1452571	995298	2796898	2634534	2227125	3746341	2472005	1783793	1889538	3340379	3578866	3157037	3680036	1245332	1114594	728849		1750580	2280574	3108104	990168	1.45032e+06	1.20456e+06	3.06864e+06	2.65466e+06	2.55491e+06	3.51149e+06	1.56917e+06	0.196207			0.130113	0.119774	0.0793929	0.206128	0.799464	1.89905	1.79688	1.78306	2.4769	1.09611	0.59039	0.336578	0.436825	0.349377
BcDNA.GH03163	R.SSTSSATTSSATT*VATGLTSSSVSK.S	33589274	T125	UNI:Q9Y154	1452571	995298	2796898		2227125	3746341	2472005	1783793	1889538	3340379		3157037	3547721	1245332	1114594	727089			2280574	3108104	990168	1.45032e+06	1.20398e+06	3.06864e+06		2.55491e+06	3.46739e+06	1.56917e+06	0.196131				0.119838	0.0803722	0.20598	0.798938	1.89905		1.78306	2.45218	1.09611	0.59039	0.336578		0.349377
BcDNA.GH03163	K.S*M#ENM#LDEK.V	33589274	S138	UNI:Q9Y154	20892635	12120314	12967698	23403962	11740443	40821944	24294342	19240666	13894249	13071824	16484795	24287915	14708989	19008779	14018217	6575687	9838106	5060058	28408939	32175084	11597918	1.80505e+07	1.08634e+07	1.19592e+07	1.49829e+07	2.14791e+07	2.92353e+07	1.83003e+07	0.140251		0.220092	0.244184	0.150199	0.126793	0.158952	0.590445	0.667292	0.779311	1.28361	1.6712	0.992704	0.456446	0.406758	0.598959	0.656072
BcDNA.GH03163	K.VKS*PPPPVLSK.K	33589274	S149	UNI:Q9Y154	576585	5635021	493163	1332516	2210844	1376750	7606539	292108	5976342	1025365	492637	6124226	5968890	3915179	4730414	3251856	686480	687595	1953888	2034329	4691014	1.86637e+06	4.95441e+06	735003	837583	3.42965e+06	3.12666e+06	5.40424e+06	0.2508	0.0363273		0.262476	0.097508	0.121653	0.0350398	10.3066	1.50355	1.38096	8.40435	7.75056	9.19575	0.473473	0.671906	0.689998	0.53367
BcDNA.GH03163	K.TPT*GGVPMTGNLLGGK.K	33589274	T168	UNI:Q9Y154	947744	684749	1093459	923949	1015700	1062984	1444491	770771	19541	883770	256223	1632140	123774	1392013	1377991		1340934	229772	987584	1099672	2190741	1.03217e+06	352145	1.10605e+06	469981	1.21181e+06	762143	1.67575e+06	0.166202		0.163345	0.196518	0.161308	0.190507	0.150978	0.373928	1.09115	0.491354	1.30198	0.693401	1.63998	0.513928	0.656515	0.459882	0.60725
BcDNA.GH03163	K.KT*SPSVEPR.G	33589274	T347	UNI:Q9Y154	9246515		1816006	18260213	452851	4386132	17205632	7187268	893796	10159508	1632407	20320449	2043316	10227941	2347960	1043022		9840	22072044	28152845	10306132	6.26058e+06	968409	5.98776e+06	6.63415e+06	1.42818e+07	1.15274e+07	1.25799e+07	0.189501				0.192649	0.188056	0.174314	0.284292	0.804971	0.735379	4.09226	4.24966	2.55774	0.395967	0.681321	0.573334	0.716102
BcDNA.GH03163	K.KTS*PSVEPR.G	33589274	S348	UNI:Q9Y154	9032883	2112989	10122236	20640387	13602	1152710	16914953	3072812	1800022	10187662	12938603	3026499		2432673	5331901	972721		9840	23253053	29923541	1826903	5.81253e+06	1.62858e+06	1.01549e+07	1.11963e+07	8.76438e+06	1.55381e+07	7.05818e+06	0.200048	0.268458		0.28391			0.211917	0.334049	2.21801	2.16585	1.78252	2.86989	1.0023	0.355809	0.512021	0.631726	0.598061
BcDNA.GH03163	K.VQT*ASS*DEETR.A	33589274	T428S431	UNI:Q9Y154	19722284	16073813	17367222	22151464	15666437	26414830	25712856	21158107	16159488	17184320	16861212	25151049	13538381	15049757	16466244	9505893	21802288		27715957	27547129	14234593	1.91155e+07	1.39131e+07	1.87846e+07	1.95063e+07	2.28445e+07	2.25001e+07	1.83324e+07	0.153201		0.157923		0.1439	0.162339	0.185223	0.718684	1.00561	0.960042	1.22209	1.21738	0.959839	0.48338	0.698858	0.708268	0.588942
BcDNA.GH03163	K.VQTAS*S*DEETR.A	33589274	S430S431	UNI:Q9Y154	19722284	16073813	17367222	22151464	15666437	26414830	25712856	21158107	16159488	17184320	16861212	25151049	13538381	15049757	16466244	9505893			27715957	27547129	14234593	1.91155e+07	1.39131e+07	1.72758e+07	1.95063e+07	2.28445e+07	2.25001e+07	1.83324e+07	0.153201				0.1439	0.162339	0.185223	0.718684	0.846387	0.960042	1.22209	1.21738	0.959839	0.48338	0.569541	0.708268	0.588942
BcDNA.GH03163	K.VQTAS*SDEETR.A	33589274	S430	UNI:Q9Y154	16437207	15859189	14872596	22618050	11784504	37626431	22842031	22950751	12784926	12309012	15898300	17445769	13935286	14065190	12766481	8036149		522270	24617998	37676614	15926280	1.73848e+07	1.22268e+07	1.35908e+07	1.30129e+07	1.79494e+07	2.97461e+07	1.76112e+07	0.190753	0.215449			0.190487	0.177848	0.190122	0.717122	0.720568	0.703217	1.13514	1.94917	1.08333	0.523907	0.573523	0.578493	0.716948
BcDNA.GH03163	K.VQTASS*DEETR.A	33589274	S431	UNI:Q9Y154	16437207	15859189	14872596	22546585	11734134	37694581	22842031	23310221	12784926	12332436	15846206	17481028	14270689	14065190	12766481	8033619	14716268	522270	24617998	37853256	15926280	1.75046e+07	1.22259e+07	1.39738e+07	1.29717e+07	1.79444e+07	2.99395e+07	1.76112e+07	0.190533	0.215243	0.200642		0.190487	0.177279	0.190049	0.714193	0.862199	0.697462	1.13071	1.95683	1.08018	0.523571	0.556401	0.577875	0.720259
BcDNA.GH03163	R.ATRPNS*LAIR.N	33589274	S442	UNI:Q9Y154	3425768	6016849	5663455	6444169	4000717	5280945	4796544	5488722	4926511	11581396	8963355	5314153	4138434	2991274	4377386	3730319	1278089	2113267	4885683	3351365	3258987	4.43063e+06	4.89123e+06	6.17431e+06	5.84026e+06	4.73352e+06	4.25691e+06	3.68227e+06	0.188572	0.169101	0.255051	0.204473	0.16271	0.198906		1.1687	1.35173	1.3323	1.08405	1.02038	0.896543	0.637999	0.723437	0.677903	0.641562
BcDNA.GH03163	R.SVS*PLVK.S	33589274	S452	UNI:Q9Y154	47217396	101106403	249370	79677430	79931682	2316357	105895597	89958286	85059374	294924	585312	98985963	105759036	43300778	69846428	43720449	467700	42268855	97584657	101736268	61928089	6.90074e+07	7.66287e+07	337331	4.08439e+07	9.21674e+07	6.99372e+07	7.03748e+07	0.0107559	0.0118602		0.131051	0.0107559	0.0962432	0.0128327	1.2376	0.0050853	0.766378	1.39678	0.893758	1.20357	0.683388	0.0478683	0.556247	0.503703
BcDNA.GH04978	K.LGT*GQESPAPHNSVSYESR.S	19922978	T463	UNI:Q9Y145	707322	956619	791122	1535292	371075	1262656	1322091	604236	711628	524063	759027	512426	551967	501503	149568	725074	106257	1088699	1640494	2662608	207475	487042	797774	473814	1.12767e+06	841332	1.49241e+06	677023	0.275249	0.174962		0.155146	0.192292	0.160155	0.230624	2.45932	0.898739	3.56857	4.11363	6.83354	1.3621	0.526264	0.701097	0.478342	0.591526
BcDNA.GH04978	K.LGTGQES*PAPHNSVSYESR.S	19922978	S467	UNI:Q9Y145	299147	476710	537147	1394580	393218	1721860	6094727	669705	290135	691411	2993250	1068490	5295526	142804	3593435	111147		683945	1645568	918616	987326	1.52076e+06	292664	614279	1.69059e+06	1.03576e+06	2.64533e+06	2.40829e+06	0.165881			0.114043	0.139349	0.10532	0.181424	0.685908	1.414	3.10723	1.12262	4.6396	6.95389	0.513172	0.657799	0.631244	0.722607
BcDNA.GH04978	K.LCDFGSASAISDNEITPY*LVSR.F	19922978	Y749	UNI:Q9Y145					20379			113811			602221		20706		65475		38240	1722768				89642.9		38239.9	1.16249e+06	20378.6	20706.2										0.58404	15.8016	0.227331	0.181933				0.398152
BcDNA.GH07688	K.SES*ESDFGCR.G	21356053	S75	UNI:Q9Y128	962377	1667096		1641060	1423893	2093747	2301351	2100341	1806846			2474903	2420710	1680045	1758142	1124789	295272	820688	2571729	2109525	1392577	1.60695e+06	1.53291e+06	295272	1.23087e+06	2.15684e+06	2.20799e+06	1.79132e+06	0.207665	0.197681			0.164906	0.137295	0.178762	1.07743	0.167945	1.086	1.37355	1.50933	1.32776	0.717302		0.611675	0.560134
BcDNA.GH07688	K.ADSGS*TDTTSLR.R	21356053	S138	UNI:Q9Y128	12973590	12482819	12087637	13421982	11059891	35386608	14621347	19948297	13199073	11024751	14739645	20131008	14693411	15361680	12152203	7771389	12681282	4513769	12374876	23895413	7908219	1.50247e+07	1.11511e+07	1.19312e+07	1.08918e+07	1.45219e+07	2.46585e+07	1.26304e+07	0.185591	0.255528	0.219292		0.190753	0.147059	0.223011	0.754447	0.842638	0.714964	0.959992	1.81017	0.849283	0.530296	0.533035	0.561034	0.695552
BcDNA.GH07688	K.ADSGSTDT*TSLR.R	21356053	T141	UNI:Q9Y128	12973590	12534537	12127675	17485719	9952983	35021351	23792947	19982955	13088967	11024751	14739645	20621999	14234634	15327677	12158011	7441628	172037	2857754	14650302	26784049	12001026	1.50382e+07	1.10217e+07	7.77482e+06	1.16944e+07	1.50751e+07	2.53467e+07	1.70406e+07	0.180907	0.188902		0.199029	0.181532	0.16691	0.178402	0.744414	0.500218	0.773485	1.00138	1.87159	1.19603	0.528597	0.547858	0.588352	0.716948
BcDNA.GH07688	K.ADSGSTDTT*SLR.R	21356053	T142	UNI:Q9Y128	12959859	12524699	12127411	17501556	3440073	34897784	23803794	4924861	13066521	11343659	14637650	20476942	4816615	15318292	12163696	2275544	172037	2840264	14587112	26645534	12461180	1.00161e+07	9.28892e+06	7.88104e+06	1.16598e+07	1.28347e+07	2.212e+07	1.71944e+07	0.195641	0.214169		0.199954	0.193636	0.181801	0.178402	1.26889	1.08442	1.51871	1.87418	1.95379	1.99053	0.661511	0.588942	0.720806	0.703137
BcDNA.GH07688	K.ADSGSTDTTS*LR.R	21356053	S143	UNI:Q9Y128	12973590	12482819	12087637	17502180	10001709	35386608	23929317	19948297	12961948	11332119	14745606	20131008	14692676	15475772	12309800	7771527	7099594	4513769	14650302	26784049	12357900	1.50772e+07	1.10721e+07	1.01731e+07	1.22539e+07	1.49277e+07	2.56211e+07	1.72543e+07	0.154809	0.24424		0.279362	0.169825	0.114569	0.142662	0.747759	0.692176	0.818311	0.990074	1.87999	1.20806	0.523558	0.488028	0.598698	0.710765
BcDNA.GH07688	K.LQSQIS*QTLVNVPHEAVAEGEEAR.E	21356053	S334	UNI:Q9Y128	290632	37030		521909	319512	428204	293386	1303520	369251	188122	870343	453206	43406	544878	687735		966335	1538054			583652	760629	203140	577228	976769	386359	235805	473972	0.164105			0.145062			0.169589	0.205342	0.774708	1.56662	0.723524	0.753327	0.758713	0.508334	0.643495	0.619424	0.582193
BcDNA.GH08789	K.AIGAAHHS*APS*SPVTSK.R	320543698	S85S88	UNI:Q7KMK4	1240916	1044349	544253	1056780	1302690	1637707	1016208	1601817	1582070	701899	1620299	1367589	899026	785799	1342994	449190	1045766	936545	825760	1508714	353426	1.39524e+06	1.0252e+06	763973	1.20454e+06	1.16535e+06	1.34848e+06	718478	0.133068	0.208228	0.252005	0.161293	0.164393	0.150124		0.721245	0.551821	0.853502	0.839473	1.00147	0.524216	0.551418	0.361372	0.572591	0.551603
BcDNA.GH08789	K.AIGAAHHS*APSSPVTSK.R	320543698	S85	UNI:Q7KMK4	2748415	3667329	4178518	334186			8339949		3898186	3411095	4621807			5317433	3196970	33606		303965	6929797	10424332	2462307	2.97269e+06	2.53304e+06	3.79481e+06	1.75332e+06	6.9298e+06	1.04243e+07	5.37323e+06		0.298925					0.148397	0.672428	1.52034	0.108336	2.16761	3.26069	1.90233	0.616159	0.508334	0.552805
BcDNA.GH08789	K.AIGAAHHSAPS*SPVTSK.R	320543698	S88	UNI:Q7KMK4	2728853	3693063	4183137	5666561	377762		8370262	4489794	3898186	3420617	4963839	6223004	5026369	5301435	3218890	86452	48653	981085	6940494	10449496	2467479	3.47918e+06	2.55923e+06	2.5508e+06	3.8705e+06	4.51375e+06	7.73793e+06	5.37973e+06	0.189654	0.283932		0.196969	0.214093		0.1821	0.749476	0.76997	1.1623	1.22688	2.18291	1.67155	0.576944	0.574538	0.691764	0.674742
BcDNA.GH09817	R.DGGS*DSGLGSETSALLK.D	24581113	S234	UNI:Q9U4G5	2183557	1108263	2005723	1429418	2006502	1437139	2330971	5187345	1628653	2191656	970392	1834734	921898	2001046	2317001	1692369	507632	6027946	1619224	1971550	1490825	3.2293e+06	1.47643e+06	1.56834e+06	2.80925e+06	1.82015e+06	1.44353e+06	1.94095e+06	0.166862	0.266825		0.214304	0.205401	0.283932	0.198246	0.51731	0.520049	1.14777	0.657151	0.562264	0.698898	0.439737	0.515106	0.619743	0.489142
BcDNA.GH10229	K.TNPPNS*PVAASLASIPAAVSTSSLEGK.S	24660536	S189	UNI:Q9Y114	613057	203095	476374	692296	779726	819768	985872	2524621	382182	408801	1042987	1353329	338407	708238	1109348	303133	1741534	1581110	232899	38550	598463	1.41568e+06	296137	875569	1.10546e+06	788651	398908	764191	0.15715	0.256176	0.181997	0.159088	0.186699		0.173433	0.251973	0.836281	0.989213	0.67262	0.501991	0.809377	0.354208	0.581101	0.677988	0.566287
BcDNA.GH10229	K.SGSEAEAAS*PTALAAEK.R	24660536	S219	UNI:Q9Y114	3325333	3696827	2085750	1546575	1434753	5409755	2239812	1909497	1515376	5545545	7377632	1923614	2139478	994664	906169	606679	3192882	1532355	3554719	2456871	989277	2.047e+06	1.93963e+06	3.60806e+06	3.48552e+06	2.30436e+06	3.33537e+06	1.40792e+06	0.205074	0.262011	0.129688	0.180558	0.17445	0.138183		0.858272	2.35164	2.00659	1.78722	1.81951	0.762059	0.679772	0.529656	0.625875	0.659955
BcDNA.GH11023	K.LAPPPDDEDCEELS*DNDELEDSDM#QR.Y	28574391	S29	UNI:Q9Y109	2395487	1360530	2797093	1610209	2968558	1562887	3222916	2902046	2370909	3238222	4155999	3324860	2015213	2876938	1948152	1395403	3394896	2084696	1905365	905530	917190	2.41523e+06	1.70895e+06	3.1434e+06	2.61697e+06	2.73293e+06	1.49454e+06	2.33901e+06	0.144541	0.224794	0.1014	0.168943	0.137986		0.197501	0.700401	1.34204	1.05812	1.12099	0.603885	0.935853	0.491161	0.453536	0.720843	0.632606
BcDNA.GH11023	K.LLPAPDS*PSVSSK.S	28574391	S218	UNI:Q9Y109	2112995	1001302	10014335	2493356	2147296		2951798	2943259	2896653	9378960	2942729	2341534	1834318	1654270	2458024	641204	1399157	2659987	7878866	3179610	2595829	2.50476e+06	1.51305e+06	6.93082e+06	2.69869e+06	4.12257e+06	2.50696e+06	2.40063e+06	0.164906		0.151832	0.154834	0.158814		0.173328	0.572968	2.83174	1.08733	1.67239	0.958395	1.00503	0.511413	0.554382	0.596262	0.598959
BcDNA.GH11110	R.GY*DNGSGVPGDSPERLS*PER.M	24586450	Y47S62	UNI:Q7KMJ6	59080021	32302367	2593973	137051141	71222367	28701035	119843438	174333	71379345	117290811	84828	90505055	66628097	61179192	7317	13618		80687496	73854010	79860536	47599269	1.97539e+07	3.45651e+07	5.99424e+07	7.26078e+07	7.85271e+07	5.83966e+07	7.62073e+07		0.222578		0.190848	0.144472	0.151017	0.146346	137.283	336.421	3676.74	3537.95	3765.69	2286.09	0.633269	0.567513	0.579429	0.465189
BcDNA.GH11110	R.GYDNGSGVPGDS*PERLS*PER.M	24586450	S57S62	UNI:Q7KMJ6		32326395	98717000	138308149	71505001	29636193	119851029	56897091	72072584	117779853	112553932	90837864	67350490	61190880	46425581	32367188	60326367	80622450	75506618	79875942	47572330	5.16613e+07	4.55887e+07	9.22744e+07	1.10495e+08	7.92832e+07	5.89542e+07	7.62047e+07			0.135454	0.110679	0.134485	0.21307	0.173364	0.981951	1.68474	1.8574	1.61147	1.45212	1.05008	0.631579	0.477739	0.373644	0.366099
BcDNA.GH11110	R.GHS*M#S*PPDYER.Y	24586450	S189S191	UNI:Q7KMJ6	4162660	3032658	4901974	8765877	356094	9245070	6365957	4437385	6928795	6894699	6593852	7883244	4013138	5487709	7570906	82714		3057515	9749339	10063228	3067194	5.39032e+06	3.34806e+06	5.89834e+06	6.13908e+06	5.99623e+06	7.77381e+06	4.97362e+06	0.184597			0.183147	0.22235	0.17566	0.186756	0.766974	1.36569	1.33189	1.04994	1.48485	1.05704	0.557163	0.656778	0.690137	0.639248
BcDNA.GH11110	R.S*PMGQGVPLDHR.R	24586450	S203	UNI:Q7KMJ6	4158913	5549780	8257238	11005390	5644851	9864390	8136162	8287269	7242032	6936516	9268672	8740529	9010887	5474295	5894738	4520060	3723891	1895783	6672385	12423327	4641341	6.11364e+06	5.77062e+06	6.30588e+06	7.38995e+06	7.01926e+06	1.04329e+07	6.08393e+06	0.27572		0.269732	0.294045	0.184597	0.0925653	0.268708	0.9917	1.15139	1.36208	1.1813	1.85557	1.13475	0.702007	0.718165	0.721258	0.608303
BcDNA.GH11110	R.S*PGS*DSDTSTR.R	24586450	S603S606	UNI:Q7KMJ6	6470034	3821209	3594689	3482024	2397813	3508379	5509066	5271993	4326828	4061243	2568620	8031799	4036918	2095875	4119957	1309842	6850241	449219	1998670	3491657	2205746	5.28733e+06	3.15263e+06	4.83539e+06	2.16662e+06	4.14276e+06	3.67898e+06	3.27023e+06	0.151171	0.199429	0.161749		0.187573	0.174296	0.191909	0.576416	0.99621	0.378144	0.793069	0.718493	0.594801	0.508006	0.642606	0.480924	0.570546
BcDNA.GH11110	R.S*PGSDSDTSTR.R	24586450	S603	UNI:Q7KMJ6	98532	100351	1658878	2913569	410253	4277399		95705	92143		2407509			748712		268045					2264440	97118.9	153513	1.65888e+06	2.66054e+06	410253	4.2774e+06	1.50658e+06		0.20175						0.990621	16.8359	27.3626	4.16365	43.4113	7.82312	0.600463		0.117042
BcDNA.GH11973	K.AEDS*DEEM#IIPDR.R	21357267	S244	UNI:Q9Y102	1997954	1256434	2893485	15294504	1783397	4422890	3915677	2518271	2327418	3142440	3641657	3430629	2856355	2167766	1590177	964038	1265188	67604497	2193206	3653314	17534793	2.03547e+06	1.51596e+06	2.4337e+06	2.88469e+07	2.46908e+06	3.64419e+06	7.87275e+06	0.179986		0.179532	0.119747	0.161749	0.103409	0.14502	0.719773	1.1639	17.205	1.21138	1.8818	4.61587	0.545068	0.660528	0.42817	0.599357
BcDNA.LD08534	M.PS*TDFADIPAAK.K	19921126	S3	UNI:Q9V3I1	17288184	12550505	28550709	34997701	25134734	52454874	32827665	30187578	22094296	28841234	37083379	31405225	26827870	20158833	16841408	13104991	21004940	13745930	30171460	45503566	21808203	2.14391e+07	1.59166e+07	2.61323e+07	2.8609e+07	2.89038e+07	4.15954e+07	2.49316e+07	0.18249		0.126635	0.168943	0.102474	0.0963573	0.145765	0.745333	1.28469	1.35633	1.42857	2.20825	1.28718	0.551603	0.559456	0.616819	0.49894
BcDNA.LD23634	K.NNNNDQSLSNS*LSR.H	18857955	S666	UNI:Q9V3Y5	7689592	21483916	1045201	1119450	14383821	910057	23769851	28776662	22743935	17446560	1308038	25873334	20487217	8942444	20699687	12172648	43346	12535191	34610260	39468682	14150978	1.90553e+07	1.88002e+07	6.17837e+06	4.98756e+06	2.49558e+07	2.02887e+07	1.56211e+07	0.160523	0.15695		0.219902	0.150384	0.183794	0.163372	1.39077	0.248098	0.265536	1.48056	0.912339	1.36185	0.693246	0.49938	0.454742	0.600229
BcDNA.LD23634	K.NNNNDQSLSNSLS*R.H	18857955	S668	UNI:Q9V3Y5	7750105	21533623	22321329	31058363	14036860	30237675	23769851	28995549	22877482	17341660	18485216	25873334	20442974	9079612	20699687	12136202	11715283	12535191	34611351	39169597	14227625	1.91484e+07	1.88491e+07	1.71261e+07	2.06929e+07	2.48405e+07	2.99501e+07	1.56924e+07	0.255873	0.209666	0.241185	0.200574	0.178905	0.141748		1.3846	1.34806	1.75019	1.45853	2.1663	1.35584	0.694617	0.722048	0.674603	0.60569
BcDNA.LD24702	R.SENIWNIVS*NSSPNR.S	21357057	S308	UNI:Q9VV79	34379		795392	199978		1463754		746990	267887	625457	1107547	471240			277131	211318		927172				352833	239602	710425	744899	471240	1.46375e+06					0.184597				0.560571	11.9866	3.54838	0.630852	42.577		0.69705	0.557163	0.557163
BcDNA.LD24702	R.SENIWNIVSNS*SPNR.S	21357057	S310	UNI:Q9VV79	520597	257896	910472		855001	1538279	733661	1757514	1662409	782332		1253568	476395	677951	717983	347652	918610		791679	877022	420832	998698	755985	870471		966749	963899	610815	0.201989		0.19272		0.187573	0.201691	0.270548	0.641826	1.15782		1.15275	1.48247	0.793715	0.600558	0.724258		0.688813
BcDNA.LD24702	R.SENIWNIVSNSS*PNR.S	21357057	S311	UNI:Q9VV79	879995	257896	936813	725749	855001	1547226	733661	1763284	1662409	797802	1107547	1234861	475181	677951	723476	347652	21166	927172	799218	877022	420832	1.12225e+06	755985	585260	920156	963026	966476	610815	0.182405	0.220321		0.185426	0.184597	0.187833	0.205074	0.572129	0.515425	0.911462	0.925536	1.07998	0.599958	0.557163	0.551603	0.64575	0.672824
BcDNA.LD24702	K.NLS*PLSSPR.S	21357057	S614	UNI:Q9VV79	2392028	1593094	4387689	5337178	3522493	16825097	4893538	2831938	3211946	3127377	5193885	4002569	2289767	3391382	1670023	904783	2731867	3197914	3804553	5511913	2577002	2.298e+06	1.90327e+06	3.41564e+06	4.57633e+06	3.77654e+06	8.20893e+06	3.62064e+06	0.200141		0.153686	0.12778	0.135957	0.149843	0.152126	0.780656	1.52482	1.99339	1.72137	3.71429	1.59547	0.598247	0.474436	0.37086	0.349377
BcDNA.LD26050	K.ISSIVDCS*PR.N	19921992	S100	UNI:Q7KMH9	3198049	2778097	5065505	5718304	5164881	36810910	6479169	5027351	4389215	7960405	6497202	4655034	6736285	3053558	2857869	1868695	2231313	4280646	6114981	14404722	12108073	3.69442e+06	3.012e+06	5.08574e+06	5.49872e+06	5.31163e+06	1.93173e+07	7.2136e+06	0.1979		0.185495	0.131051	0.129688	0.109423	0.158175	0.798543	1.31604	1.52609	1.56022	5.96358	2.29004	0.594183	0.630257	0.468623	0.459365
BcDNA.LD26050	K.LNTENNSSVNDLEDIS*S*DDDDIIK.E	19921992	S271S272	UNI:Q7KMH9	39770										32942				35563			2665678				37666.5			1.34931e+06													74.9565						0.584272
BcDNA.LD26050	K.ET*ESDDEVIFFEPLDK.T	19921992	T577	UNI:Q7KMH9	411627	217584	338881	369412	771845	1192807	582361	1237889	752865	403725	901849	986404	381678	664355	595369	328695		3470205	287014	29300	365354	748295	433048	371303	1.58049e+06	681754	534595	537357	0.190122	0.239136		0.180747	0.195748		0.203175	0.562955	0.574706	2.48488	1.05134	1.08511	0.855041	0.545644	0.527504	0.619678	0.688575
BcDNA.LD26050	K.ETES*DDEVIFFEPLDK.T	19921992	S579	UNI:Q7KMH9	405705	217584	338881	272811	764549	1192807	582361	1226554	757021	404585	901849	986404	381678	664355	587430	348565	1136924	3470205	287014	29300	365354	739896	441057	626797	1.54829e+06	679322	534595	537357	0.190487	0.236495	0.203322	0.184788	0.195905		0.203175	0.582292	1.03352	2.43838	1.0591	1.10038	0.866342	0.552551	0.652608	0.648786	0.692215
BcDNA.LD26050	K.DDEVVLVS*EDEDETPQNGISEK.E	19921992	S620	UNI:Q7KMH9	1748635	1558930	1368936	992287	970662	989444	1994850	2121272	1239140	1416472	1632277	770059	1988606	1796047	1529014	1115561	12514	1120400	1060700	1125321	1469482	1.79964e+06	1.30454e+06	932641	1.24832e+06	933807	1.36779e+06	1.75346e+06	0.181225	0.188513		0.190109	0.200834	0.188572	0.181575	0.735086	0.486264	0.689901	0.537277	0.746425	0.982851	0.435891	0.548451	0.451732	0.225004
BcDNA.LD26519	K.LPPETSVQLVPS*SPTEQEPQPVR.H	19920432	S544	UNI:Q9V474	645026	72952	16216	1803174	424698	486277	802997	1749890	704145	24622		1039621	512987	918472	852265	71135			595716	183077	226778	1.08239e+06	282744	20419.3	1.80317e+06	686678	394114	649415	0.0360384	0.148592			0.0363273	0.0600151	0.069194	0.199653	0.0196053	2.79551	0.650502	0.420618	0.678623	0.440985	0.163053		0.55516
BcDNA.LD26519	R.SSEPSEVVVLDNS*GSPNEK.N	19920432	S714	UNI:Q9V474	1207076	948040	1608220	1792179	1517995	534959	1891436	1578736		1703322	1498711	2263077	1696776	1212032	1074908			1178119	1214068	1606594	867731	1.28691e+06	948040	1.65577e+06	1.48967e+06	1.66505e+06	1.27944e+06	1.32373e+06	0.255654			0.208944	0.193163		0.263518	0.785402	1.20562	1.17669	1.27351	1.0042	1.04731		0.497357	0.581789	0.553973
BcDNA.LD27873	K.S*IEDEDASANR.A	63108403	S173	UNI:Q9V3H9	20602585	5297247	4928464	6818676	5742133	16532150	9583126	7697894	6523788	29429900	9690841	9262310	7375510	6602491	5665715	3069919	6823469	1264233	11980418	9546368	2276657	1.13221e+07	4.96365e+06	1.37273e+07	5.92458e+06	8.99495e+06	1.11513e+07	6.15409e+06	0.184389	0.28116	0.186999		0.185737	0.17445	0.263137	0.548811	1.75556	0.604332	1.19883	1.1485	0.574891	0.505159	0.719147	0.556466	0.682078
BcDNA.LD27873	K.S*PIIFNR.R	63108403	S270	UNI:Q9V3H9	10928075	7732330	22676099	31536962	19769702	42730438	38002909	14586138	16971423	24563824	39028335	25235188	25389250	17113173	9279850	7110047	9822	23027535	25004496	33273255	7706660	1.1598e+07	1.06046e+07	1.57499e+07	3.11976e+07	2.33365e+07	3.37976e+07	2.09409e+07	0.202495	0.208614		0.18365	0.186864	0.1821	0.191987	0.879093	1.25338	2.68101	2.07788	3.07878	1.82709	0.639307	0.601476	0.225021	0.241478
BcDNA.LD27873	R.QEEAEEKS*PK.K	63108403	S302	UNI:Q9V3H9	247337	116350	469267	1073819			259019			185358	640448			204016					503482	471556		247337	116350	327312	857134	503482	471556	231518								0.470411	1.89728	4.34152	2.03561	1.90653	1.04723
BcDNA.LD27873	R.S*AQGNELFR.R	63108403	S506	UNI:Q9V3H9	726094	721780	3415449	6639516	170481	10593526	8855160	175805	235480	3978599	9738228	2178308	57902	3009056	34864	126068	900048	3871154	1873135	3246245	1563118	312254	361109	2.7647e+06	6.74963e+06	1.40731e+06	4.63256e+06	4.47578e+06		0.224119	0.121825	0.0800528	0.170445	0.1821	0.110841	1.98316	17.7169	58.5241	22.1174	36.0103	24.7154	0.635755	0.406719	0.285782	0.522179
BcDNA.LD27873	R.S*TS*PVSTPQVSSSNIEPTSTTVDK.R	63108403	S624S626	UNI:Q9V3H9	482087	960804	3285459	1624224	4565580	3996459	4977722	1459537	3012902	4549419	197044	3925907	3095825	2398714	873552	1704074		88439	2786867	914147	127574	938392	1.89259e+06	3.91744e+06	636569	3.75945e+06	2.66881e+06	2.50134e+06	0.182833	0.150309			0.115781	0.142108	0.188703	2.00268	4.96605	1.2018	5.11685	3.81916	4.03829	0.513448	0.369799	0.552805	0.269122
BcDNA.LD27873	R.STSPVS*T*PQVSSSNIEPTSTTVDK.R	63108403	S629T630	UNI:Q9V3H9	307237	960804	3760498	1335469	4565580	3996459	5083812	1488341	3092410	4558334	6401508	3862494	3203555	2410581	873552	1700440		7536689	2806102	1653210	134894	889710	1.91788e+06	4.15942e+06	5.09122e+06	3.74473e+06	2.95107e+06	2.5431e+06		0.167165		0.131035	0.100572	0.126781	0.240246	2.38386	7.65121	5.75848	6.88919	5.68423	6.10698	0.515639	0.416492	0.435891	0.344948
BcDNA.LD27873	R.DRS*FS*PSPR.Q	63108403	S656S658	UNI:Q9V3H9	4922887	7584678	11152998	15646417	8166170	677367	15281229	9615815	10774288	14851991	20072868	17003049	12042112	10141426	7889720	4646353	1076836	10485021	17748260	25700972	3749298	7.47614e+06	7.66844e+06	9.02728e+06	1.54014e+07	1.43058e+07	1.28068e+07	9.72398e+06	0.255654	0.255307		0.181575	0.18633	0.293636	0.236245	1.08336	1.31552	2.19824	1.8922	1.54915	1.54466	0.722342	0.677712	0.406931	0.467472
BcDNA.LD27873	R.QSS*GSPSLPTTR.S	63108403	S665	UNI:Q9V3H9	1508597	8305264	1529787	4330101	11910029	13706663	7521637	6147397	7566817	1980163	7801199	7142064	1492660	4728956	9531449	2016667	18746	1787539	5448483	11885055	12735261	5.72915e+06	5.96292e+06	1.17623e+06	4.63961e+06	8.16686e+06	9.02813e+06	8.32862e+06	0.165499	0.160459		0.167058	0.144874	0.158623	0.145648	2.31592	0.446042	1.44228	3.2094	3.52515	2.36375	0.699195	0.512021	0.696098	0.575151
BcDNA.LD27873	K.NDT*DEDDEMHGS*PK.K	63108403	T697S706	UNI:Q9V3H9	443269	311506	631004	785866	498616	1774012	1022666	647802	620910	582038	566036	639323	548692	389285	338969	230692	906182		383534	1116125	36730	476680	387703	706408	675951	507158	1.14628e+06	482894	0.211562	0.244782	0.185042		0.203165	0.17158		0.780601	1.66512	1.32333	1.08108	2.71394	1.00546	0.598247	0.485599	0.532118	0.67216
BcDNA.LD27873	R.S*NSAETSSAAK.S	63108403	S762	UNI:Q9V3H9	3092150	2243586	2315870		1199764		4116775	2493197	2427545	2340507	2191905	3872238	2131351	2501949	2060293	1475971				928855	708312	2.54855e+06	2.04903e+06	2.32819e+06	2.19191e+06	2.536e+06	1.5301e+06	2.44235e+06	0.163217	0.189585					0.236495	0.80521	0.843854	0.879154	0.970562	0.652852	0.892889	0.547421	0.640817		0.670734
BcDNA.LD27873	R.SNS*AETSSAAK.S	63108403	S764	UNI:Q9V3H9	3110302	2243586	663605	2477004	1199764	2224867	4116775	2493197	2427545	2395607	2191905	3872238	2131351	2501949	2047681	1462509	3405314		2543022	3908925	711115	2.55039e+06	2.04455e+06	2.15484e+06	2.33445e+06	2.53834e+06	2.75505e+06	2.44328e+06	0.203787	0.261776			0.235346	0.198528	0.278103	0.803078	0.945742	0.837771	1.06025	1.15971	0.891461	0.548089	0.604796	0.646984	0.679934
BcDNA.LD34343	R.NS*QDVELQQLPPLK.A	24650652	S34	UNI:Q9VB23	413139	290252	293905	51000	263984	133561	883734	1310848		282312	11519	630793	290898	624616	687825			369338	1084911	989872	1084288	803937	290252	288109	143952	659896	471444	864213	0.131051				0.140875	0.16691	0.122518	0.702553	0.46338	0.223066	0.899163	0.661444	1.39732		0.469503	0.436645	0.646984
BCL7-like	K.LES*SPGSAAVR.R	18857937	S62	UNI:O76857	27147547	35567134	37830688	51438312	24181938	74148848	46947019	58413342	32775020	38420286	42254160	50209725	35976373	39960730	40550866	16225030	16771561	23715078	56675602	107793122	34929533	4.20373e+07	2.81891e+07	3.10075e+07	3.91359e+07	4.36891e+07	7.26394e+07	4.06124e+07	0.178762		0.264681	0.18741	0.180111	0.135436	0.163217	0.757115	0.821615	1.06765	1.04932	2.00181	1.0916	0.540527	0.575117	0.686928	0.716102
BCL7-like	K.LESS*PGSAAVR.R	18857937	S63	UNI:O76857	26704153	35315701	12731642	51620299	24059411	72612773	46947019	58131636	32754823	37966149	18733388	50262581	34887032	39960730	41220767	16238737	1424474	23695680	56743587	108591419	34946010	4.20189e+07	2.81031e+07	1.73741e+07	3.13498e+07	4.36885e+07	7.20304e+07	4.06179e+07	0.165393	0.183034		0.181319	0.165092	0.145082	0.163372	0.759962	0.388143	0.943383	1.04739	1.98456	1.09775	0.54062	0.511904	0.57787	0.715763
Beta NAC homolog	K.S*GAGGAAGSSAADAGDDDVPDLVENFEEVAIADTK.E	241669026	S124	UNI:Q7KM15											4449							7627994							3.81622e+06
Beta NAC homolog	K.SGAGGAAGS*SAADAGDDDVPDLVENFEEVAIADTK.E	241669026	S132	UNI:Q7KM15						16476				103629	4003	7665	6248	5276		5138	73044	1438484	25283				5137.96	88336.4	721243	16473.7	11361.9	5275.99
BG:DS07295.3	K.KS*PPESEDK.S	320545104	S252	UNI:Q9Y118	3689746	976971	1038075	1586121	1024009	3892173	1676204	3912337	1972417	2274842	1863832	3041202	2499082	829045	961985	1154992			1394623	1749936	1048023	2.85469e+06	1.36813e+06	1.65646e+06	1.72498e+06	1.81994e+06	2.71373e+06	1.18442e+06	0.166862	0.229115			0.188572	0.121924		0.656522	0.431397	0.453136	0.834866	1.17091	0.58521	0.542218	0.612652	0.629917	0.606769
BG:DS07295.3	K.VIES*DNDS*DQEK.A	320545104	S318S322	UNI:Q9Y118	18319755	12572595	16990256	20889802	15545556	39970655	19363887	23212624	17512949	16707358	14745139	26373442	14792498	15739349	16028059	9181879	18642665	67533	15039950	12967008	10490872	1.91868e+07	1.30891e+07	1.74468e+07	1.19008e+07	1.89863e+07	2.25767e+07	1.5198e+07	0.185163	0.194651	0.186864		0.185769	0.185137	0.190487	0.671202	0.936769	0.593241	0.974362	1.20937	0.796526	0.47681	0.598382	0.559495	0.701097
BG:DS07295.3	R.RIS*DS*EDEEQPPKK.S	320545104	S336S338	UNI:Q9Y118	10759959	8003669	10061105	14001932	12306071	40293534	20292776	15422561	12638950	12394290	13562723	22726712	12112150	10889361	12100039	4578168	13856523	6104052	14393464	20284225	6890290	1.27609e+07	8.40693e+06	1.2104e+07	1.12229e+07	1.64754e+07	2.423e+07	1.26908e+07	0.163372		0.169264	0.198823	0.140251	0.134893	0.189557	0.647236	0.961287	0.895058	1.26894	2.06883	1.05382	0.507847	0.66541	0.61705	0.555231
Bicoid-interacting protein 3, isoform B	K.SKS*PTPLPGK.S	28603672	S51	UNI:E2QC61	63510	22817			3552773	1190555		526480	8014405	4712	61483	13579848	9661017	2382799	16209	4397224	335620	1923859	26475		8879419	202066	4.14482e+06	170166	992671	5.7197e+06	5.42579e+06	5.63111e+06	0.247662	0.184946			0.184068			95.6216	10.3574	59.4038	27.7891	18.5481	276.167	0.549564	0.667303	0.596207	0.543242
Bicoid-interacting protein 3, isoform B	K.EQSAPAPTAT*SSPQR.Q	28603672	T529	UNI:E2QC61	7238520	6493948			4757530		10206411	9632192	6861969			9964838	6231365	6885743	6117408	3639930		6461282	9671815	13651847	5960016	7.66271e+06	5.66528e+06		6.46128e+06	8.13139e+06	9.94161e+06	7.68406e+06	0.17335				0.183513		0.178905	0.73485		1.05621	1.09094	1.43929	1.03305	0.527748			0.712712
Bicoid-interacting protein 3, isoform B	K.EQSAPAPTATS*SPQR.Q	28603672	S530	UNI:E2QC61	7238520	6493948	5981252	7885680	4784058	12819698	10206411	9632192	6861969	5209354	7247193	9964838	6231365	6885743	6117408	3639930	5165530	6461282	9671815	13651847	5960016	7.66271e+06	5.66528e+06	5.45205e+06	7.19805e+06	8.14024e+06	1.0901e+07	7.68406e+06	0.132522	0.297811		0.089429	0.168943	0.126422	0.148031	0.73485	0.737178	0.966003	1.09216	1.54987	1.03305	0.527748	0.439737	0.669293	0.711619
Bicoid-interacting protein 3, isoform B	K.EQSAPAPTATSS*PQR.Q	28603672	S531	UNI:E2QC61	7238520	6493948	5981252	7885680	4784058	12819698	10206411	9632192	6861969	5209354	7247193	9964838	6231365	6884116	6117408	3639930		6461282	9671815	13651847	5960016	7.66271e+06	5.66528e+06	5.5953e+06	7.19805e+06	8.14024e+06	1.0901e+07	7.68351e+06	0.17335			0.174923	0.182833	0.144831	0.178905	0.73485	0.683568	0.966003	1.09216	1.54987	1.03299	0.527748	0.507974	0.669293	0.711619
Bicoid-interacting protein 3, isoform B	R.KIS*ESSTSQK.S	28603672	S627	UNI:E2QC61	4213061	3356935	3975044	4884404	2683348	11963766	7519791	3848149	3811269	3628517	4723227	5987941	4364806	4765911	2783895	1629358		81327	6185229	7620076	4325957	3.61504e+06	2.93252e+06	3.80178e+06	3.22965e+06	4.95217e+06	7.98288e+06	5.53722e+06	0.1979	0.216597			0.188186	0.175755	0.184282	0.79083	0.943215	0.805321	1.47159	2.23705	1.52576	0.58085	0.660359	0.594183	0.581397
Bicoid-interacting protein 3, isoform B	R.STS*VSESELLS*PVEEQPPK.Q	28603672	S680S688	UNI:E2QC61	1005011	1250569	1188724	851436	1409602	76073	1326823	1064942	1258147	1261094	1544578	1301453	1043024	1407957	1182839	1181921	112672	2128144	841044	832301	482432	1.08426e+06	1.23021e+06	854163	1.50805e+06	1.18403e+06	650466	1.0724e+06	0.180489	0.173433	0.258187	0.169437	0.178435		0.187943	1.14166	0.820748	1.36559	1.1119	0.586253	1.01672	0.42094	0.584272	0.567513	0.658286
Bicoid-interacting protein 3, isoform B	R.STSVS*ESELLS*PVEEQPPK.Q	28603672	S682S688	UNI:E2QC61	1005011	1250569	1174677	851436	1409602	76073	1326823	1064942	1261927	1265620	1520675	1304946	1049257	1401687	1182839	1191087	112672	1417655	841044	832301	482432	1.08426e+06	1.23453e+06	850990	1.26326e+06	1.1852e+06	652544	1.07031e+06	0.18067	0.173433	0.258832	0.17559	0.17853		0.188156	1.14543	0.817505	1.15788	1.11299	0.588204	1.01476	0.410718	0.583605	0.612735	0.657319
Bifocal, isoform B	K.FIIQQQQQQQQQQQQQQQLS*PTK.V	157816788	S283	UNI:Q8IR86	2487266	1380859	3694163	3447088	3197526		3670516	3330728	3350998	3264001	4308801	3991593	3409735	1934142	2373316	1501436		3207380	2801007	4880642	1954951	2.73044e+06	2.07776e+06	3.47908e+06	3.65442e+06	3.33004e+06	4.14519e+06	2.51987e+06	0.181424			0.137936	0.151463		0.208979	0.731296	1.2326	1.34366	1.22139	1.54009	0.960047	0.549564	0.49938	0.452489	0.526746
Bifocal, isoform B	K.FIIQQQQQQQQQQQQQQQLSPT*K.V	157816788	T285	UNI:Q8IR86	2487266		3694163	3447088	3197526		3670516		37923	3264001	4216988	3991593	3409735	1934142	2373316	1501436		3209420	2801007	4880642	1954951	2.43029e+06	769679	3.47908e+06	3.6245e+06	3.33004e+06	4.14519e+06	2.51987e+06				0.151171	0.154137		0.164367	0.632632	1.48523	1.36909	1.23288	2.05647	1.14972	0.55486	0.353145	0.356872	0.459145
Bifocal, isoform B	R.S*TSLNTLLDR.D	157816788	S378	UNI:Q8IR86	29388513	13534268	570690	178160	25308834	417241	33959793	60579907	20480035	514787	519121	24386538	10563767	29334361	27430551	17955259	317802	10377	22805956	273746	23195447	3.9133e+07	1.73232e+07	467760	235886	2.41671e+07	3.75158e+06	2.88299e+07	0.0584914	0.0694946	0.17546		0.063598	0.16839	0.0607866	0.484389	0.0131674	0.00500324	0.69838	0.0661848	0.82846	0.399471	0.0831304	0.219801	0.49938
Bifocal, isoform B	R.STS*LNTLLDR.D	157816788	S380	UNI:Q8IR86	29370249	13520422	33057169	24160266	25699760	30111306	33914267	60579907	20481404	23344532	30236964	24375631	10566019	29241748	27427102	17783969	31211721	17768002	22229086	31221729	23207499	3.91258e+07	1.72619e+07	2.92045e+07	2.40551e+07	2.41015e+07	2.39664e+07	2.87878e+07	0.119747		0.101525	0.159635	0.120467	0.212167	0.106573	0.482281	0.882957	0.656521	0.695959	0.779333	0.827855	0.398152	0.583246	0.515235	0.49938
Bifocal, isoform B	R.S*VEALLCEK.S	157816788	S481	UNI:Q8IR86	33515697	17593645	28939442	49492723	19592985	50465512	26774242	21304799	16288640	23220261	65329375	26622226	17399983	16150156	19833457	15821976	57137184	26603763	42518949	61694127	21343119	2.48847e+07	1.65681e+07	3.64323e+07	4.7142e+07	2.95781e+07	4.31865e+07	2.14225e+07	0.13415		0.122288	0.0907567	0.131794	0.13971	0.162766	0.695744	1.61141	1.96149	1.32599	1.81102	0.877675	0.441472	0.557421	0.470845	0.632066
Bifocal, isoform B	R.LHS*GTDTAPPK.R	157816788	S544	UNI:Q8IR86	7150721		11986385	16221106		117577	21022159			11836866	14581474			11708022					16767595	31347576	11463296	7.15072e+06		1.19116e+07	1.54013e+07	1.67676e+07	1.57326e+07	1.47312e+07							0.18991		1.67625	2.26846	2.34488	0.0164427	2.93987
Bifocal, isoform B	R.LHSGTDT*APPK.R	157816788	T548	UNI:Q8IR86	7317018	9239384	11952633	16197257	7206148	32947598	21709098	11610598	10001555	11843621	14473756	14075776	14473375	11723957	9515438	5164416	14613411	4668771	16886901	31498431	11496531	9.48102e+06	8.13512e+06	1.28032e+07	1.17799e+07	1.27229e+07	2.63065e+07	1.49765e+07	0.203044		0.135436	0.212812	0.175853	0.0985371	0.141631	0.888961	1.39646	1.31696	1.32395	3.01989	1.7283	0.60292	0.456446	0.685046	0.583034
Bifocal, isoform B	R.DAEATPQS*EALSETER.N	157816788	S680	UNI:Q8IR86	742449	881553	1304201	1181555	710046	1472580	1813253	1867068	1389324	1146328	2003228	1430445	1566513	1252580	1427905	799302	92012	741353	635485	1358468	713699	1.34581e+06	1.02339e+06	847514	1.30871e+06	925326	1.46585e+06	1.25984e+06	0.187388	0.200428		0.189109	0.217329	0.179293	0.190122	0.830417	0.811677	1.06118	0.722516	1.25793	1.20432	0.600313	0.56611	0.710765	0.56437
Bifocal, isoform B	R.DAEATPQSEALS*ETER.N	157816788	S684	UNI:Q8IR86	745664	881553	1344497	1181555	710046	1472580	1820833	1826052	1395658	1146328	1989735	1430445	1562441	1245321	1430050	875459	92012	760135	633226	1358468	713699	1.33392e+06	1.05089e+06	860946	1.31048e+06	924572	1.4645e+06	1.25995e+06	0.187943	0.198757		0.189503	0.219269	0.180003	0.190753	0.85291	0.831731	1.06858	0.726129	1.26015	1.20765	0.615718	0.56855	0.714581	0.56437
Bifocal, isoform B	K.STATDAGGSVSGSGTVAGAGSGT*SPTTSLDSVINTK.E	157816788	T845	UNI:Q8IR86		41286	1017644	212314	746163		1088384	19993567		313937	1470567	667745	234854	883972	1708593	705225		6291060			1375243	1.08511e+07	373255	665791	2.65798e+06	706954	234854	1.11587e+06				0.181424			0.160824	0.412752	0.0157019	1.87778	0.033398	0.0117465	0.424555	0.511882	0.520323	0.570546	0.520224
Bifocal, isoform B	K.STATDAGGSVSGSGTVAGAGSGTS*PTTSLDSVINTK.E	157816788	S846	UNI:Q8IR86	4100652	230692	880925	3793731	1407888	5275727	1088384	2076447	450255	5942116	7810214	8382929	3732392	1050177	8346425	463110	1576969	6291060	296481	76830	5306737	4.84117e+06	381352	2.8e+06	5.965e+06	3.36243e+06	3.02832e+06	2.48177e+06	0.053018		0.116436	0.0241363	0.168769	0.193431	0.117486	0.109528	1.08848	1.81341	1.472	1.03108	0.468995	0.210072	0.559495	0.603941	0.568649
Bifocal, isoform B	K.EAASSETDASAS*PLWTLR.K	157816788	S870	UNI:Q8IR86	259809	507952	411887	279978	379547	446039	467420	1201875	592014	338474	378002	636380	300359	443488	719162	285063	73179	990459	175657	224250	1914687	726948	461677	274513	549480	397195	323549	941865	0.167968	0.179333		0.180747	0.202558	0.212494	0.157858	0.948018	0.656241	0.923127	0.74487	0.759509	1.61016	0.615741	0.516617	0.651129	0.57025
Bifunctional aminoacyl-tRNA synthetase	K.EAS*PVSMASPAKDELTQEINAQGEK.V	44888996	S1110	UNI:P28668	3731640	256500	4010641	1180882	5058497	4265734	4017846	3530080	417609	4679270	2010080	7918862	408920	848767	2154404	1084850	1800089	13242622	5100173	1704638	1137984	3.13871e+06	586320	3.49667e+06	5.47786e+06	6.02584e+06	2.12643e+06	2.00153e+06	0.0793929		0.090971	0.136372	0.0484544	0.172604	0.150665	0.230196	1.07862	2.34421	1.98872	0.6834	0.615116	0.285029	0.698826	0.719479	0.379571
Bifunctional aminoacyl-tRNA synthetase	K.EAS*PVS*MASPAKDELTQEINAQGEK.V	44888996	S1110S1113	UNI:P28668	268817	1017124	796705	313004	615533	254458	545004	1438935	14496	587888	34495	645985	227469	434635	1055981	544726	1044513		558880	116181	493808	921244	525449	809702	173749	606799	199369	491149	0.155785	0.24809	0.137986		0.145062	0.208426	0.155146	1.43654	1.45381	0.594174	1.08932	0.404896	0.932366	0.574622	0.708998	0.489327	0.658573
Bifunctional aminoacyl-tRNA synthetase	K.EAS*PVSMAS*PAKDELTQEINAQGEK.V	44888996	S1110S1116	UNI:P28668	268817	273077	802261	313004	615533	254458	693087	135949	14496	691220	34495	645985	227469	434635	48775	662904	1310608		565332	172520	448271	151180	316825	934696	173749	608950	218149	525331	0.277132	0.274399	0.134306		0.144874	0.193137	0.154443	4.90451	11.6464	0.709055	6.21069	2.05228	4.98864	0.710455	0.307307	0.703527	0.349377
Big bang, isoform J	R.AMS*VENLNDVQR.Q	221331172	S1017	UNI:Q15K24	8506223	4121215	14533827	22165049	6142518	3353937	17461139	3830853	7827543	14881425	15203949	9925295	6631779	8605541	7083020	2985455	7062136	5164086	20041158	17259210	3314948	6.47337e+06	4.97807e+06	1.21591e+07	1.41777e+07	1.20363e+07	9.08164e+06	9.79388e+06	0.197444		0.127343	0.150309	0.148015	0.193564	0.18741	0.983093	2.19676	2.43455	2.04749	1.52071	1.58905	0.592826	0.479395	0.526344	0.528422
Bipolar kinesin KRP-130	R.TLVAT*SPHQEIVR.R	26006996	T948	UNI:P46863			8987581	10464696			8969749			9048467	9917759			4845711	31325	8006	8425		7716671	11431887	4995254	31324.9	8005.8	6.01482e+06	1.01912e+07	7.71667e+06	1.14319e+07	6.27024e+06							0.194385	0.255579	0.268955	325.34	246.342	364.945	159.465
Bipolar kinesin KRP-130	R.TLVATS*PHQEIVR.R	26006996	S949	UNI:P46863	1568556		2365689	2217347	1649428		1981163	1592876	1491288	1875133	2328261	2482104	2559591	1319740		680610		1682309	1855300	2799667	1356025	1.58072e+06	1.08595e+06	2.12041e+06	2.07597e+06	1.99561e+06	2.67963e+06	1.55231e+06				0.14236	0.150309		0.18067	0.936224	1.3427	1.43765	1.30491	1.6069	1.04579	0.562594	0.475989	0.479221	0.529776
Bipolar kinesin KRP-130	R.GS*PAFVR.H	26006996	S1054	UNI:P46863	10141712	134494	592514	1020643	14602	363616	23220954	1475126	296725	889344	556127	21573019	34463	11699656	21755	68372	20795	15381778	780695	38444343	15430111	3.87953e+06	166530	500885	5.65285e+06	7.4561e+06	1.29475e+07	1.67836e+07	0.192375		0.243983	0.127961	0.204147	0.194604	0.0206783	1.11908	0.539063	235.841	16.8372	589.07	239.829	0.583246	0.634896	0.633708	0.720754
Blastoderm-specific gene 25D, isoform C	R.SSS*QSDLPGSR.R	323301236	S114	UNI:Q8IPK8	1033105	2602567	1886135	5011053	2766727	10946927	3541980	1558842	13496970	2848270	6440317	2068132	1613976	2898523	938812	1444818	2670124	4540922	4627367	7154759	1727437	1.17692e+06	5.84812e+06	2.46818e+06	5.33076e+06	3.15408e+06	6.57189e+06	2.72265e+06		0.15695	0.0886685	0.0273979	0.0990033	0.127355	0.107454	4.23883	2.16567	4.60628	2.97791	6.41753	2.37597	0.491588	0.310678	0.132794	0.338052
Blastoderm-specific protein 25D	R.S*QSQDEELTSLR.Q	47117830	S507	UNI:P11929	2290906	2205065	4925855	7258086	8383554	5833934	6536747	3215849	3398419	5149441	7033018	6085473	5113361	3202592	2471669		2807135	4225176	5762661	8214780	3602464	2.65947e+06	2.80174e+06	4.29414e+06	6.17209e+06	6.7439e+06	6.38736e+06	4.44727e+06			0.141138	0.0779999	0.0440032	0.0583416	0.145765	1.00965	1.62906	2.35488	2.62777	2.48673	1.76891	0.695001	0.459145	0.279599	0.188565
Blastoderm-specific protein 25D	R.SQS*QDEELTSLR.Q	47117830	S509	UNI:P11929	2273599	2362773	5006822	8030272	1310706	5747027	14661289	3177576	3253197	5338896	6976868	5663912	5414846	3145265	2447433	1543875	1969077	4225176	6228488	8732503	6869141	2.63287e+06	2.38661e+06	4.10493e+06	6.41077e+06	4.40104e+06	6.63146e+06	8.22523e+06	0.219253		0.175922	0.0979534	0.194127	0.0803722	0.135957	0.897945	1.56229	2.48466	1.63462	2.59994	3.415	0.628613	0.556247	0.289954	0.618259
Blastoderm-specific protein 25D	K.DEATASAIELLGGS*PSHK.T	47117830	S733	UNI:P11929	1182969	917100	1286369	1429489	1155627	1808685	1882064	4310401	1637808	1591807	1769640	1460358	1068606	1560701	3168856	1048736	1363424	918799	1880550	2167303	1384305	2.88741e+06	1.20121e+06	1.41387e+06	1.37264e+06	1.49885e+06	1.68153e+06	1.60902e+06	0.151463		0.185518	0.226671	0.185163	0.180031	0.161629	0.49539	0.628986	0.636296	0.636378	0.820263	0.79663	0.481542	0.515235	0.515235	0.530296
Blistery, isoform A	R.LTS*PLLVR.K	281361452	S133	UNI:Q9VHC3	10817323	9667930	8977934	9432137	7887484	17916354	8995281	14997869	7503150	8272531	9773781	10121835	11570153	10481563	11355074	5427180	11238082	5645815	8819016	12818602	9902166	1.23901e+07	7.53275e+06	9.49618e+06	8.28391e+06	8.94278e+06	1.41017e+07	9.793e+06	0.122121		0.174164	0.241971	0.184597	0.111269	0.158642	0.623993	0.790412	0.673611	0.726899	1.18554	0.800827	0.408195	0.470845	0.459145	0.413032
Bloom syndrome protein homolog	R.GLS*ES*PVENK.S	17366114	S151S153	UNI:Q9VGI8	3446946	3724503	5817367	9485709	5015430	9209797	23460913	5948912	5233876	20820449	8730826	10633086	6484882	5056642	6037313	2950843	4934579	2844061	9502605	11810821	3094414	5.14439e+06	3.96974e+06	1.05241e+07	7.0202e+06	8.38371e+06	9.1685e+06	1.05373e+07	0.185474		0.161407	0.182765	0.124914	0.0969361	0.187545	0.816365	2.00164	1.56354	1.60547	1.90609	2.72295	0.560026	0.556591	0.639732	0.50633
Bloom syndrome protein homolog	K.ILDS*PLQR.F	17366114	S197	UNI:Q9VGI8		16360139	6893178	7750911	20229412	35646367	6212151	26875169	4610946	5901009	6771162	9729888	7946678	7284065	21305396	10954916	539483	16570180	3469998	37891415	13569119	2.40903e+07	1.0642e+07	4.44456e+06	1.03641e+07	1.11431e+07	2.71615e+07	9.02178e+06		0.173117		0.169738	0.180111	0.13868	0.175311	0.342877	0.122446	0.514847	0.262455	1.03709	0.45396	0.485639	0.479221	0.443894	0.520745
Bloom syndrome protein homolog	R.NLFEDS*PEK.S	17366114	S288	UNI:Q9VGI8	4606013	2421859	874161	799155	5554615	11760966	8664776	4745407	4224110	141615	488583	6051348	6224426	4272278	3068910	2206485	254493	1261965	3811507	7564291	4190426	4.14011e+06	2.95082e+06	423423	849901	5.13916e+06	8.51656e+06	5.70916e+06	0.0653565	0.0856957		0.165486	0.0578557	0.0462535	0.06087	0.711644	0.100852	0.229224	1.24104	2.10996	1.38231	0.515796	0.241236	0.207393	0.556247
Bloom syndrome protein homolog	R.NQLIHDLCGEPDNFS*PPS*SPR.D	17366114	S506S509	UNI:Q9VGI8	33695	112555	1219729	812393		1291468	903915	43270	33763	1804587	1230221	52975	1762024	1497658	16205	38756	10074402	1899312	449198	48612	1431953	31056.8	61691.4	4.36624e+06	1.31398e+06	251087	1.03403e+06	1.27784e+06		0.176504	0.0388211	0.0213561		0.130211	0.0179747	2.17077	233.196	56.5823	14.472	27.3499	49.9344	0.535118	0.174258	0.106727	0.48612
Blown fuse, isoform A	R.EYIDLGS*S*GSLDR.C	330864831	S135S136	UNI:A1Z714	847088	1568345	2009027	1229730	3025640	2139830	2046269	2796838	1867836	2616901	2179686	2652058	2144220	2350792	2225816	1452790	163726	3545664	1982326	781075	908169	1.95658e+06	1.62966e+06	1.59655e+06	2.31836e+06	2.55334e+06	1.68838e+06	1.76841e+06	0.211192	0.214519		0.19236	0.183895	0.225859	0.216434	1.05733	1.12697	1.27468	1.80355	1.21456	1.22139	0.694117	0.616819	0.654712	0.570201
Bobby sox	R.SVS*ESSSSGFFDLEEK.I	78706570	S578	UNI:O61348	29469	490164	117992		1328815	64714	323446	332482	1209093	238239		1735453	727991	284055	1261570	1193826			55095	60797	230342	541174	964361	178115		1.03979e+06	284501	279281	0.245507	0.139179			0.189813		0.195408	7.07203	2.36024		16.7851	1.47792	4.00425	0.545238	0.688923		0.639957
Bobby sox	R.SVS*ES*SSSGFFDLEEK.I	78706570	S578S580	UNI:O61348	35985	23191	188954	19502	74921	107855	420663	92001	171346	470675		232825	96235	284123		56958			120863	67741	74302	63993	83831.8	329814	19501.8	142869	90610.2	259696		0.288877			0.171491	0.184688	0.163372	1.25345	5.18344	0.541948	2.30634	2.02162	7.38911	0.715358	0.472821		0.52382
Bocksbeutel beta	K.LS*PISPR.N	62472454	S248	UNI:Q9VHA7	2679428	7915866	8564402	12542454	5199039	26906731	10544277	4696358	6142477	6753511	12276942	9171542	8731550	5796885	5643370	3716187	4299906	7078836	15969648	13499334	2929787	4.33972e+06	5.92484e+06	6.53927e+06	1.06327e+07	1.01134e+07	1.63792e+07	6.42365e+06		0.187024	0.171052	0.106633	0.142913	0.103701	0.202894	1.64025	1.79878	2.84984	2.24102	4.76442	1.89625	0.565649	0.522997	0.359665	0.462765
Bonus, isoform B	K.ISLKS*PNTLK.N	281362149	S756	UNI:A8WHL4	1079761	670825			1185548		1950943		1334582			1557655	517793	1608655		156464		547957			1121501	1.07976e+06	720624		547957	1.3716e+06	517793	1.56037e+06							0.159531	0.621272		0.50748	1.09797	0.479544	1.80683
Bonus, isoform B	R.DDS*INDLIATIAK.L	281362149	S834	UNI:A8WHL4	63136		194273	10380	141719	248055	241328	80658		97916	215453			137292	60412			420840			69466	68068.6		146094	215558	141719	248055	149362				0.249906			0.151832		2.14551	3.26725	2.24466	3.9289	2.22479		0.440381	0.670534
Bonus, isoform B	K.LDS*NGVQVLPEGR.T	281362149	S847	UNI:A8WHL4	1943287	1411171	1013583	2578845	1930822	2371598	1151596	2209356	1375899	5658699	4914071	1978274	927571	1421334		959682	22950	901979	1013161	1484281	1608676	2.07632e+06	1.24892e+06	2.23174e+06	2.7983e+06	1.64075e+06	1.59448e+06	1.39387e+06		0.221138		0.191362	0.205312	0.209411	0.213221	0.674469	1.54141	1.77563	0.944497	0.820122	0.617964	0.398152	0.613965	0.706126	0.572591
Bonus, isoform B	K.TTS*PQVHSSTDLSNTQEVNNK.N	281362149	S862	UNI:A8WHL4	654789	924217	1151715	529638			1078175		1248510	1026590				327613					1154378	1376315	1009738	654789	1.08636e+06	1.08915e+06	529638	1.15438e+06	1.37631e+06	805175								1.41147	1.75891	0.808868	1.76298	2.10192	1.6466
Bonus, isoform B	R.NT*SNSPALLGVNATGS*PSPIENGR.K	281362149	T1076S1090	UNI:A8WHL4	1747358	1691900	586739	670939	1518539	882191	1480503	2619955	2116534	962630	834959	1651743	2421937	2224594	1772723	1410489	363092	530741	581340	756043	566265	2.04668e+06	1.73964e+06	637487	678880	1.25054e+06	1.35339e+06	1.42379e+06	0.081345	0.0963573		0.239597	0.166862	0.166862	0.16691	0.857258	0.302677	0.33402	0.609144	0.618592	0.671936	0.578278	0.289916	0.190383	0.504825
Bonus, isoform B	R.NTS*NSPALLGVNATGSPSPIENGR.K	281362149	S1077	UNI:A8WHL4		523866	2213118	166816		875377	447764	963511	610206	2024899	2901249	673575		395309	550880			2810879		545916	418409	757196	567036	2.11901e+06	1.95965e+06	673575	710647	420494				0.185518				0.633315	2.10158	4.05682	0.699084	0.990989	0.584904	0.591526	0.415946	0.66983
Bonus, isoform B	R.NTSNS*PALLGVNATGSPSPIENGR.K	281362149	S1079	UNI:A8WHL4	3230961	1987432	2264631	166816	2114367	2428711	2600335	2660327	1834433	2024899	2901249	1825838	2255577	2624920	2095711	1608413	15750	2838029	2055701	1999753	1469101	2.66233e+06	1.81009e+06	1.43509e+06	1.9687e+06	1.99864e+06	2.22801e+06	2.23145e+06	0.182424	0.190685		0.223819	0.188156	0.185636	0.186756	0.690717	0.489859	0.832133	0.773879	0.851256	0.830837	0.403337	0.551603	0.577875	0.459145
Bonus, isoform B	R.NTSNS*PALLGVNATGSPS*PIENGR.K	281362149	S1079S1092	UNI:A8WHL4	1852470	6366794	2247427	1399729	1518539	1304504	1480503	2619955	2199469	3797646	623908	1651743	2343351	2220385	1772723	1442985	363092	927108	1000687	1365738	3388403	2.08172e+06	3.33642e+06	2.13606e+06	983582	1.39032e+06	1.6712e+06	2.3631e+06	0.111386	0.138183	0.214826		0.172604	0.151012	0.122288	1.69681	0.955845	0.505575	0.671559	0.78968	1.18604	0.61834	0.644136	0.371988	0.457754
Borealin	R.S*ACGDLNILHSAKPPSISSSSSSSR.N	74869739	S163	UNI:Q9VLD6	1149386	98504	1476555	1531613	517117	153742	1095711	601369	544786	1252909	2085846	1559984	254624	543429	696474	67463	1724717	1304970	626012	235017	588490	815743	236918	1.48473e+06	1.64081e+06	901038	214461	742543	0.128061		0.0968336	0.0937441	0.134306	0.230136	0.134893	0.362825	1.94814	2.22491	1.31426	0.298202	0.900637	0.425423	0.376064	0.371282	0.719989
Borealin	K.AFS*ADRT*PLK.Q	74869739	S205T209	UNI:Q9VLD6	8902625	26035176	31865002	39177760	21350816	2081201	31636560	1342097	21909745	30242784	2595014	49114390	376427	15938470		1850942	40337	16573521	29295890	47026082	9297443	5.12236e+06	1.65986e+07	2.0716e+07	1.94488e+07	3.32537e+07	1.64946e+07	1.89575e+07		0.206279	0.298573	0.197293	0.163474		0.182861	9.62472	13.0566	3.16712	19.4968	0.257125	7.71471	0.59039	0.723658	0.57025	0.417993
Borealin	R.SGS*PT*TPPMAFLR.Y	74869739	S220T222	UNI:Q9VLD6	1592808	1648614	3323620	1147008	3723816	3175790	3287597	5772214	3537510	2201419	967431	5080650	1696941	2356061	3708020	1240776	839036		2467908	4321500	2425986	3.69101e+06	2.1423e+06	2.12136e+06	1.05722e+06	3.75746e+06	3.06474e+06	2.68988e+06	0.140251	0.170207	0.186633		0.090459	0.127343	0.0622279	0.660836	0.8981	0.443859	1.29455	1.15109	1.04215	0.557163	0.560134	0.45671	0.684622
Borealin	R.SGS*PTT*PPMAFLR.Y	74869739	S220T223	UNI:Q9VLD6	1592446	1648614	3323620	1132605	3672864	3159737	3278332	5768806	3527507	2166604	2645688	5162256	1683151	2374169	3645134	1221595	839036		2472692	4321500	2427567	3.6688e+06	2.13257e+06	2.10975e+06	1.88915e+06	3.76927e+06	3.0548e+06	2.69336e+06	0.18549	0.268848	0.286941		0.160185	0.186756	0.17984	0.660627	0.897623	0.584928	1.29321	1.15384	1.0454	0.557163	0.559938	0.560134	0.681926
Borealin	R.SGSPT*T*PPMAFLR.Y	74869739	T222T223	UNI:Q9VLD6	1585197	326482	3315098	1147008	3629613	3175790	3270235	2960755	3447762	2178278	2625556	4972489	640759	2356061	446877	60809	814218		2448864	4223873	2471852	1.66428e+06	1.27835e+06	2.10253e+06	1.88628e+06	3.68366e+06	2.68014e+06	2.69938e+06	0.191089		0.17984		0.151476	0.17848	0.161967	0.502173	1.54967	0.80518	3.1497	3.8906	2.79671	0.580552	0.640511	0.660351	0.490682
Boundary element associated factor	R.DEVLVS*PVQQRPQAR.M	24653714	S64	UNI:Q94513	950703	444085	1044615	955920	1085135		952336	1282420	754289	727093	794405	1107309	1073577	455576	754416	404568		1369095	696594	1781118	464000	995847	534314	885854	1.03981e+06	963013	1.42735e+06	623970	0.122985			0.119935	0.127261		0.236084	0.530518	0.832876	1.14657	0.97607	1.59904	0.657337	0.411424	0.648643	0.695395	0.703468
Boundary element associated factor	K.DIIYSEDPLCYS*PIHVM#DDEGLDQPEK.Q	261599104	S148	UNI:Q7JN06																		383370							383370
Brahma associated protein 155 kDa	R.S*PS*PASSASTSKPGK.R	320542886	S309S311	UNI:Q9VF03	2448569	58287	8741544	10939930			6253534			7467449	11250455			951037					11663323	6268082		2.44857e+06	58286.8	8.1045e+06	1.10952e+07	1.16633e+07	6.26808e+06	3.60229e+06								0.0238045	3.57006	4.46789	4.76332	2.5599	2.55395
Brahma associated protein 155 kDa	R.S*PAVVHK.K	320542886	S327	UNI:Q9VF03	54210473	54142486	58590594	82642068	37823231	186463663	93892121	68280821	49877616	52768535	66227775	77908872	58804063	53864216	53316617	25504217	52696039	17091000	107827240	140462562	51930907	5.86026e+07	4.31748e+07	5.46851e+07	5.53203e+07	7.45198e+07	1.28577e+08	6.65624e+07	0.17049		0.179846	0.270725	0.174663	0.127343	0.167934	0.735859	0.947325	0.938319	1.28704	2.31178	1.16496	0.522284	0.599608	0.639726	0.640184
Brahma associated protein 155 kDa	K.S*RNDDDDEDLTR.D	320542886	S335	UNI:Q9VF03	1515655	1502668	1442192	2899938	49751	358083	3190524	2215628	1474824	1522296	2652988	2595080	1908448	2412127	2424686	933802	2174391	471055	2147493	4092641	2143642	2.05199e+06	1.30376e+06	1.71296e+06	2.00799e+06	1.59744e+06	2.11972e+06	2.5821e+06	0.191776	0.224092	0.201322	0.214163		0.223393	0.184788	0.680733	0.845125	1.10167	0.696588	0.928506	1.35927	0.45055	0.574585	0.648918	0.581813
Brahma associated protein 155 kDa	K.ANAALQSTAS*PAPGGK.S	320542886	S372	UNI:Q9VF03	8045512	7562514	8856690	10362777	5911957	18289125	10531675	12057894	8810972	7726571	9712727	11571534	7692183	7985391	8892053	4056584	47378	5816254	13093313	21802131	7121701	9.66515e+06	6.81002e+06	5.54355e+06	8.63059e+06	1.01923e+07	1.59278e+07	8.54626e+06	0.184147	0.192773		0.186613	0.184164	0.174656	0.18633	0.708964	0.582314	0.915874	1.05565	1.78767	0.924058	0.517306	0.556247	0.623186	0.719479
Brahma associated protein 155 kDa	K.GGTMTDLDDEM#TGGSAAQAM#STGDGENS*QTGK.T	320542886	S417	UNI:Q9VF03	260407	95974	403523	344882	85583	132852	332239	97387	98484	129646	155666	131494	292659	94814	95236	63701		34267	51801	170116		151010	86053.3	266585	178272	89626	198543	213526	0.182833	0.294126		0.223017		0.134006		0.682898	1.44042	1.09421	0.740932	1.76718	1.12471	0.533035	0.583246	0.707433	0.552805
Brahma associated protein 155 kDa	K.TS*DNSNTQEFSSSAK.E	320542886	S423	UNI:Q9VF03	1499324	1878000	2735133	4451375	2797089	5777870	4942910	3325991	2302215	5150405	6203366	3879194	2765191	1772051	4455537	945265	1550885	2124833	3769285	4822133	1679758	3.09362e+06	1.70849e+06	3.14547e+06	4.25986e+06	3.48186e+06	4.45506e+06	2.79824e+06	0.173117		0.176137	0.138376	0.121345	0.116598	0.187828	0.71897	1.24029	1.77031	1.29262	1.92244	1.40218	0.527504	0.723089	0.602355	0.622431
Brahma associated protein 155 kDa	K.TS*DNS*NTQEFSSSAK.E	320542886	S423S426	UNI:Q9VF03	1311104	1420545	2178750	1264784	2171573	5851531	2144182	2423871	1875256	12673939	2989363	4069635	2557111	1938174	2052359	1225604	25551264	1595446	22861949	30846424	1559146	1.92911e+06	1.50714e+06	1.3468e+07	1.94986e+06	9.70105e+06	1.3085e+07	1.8805e+06	0.185163		0.128852	0.202692	0.146696	0.13566	0.167709	0.818101	6.44676	0.991781	4.82488	6.84926	1.0649	0.559495	0.458257	0.713302	0.507146
Brahma associated protein 155 kDa	K.TSDNS*NTQEFSSSAK.E	320542886	S426	UNI:Q9VF03	2916041	1839182	4659081	4424857	2716474	5810507	4942910	3325991	2321661	4937339	3661392	7213473	485051	1921954	4455537	783462	63284	1753692	3697398	4871196	1678700	3.56586e+06	1.6481e+06	3.2199e+06	3.27998e+06	4.54245e+06	3.72225e+06	2.84785e+06	0.19764	0.270558		0.2067	0.190848	0.232356	0.221439	0.501529	1.03214	1.00395	1.31007	1.07724	0.883234	0.426028	0.59364	0.647281	0.629917
Brahma associated protein 155 kDa	K.EGGASASAGGS*DEEM#K.D	320542886	S817	UNI:Q9VF03	3821651	4351796	4293927	2777973	5880524	6036471	5213070	4300209	5822752	4897222	88809	4306675	10074045	3876934	4514496	3543539	5950325	4390269	3600330	3954386	1848163	4.21212e+06	4.5727e+06	5.04716e+06	2.41902e+06	4.59584e+06	6.6883e+06	3.64606e+06	0.181575	0.179953	0.175853		0.17984	0.169101	0.189338	1.09257	1.19349	0.573346	1.11258	1.59939	0.89168	0.653214	0.499288	0.550002	0.647179
Brahma associated protein 155 kDa	K.ESSGSS*PSGDK.S	159884147	S873	UNI:Q9VF03	1000747	363062	361300		283132	392626	689164	368560	613227	86619		664112	556544	762578	561505	234134					873698	643604	403474	223959		473622	474585	775146	0.155854	0.182777					0.127961	0.814538	0.298025		1.04242	0.951191	1.43791	0.549922	0.489327		0.619069
Brahma associated protein 155 kDa	K.SS*PTETAAAASGGEVDIK.T	159884147	S890	UNI:Q9VF03	812561	657322	1528244	1342487	618198	1416715	1306002	810729	947876	1671406	1629497	1244408		868294	818264	457174	368357	1158554	1259385	1133294	400766	813851	687457	1.18934e+06	1.37685e+06	1.04066e+06	1.275e+06	858354	0.186267		0.200227	0.106205	0.175409		0.241686	0.845609	1.46418	1.69265	1.27827	1.56426	1.05602	0.562587	0.660528	0.210501	0.585466
Brahma associated protein 155 kDa	K.SSPT*ETAAAASGGEVDIK.T	159884147	T892	UNI:Q9VF03	812561	657322	1528244	16659420	618198	1416715	1306002	810729	999937	1671406	1629497	1244408	544921	868294	818264	464130	455402	14780376	1259385	13753482	400766	813851	707130	1.21835e+06	1.10231e+07	1.04066e+06	5.23837e+06	858354	0.192378		0.188644	0.110414	0.179846	0.179333	0.250435	0.869848	1.49964	13.5251	1.27827	6.40793	1.05602	0.583246	0.620131	0.375585	0.585466
Brahma associated protein 170kD	K.IAPVPVS*PTVTLLAK.K	19921692	S1370	UNI:A1Z6M0				345009				51620			592496							1031404				51619.6			656303													11.478
Brahma associated protein 55kD	K.TDNNAT*PNNADQR.K	19922434	T64	UNI:Q7K012	1301107	928416	803458	856932	217751	1626317	1000023	1201108	567878	873523	307343	1070124	989981	546943	658727	522221			557062	461882	68449	1.05365e+06	672838	838491	582138	614979	1.02606e+06	538472	0.174164	0.195988			0.233746	0.18249		0.659709	0.672392	0.45725	0.634657	0.925115	0.442623	0.507644	0.613877	0.526264	0.526264
Brakeless-B	R.FCDS*PTEELDSR.T	281363657	S933	UNI:Q9N693	2628786	306240	2353149	1724123	3617464	534574	2803944	562953	2684411	2274143	3341339	2876440	2536962	2473379	12995516	526201	43657	2313595	1830969	2047446	1807693	5.39575e+06	1.17228e+06	1.55698e+06	2.45969e+06	2.77496e+06	1.70633e+06	2.36167e+06	0.189845	0.2782		0.18633	0.183681	0.216103	0.186702	1.64181	1.64606	2.25642	2.20885	1.62248	1.86644	0.550925	0.575321	0.705514	0.724259
Brakeless-B	K.TS*PGFGSVGVGAASSK.Q	281363657	S1419	UNI:Q9N693	966485	14939900	1306287	26565071	1441303	1505576	1693878	1183205	1001897	1294801	1730159	1686823	1523937	935798	8009838	423624	354696	895014	21546840	1733697	958298	3.38651e+06	5.45514e+06	985261	9.73008e+06	8.22499e+06	1.58774e+06	1.19599e+06	0.181926	0.206087		0.177454	0.165393	0.168428	0.209069	5.45254	0.830062	9.68676	1.86899	1.02073	0.887719	0.711268	0.550925	0.656412	0.633938
Brakeless-B	K.S*PGPSDFEGR.V	281363657	S1440	UNI:Q9N693	5627212	13425744	11952798	12996340	8419424	15900591	14086022	12187916	10961964	9192164	14281128	13418073	14249826	6778780	8478856	5510608	6723407	6882735	12954723	16502392	7496536	8.76466e+06	9.96611e+06	9.28946e+06	1.13867e+07	1.15974e+07	1.55509e+07	9.45378e+06		0.25136	0.255838	0.194572	0.181575	0.119282	0.266141	1.31173	1.22376	1.43102	1.37501	1.98038	1.31451	0.672388	0.677993	0.587066	0.550002
Brd8	R.S*SESSAGVSSPATVETPTELLLR.R	77455194	S87	UNI:Q9VAM5	76088	108168	78015		71251	817068	287725	430393	138011	177399		207049	197235	387431	97586	32282			85987	83403	159912	201355	92820.4	127707		121429	365902	278356	0.190583				0.216594	0.17121	0.132228	0.691028	0.718753		0.766213	4.01713	2.10678	0.577875	0.677712		0.641562
Brd8	R.S*S*ESSAGVSSPATVETPTELLLR.R	77455194	S87S88	UNI:Q9VAM5				12416							1348837						703471	1726121						703471	1.02912e+06
Brd8	R.SS*ESSAGVSSPATVETPTELLLR.R	77455194	S88	UNI:Q9VAM5	1111737	758055	1189103	952706	987472	3478892	2996372	2165528	1329548	1164675	2090016	2007974	748911	1966467	1359455	936650	3323020	3546086	762515	776253	1380524	1.54557e+06	1.00808e+06	1.89227e+06	2.19627e+06	1.25265e+06	1.66802e+06	2.11445e+06	0.161196		0.171363	0.161293	0.229894	0.229105	0.122606	0.661605	1.3506	1.47685	0.792122	1.34869	1.5396	0.500697	0.677993	0.622093	0.599415
Brd8	R.SSES*S*AGVSSPATVETPTELLLR.R	77455194	S90S91	UNI:Q9VAM5	827630	987718	1698935	763907	906090	2623055	2070319	1073751	1281422	1072159	1334989	1910629	817304	1014342		701610	1812444	448457	820136	501312	1171355	950691	990250	1.52785e+06	849118	1.21229e+06	1.31389e+06	1.41867e+06		0.21307	0.150309		0.189952	0.227779	0.167652	1.19342	1.52564	1.08315	1.4371	1.96526	1.72309	0.713888	0.483288	0.644224	0.642483
Brd8	R.SSES*SAGVSSPATVETPTELLLR.R	77455194	S90	UNI:Q9VAM5	1106775	52995	1190760	952706	988507	3478892	2983592	568161	1329548	1161435		2000427	748911	1950782	1357076	913829	100315	3496278	763683	776253	1372165	1.01067e+06	765458	817503	2.22449e+06	1.25087e+06	1.66802e+06	2.10218e+06	0.194572		0.269352		0.186864	0.186198	0.164607	1.02045	1.06467	1.71856	1.65892	1.6778	2.38012	0.587066	0.604436	0.557163	0.641562
Brd8	R.SSES*SAGVS*SPATVETPTELLLR.R	77455194	S90S95	UNI:Q9VAM5	791505	997093	1693514	734336	906090	2623055	2069416			1060438	72479	1910629	817304	1005203	24508	701610		448457	820136	501312	1165290	408006	849351	1.37698e+06	418424	1.21229e+06	1.31389e+06	1.4133e+06				0.233165	0.167652	0.174164	0.162037	14.9438	2.13961	9.61308	17.3044	11.8845	25.0809	0.576115	0.551603	0.64828	0.515796
Brd8	R.SSES*SAGVSSPAT*VETPTELLLR.R	77455194	S90T99	UNI:Q9VAM5	827630	994063	1698935	764263	906090	2623055	2070319	1056312	1317019	1072159	72479	1910629	817304	1014342	988350	701610		448457	820136	501312	1171355	957431	1.00423e+06	1.38555e+06	428400	1.21229e+06	1.31389e+06	1.41867e+06	0.159333	0.160155			0.15379	0.168326	0.141515	1.05259	1.53389	0.481931	1.24446	1.48344	1.54898	0.710113	0.497365	0.498209	0.621707
Brd8	K.RSSES*SAGVSS*PATVETPTELLLR.R	77455194	S90S96	UNI:Q9VAM5	48162	49655	266969		135110	136914	134728	1366713	226636			282894	197856	257582	348515			1451980			333843	587797	138145	266969	1.45198e+06	209002	167385	242051	0.204465						0.183895	0.598413	5.54315	4.16619	1.50616	1.49377	1.31459	0.605832			0.677993
Brd8	R.SSESS*AGVS*SPATVETPTELLLR.R	77455194	S91S95	UNI:Q9VAM5	827630	997093	1697752	734336	906090	2623055	2069416	1073751	1322412	1059184	72479	1910629	817304	1010125	1011339	701610		448457	820136	501312	1167599	970907	1.00704e+06	1.37847e+06	418424	1.21229e+06	1.31389e+06	1.41571e+06	0.156938	0.158133			0.151818	0.167058	0.140011	1.04336	1.51889	0.466068	1.22838	1.47541	1.53189	0.719035	0.512248	0.491588	0.629917
Brd8	R.SSESSAGVS*SPAT*VETPTELLLR.R	77455194	S95T99	UNI:Q9VAM5	827630	997093	1697752	734336	906090	2623055	2069416	1073751	1325697	1057562	72479	1910629	817304	1014342	1011339	701610		448457	820136	501312	1169935	970907	1.00813e+06	1.37766e+06	418424	1.21229e+06	1.31389e+06	1.4179e+06	0.156938	0.158133			0.151818	0.167058	0.139923	1.04438	1.51813	0.466068	1.22838	1.47541	1.53397	0.718102	0.513377	0.491588	0.629917
Brd8	R.SSESSAGVSS*PAT*VETPTELLLR.R	77455194	S96T99	UNI:Q9VAM5	827630	997093	1698935	763907	906090	2623055	2070319	1056312	1317019	1072159	72479	1910629	817304	1014342	988350	701610		648791	820136	501312	1171355	957431	1.00524e+06	1.38555e+06	495059	1.21229e+06	1.31389e+06	1.41867e+06	0.170914	0.171032			0.165422	0.177465	0.153201	1.05382	1.53389	0.549353	1.24446	1.48344	1.54898	0.709533	0.497365	0.522997	0.621707
Brd8	R.SSESSAGVSSPAT*VETPTELLLR.R	77455194	T99	UNI:Q9VAM5	249636	52995	1190760	952706	358218	3478892	2983592	568161	1251943	1161435		483886		1949801				3496278	763683	776253	1372165	408898	652469	1.1761e+06	2.22449e+06	535262	2.12757e+06	2.10185e+06					0.220279		0.16313	1.20789	3.40709	3.81638	1.14332	13.9359	7.69177	0.688807	0.459145	0.499288	0.604615
Brd8	K.SPT*GNAPATPTPGGAAPAAGGTGSVAR.A	77455194	T239	UNI:Q9VAM5	2275425	3393503	3539211	3728164	3739934	3949618	4416168	3988015	3923408	3647649	3489625	4890342	4632202	1988292	2366816	1784380	14775	3066451	3271551	4088399	1790699	2.87675e+06	3.03376e+06	2.40055e+06	3.42808e+06	3.96728e+06	4.22341e+06	2.73172e+06	0.192375	0.191651		0.187637	0.185042	0.183897	0.196518	1.07636	0.825434	1.26969	1.41738	1.54156	1.06532	0.708954	0.583246	0.555671	0.505159
Brd8	R.S*PSQAAPTLSMLLEK.N	77455194	S319	UNI:Q9VAM5	1073329	492588	654754	582392	522247	1537375	936894	1549155	768198	601437	1117362	1179802	632319	590228	1210092	454222	5645591	915971	906840	1031249	649373	1.27753e+06	571669	2.30059e+06	871908	869629	1.06698e+06	725498	0.074472		0.181771	0.159771	0.172385	0.146346	0.18163	0.443393	1.88789	0.673606	0.665848	0.897573	0.596839	0.268388	0.719479	0.479343	0.49949
Brd8	R.SPS*QAAPTLSMLLEK.N	77455194	S321	UNI:Q9VAM5	748737		64328		522247		974086		771366			1179802	632319	606029		515027	5643387				649373	748737	643197	2.85386e+06		851024	632319	743163							0.282779	0.859042	0.0859153		0.697504	0.844514	1.30097
Brd8	K.NVDDVVAS*PSNDKAEVIDFEDK.L	77455194	S418	UNI:Q9VAM5	12741287	250972	456161	531311	22672122	8366993	14792410	18052136	101029	1415633	114237	21158197	13589546	14863610	17415647	737141	100075	389081	453619	14168923	15113396	1.60697e+07	363047	657290	344876	1.47613e+07	1.20418e+07	1.49231e+07	0.0341719		0.235272	0.28333	0.136282	0.0400038	0.0341719	0.0225401	0.0399891	0.0234563	0.99251	0.741017	0.95072	0.155562	0.232785	0.12842	0.59817
Brd8	R.DRS*ES*PMVDDDATTASDHSTAR.S	77455194	S678S680	UNI:Q9VAM5	1316054	2667595	3052825	3406670	3758067		3698407	5274631	3385895	3146808	3369703	5357028	4263379	1356582	2748882	1863712		1397007	4980298	4924484	1468440	3.11319e+06	2.63907e+06	3.09982e+06	2.72446e+06	4.69846e+06	4.59393e+06	2.17448e+06	0.212811	0.199708		0.215235	0.123539			1.11562	1.45814	1.2452	1.89431	1.29986	1.20054	0.711476	0.67883	0.708071	0.527504
BRWD3	R.IIES*DTDSPVIRPTR.Q	24649631	S1796	UNI:Q9VC96	1888175	1505020	2650046	4054700	2208535	128257130	4034551	2767024	3190005	3558778	4484915	3610291	1447857	3146088	1791474	1247859	45265241	2392595	2353471	4646979	1580451	2.14889e+06	1.98096e+06	1.7158e+07	3.64407e+06	2.7241e+06	4.4784e+07	2.92036e+06	0.230464		0.166373	0.147592	0.18067	0.179293	0.186495	0.882165	9.31889	1.70127	1.26271	23.6812	1.38532	0.644772	0.522179	0.451069	0.551603
BRWD3	R.NTVVRPAQS*DDDDDDDS*DNEPLANNQQK.N	24649631	S1881S1889	UNI:Q9VC96	180706	448593	1030961	183588	645152	2156018	868399	623954	943309	783450	790275	1517910	1116147	708966	605244	522384	859562	1150781	836401	255194	226887	469968	638095	891324	708215	999821	1.17579e+06	601417		0.193148	0.150272	0.235362	0.155739	0.187573	0.238306	1.61912	2.79367	1.39462	2.46161	4.71385	2.10557	0.584272	0.478443	0.651129	0.489327
BRWD3	R.LAS*PPER.N	24649631	S1927	UNI:Q9VC96	7840227	7867524	4835809	10006842	4971691	17559683	12316838	13372888	7881870	4881036	10619600	8361049	6907962	8289415	15526913	4418089	11557467	7111169	9545492	21581568	5575624	1.22467e+07	6.72249e+06	7.09144e+06	9.24587e+06	7.62608e+06	1.53497e+07	8.72729e+06	0.158175	0.298932		0.184133	0.245471	0.158952	0.207628	0.625806	0.57538	0.842817	0.624707	1.38207	0.84998	0.455121	0.494824	0.557163	0.499288
BRWD3	R.RPPS*NNS*IANDNDDDDDYVVPR.S	24649631	S2115S2118	UNI:Q9VC96	109681	519124	1070469	785145	901731	13111559	468773	744787	552682	847803	1034063	922448	986245	444792	160560	152277	10063044	2394096	888095	855172		338343	408028	3.99377e+06	1.40443e+06	904091	4.98433e+06	456782		0.219261	0.135672	0.127252	0.133044	0.139116		2.14117	24.5243	7.81925	4.99706	42.0643	2.43559	0.628613	0.444589	0.422051	0.440124
BTB-protein-VII, isoform C	R.T*PS*PLSAGTSPATR.R	221330817	T243S245	UNI:B7Z045	627811		549944481	65785323	1330514	932619	4401644	899911		494386378	536885545	1770272	1698510	506905	916879			207797	253477952	276302583	122149	814867		5.22165e+08	2.0096e+08	8.55262e+07	9.29779e+07	1.6769e+06	0.268106			0.173555	0.175785	0.180136			712.672	233.87	93.5146	101.575	2.5692		0.0478683	0.526264	0.52382
Bub1-related kinase	K.IPES*PCDQIDEPK.I	28317135	S565	UNI:A1Z6I7	911077	575546	766154	982443	42435	55597	1530160	905547	1285601	1985410	963350	1787123	70199	645366	320550	1147629	768591	1729669	456037	2128021	526298	712392	1.00293e+06	1.17338e+06	1.22515e+06	761865	751273	900608	0.188644	0.175922	0.17247	0.167165	0.254536		0.1821	1.8772	1.81039	2.5127	1.14759	2.25907	1.34468	0.576944	0.557163	0.511876	0.62286
Bub1-related kinase	K.IFEDS*GSPR.D	28317135	S581	UNI:A1Z6I7	9431179	20559042			11514568	33924184	23973642	22625188	17229324			22040369	21409083	14208640	16099613	9380342	8327703	873528			10933115	1.6052e+07	1.57229e+07	8.3277e+06	873528	1.67775e+07	2.76666e+07	1.63718e+07	0.29477						0.281903	1.17469	0.517261	0.0542577	1.09753	2.27164	1.28302	0.72085			0.705576
Bub1-related kinase	K.STITSTSS*PGSNAVSK.L	28317135	S714	UNI:A1Z6I7	1344699	1210528	2221467	3054901	1336498	2816050	2390581	2141210	1930353	2298483	2591765	3281152	2023390	1871788	2121965	1612270	1243130	1446104	6274939	5911128	1537279	1.86929e+06	1.58438e+06	1.92103e+06	2.36426e+06	3.63086e+06	3.58352e+06	1.93322e+06	0.197138		0.202347	0.170207	0.169589	0.139051	0.184268	0.853849	1.10377	1.38791	1.82781	1.94162	1.12547	0.591971	0.718434	0.595829	0.557163
Bub1-related kinase	K.TNIFGS*PK.R	28317135	S857	UNI:A1Z6I7	10956937	10733276	26011702	21902241	16791953	37248815	24193954	19432612	19211661	17086052	39376013	37162686	15109383	11635415	8889417	4593783	847046	9124511	19507957	30153788	9324740	1.3093e+07	1.15129e+07	1.46483e+07	2.34676e+07	2.44875e+07	2.7504e+07	1.50514e+07	0.227811	0.258936		0.191469	0.184928	0.181575	0.216547	0.828329	1.11618	1.68389	1.87981	2.52306	1.28527	0.641562	0.641562	0.566235	0.479343
Bub1-related kinase	R.S*WSQSDLET*PPR.E	28317135	S1091T1099	UNI:A1Z6I7	1287884	724833	2670030	2581311	3399315	1785455	2016548	1784284	2421875	2360734	3254764	2130552	2410085	1309427	795236	951592	1663261	4393389	1735259	2020423	910939	1.28913e+06	1.3661e+06	2.23134e+06	3.40982e+06	2.42171e+06	2.07199e+06	1.4123e+06	0.288765		0.1636	0.122355	0.161065	0.167652	0.256485	1.03892	1.82926	3.11769	2.0052	1.75925	1.14838	0.715203	0.452748	0.326154	0.456229
C-terminal binding protein, isoform B	R.T*PPAAAAGGVAAAVYPEGK.L	24646452	T359	UNI:A4V2S3	28093619	26605881	4028449	1530765	8151746	7366710	3583375	97603936	14029015	6316085	2525468	9005457	6882020	4099338	84969987	21434685	3242415	2638367	172334	2482382	19094008	7.02225e+07	2.06899e+07	4.52898e+06	2.23153e+06	5.77651e+06	5.57704e+06	8.92557e+06	0.0297218	0.0251845	0.121656		0.291018	0.1386	0.145067	0.44768	0.0820882	0.0371377	0.128152	0.120648	0.131422	0.412465	0.187429	0.139825	0.428139
C3G, isoform E	R.T*SLPDIALTPK.E	212276517	T392	UNI:B7Z129	7059910	5429341	7502355	3713823	6183184	3672439	8579612	11040170	9631290	8090673	3983779	12582228	4450127	9255463	8900072	6008849	67594	6123283	4443886	4187731	7756694	9.00005e+06	7.02316e+06	5.22021e+06	4.60696e+06	7.73643e+06	4.10343e+06	8.53059e+06	0.184182	0.190208		0.209444	0.189818	0.215324	0.184788	0.77219	0.601035	0.524964	0.838267	0.464598	0.975045	0.542458	0.556247	0.342426	0.605332
C3G, isoform E	R.TS*LPDIALTPK.E	212276517	S393	UNI:B7Z129	633683	5390961	7486816	2896148	836701	3723918	8502827	955495	8521	3317996	4383384	12410113	67748	9173952	6358518	189456	87589	6123283	4442189	4211039	7612848	2.64923e+06	1.86298e+06	3.6308e+06	4.4676e+06	5.89633e+06	2.66757e+06	8.42988e+06	0.185737		0.196245	0.161065	0.169589	0.204412	0.143775	2.84869	5.10036	3.37363	5.00238	2.20327	8.07221	0.561598	0.707002	0.526344	0.593436
C3G, isoform E	R.GS*HSTESILR.D	212276517	S418	UNI:B7Z129	32058	39454	197955	794476		3239042	271659	224223	329692	533149	1268799		51263	705036	268859		1052614	603654	505771	902416	319273	175047	184573	594573	888976	505771	1.39757e+06	431990	0.288237		0.172604	0.137986		0.193148	0.173165	1.35054	4.15593	10.8954	1.88118	34.874	4.26862	0.71466	0.500678	0.402979
C3G, isoform E	R.GSHS*TESILR.D	212276517	S420	UNI:B7Z129	1185522	1488383	1901930	1733722	77961	211361	2076311	1745410	1224905	586056	546831	1864854	1736684	986803	1016848	1016895	512676	209750	2166588	4495842	1008932	1.31593e+06	1.24339e+06	1.00022e+06	830101	1.3698e+06	2.14796e+06	1.35735e+06	0.177828	0.17958	0.229279		0.280559	0.209607	0.179986	0.985766	0.81475	0.660661	1.08829	1.86488	1.10299	0.689188	0.567233	0.538401	0.62528
Ca-alpha1T, isoform C	R.S*LRPLR.V	161077585	S2271	UNI:A8JUY8	17184724	20152	62955	75012	4650	1559452	32466940	1052788	831148	40643	62263	34282100	27608935	25179326	1169775	13888275	567455	25728		35605	25063052	6.4691e+06	4.91319e+06	223684	54334.4	1.71434e+07	9.73466e+06	2.75698e+07	0.0758029	0.174164	0.188636			0.161356	0.0109662	4.22108	0.175789	0.0285	16.2817	8.78193	15.7439	0.601823	0.409627	0.271752	0.63213
CaBP1	K.VQGVLGGGGGSSS*GGSGSSSGDDVIELTEDNFDK.L	19921434	S147	UNI:Q9V438											90745						1160313	285641						1.16031e+06	188193
CaBP1	K.DGQLPTEEDIDLS*DIDLDK.D	19921434	S424	UNI:Q9V438	320361	88316	60153		113644	1900011	262253	1080387	620747	260253	711884	235911	165565	290457		588883	1282461	3736861	188069	28215	122535	700374	432649	534289	2.22437e+06	179208	697930	225082		0.189952	0.225402			0.276179	0.215467	0.425118	0.214327	0.658916	0.286548	3.04204	0.543731	0.616819	0.620121	0.579294	0.454389
CAD protein	R.LDS*ASNTTLR.E	78099791	S1892	UNI:P05990	16384119	44632099	53977880	81860772	34021189	67154685	74214560	28514115	42737921	49616813	56553837	72460862	59448059	39754742	24524431	27741822	26208933	27430656	94832961	107136572	62689307	2.31409e+07	3.83706e+07	4.32679e+07	5.52818e+07	6.7105e+07	7.79131e+07	5.88862e+07		0.134107	0.138183	0.135787	0.114043	0.0586766	0.0887709	1.78471	2.03443	2.6994	2.82819	3.5174	2.82669	0.441472	0.451675	0.444682	0.378404
CAD protein	R.LDSASNT*TLR.E	78099791	T1896	UNI:P05990	16392854	44632099	7252634	84066824	940253	3871190	74401247	28514115	42998936	1362111	11608298	72460862	907137	39754742	24524431	27433718	8869078	27399622	3254066	104020588	42884348	2.31438e+07	3.83549e+07	5.82794e+06	4.10249e+07	2.55517e+07	3.62663e+07	5.23468e+07	0.122017	0.0969361		0.132387	0.266012	0.25205	0.0834306	1.78309	0.283946	2.21754	0.910424	1.50316	2.5605	0.444196	0.407971	0.643857	0.56263
Caf1-105	R.KVS*LDEPR.K	262399429	S424	UNI:A1Z898	10334087	35516551	27238131	35810376	9756643	54289557	35979317	39328207	29909249	25794878	28077595	32195928	31200031	18329455	27256235	15586109	14564057	15233927	49661179	47706967	20238280	2.56395e+07	2.7004e+07	2.25324e+07	2.6374e+07	3.05379e+07	4.43989e+07	2.4849e+07	0.290254	0.226388		0.23725	0.258804	0.121924	0.253173	1.58973	1.27533	1.57937	1.19493	2.59903	1.5634	0.678238	0.717127	0.68726	0.69601
Caf1-105	K.EIIS*SDDKFESPEKK.S	300684544	S578	UNI:A1Z898	4163464	972637	592542	79937554	7734859	1897829	1292876	7289195	833964	1276444	57800990	9082623	7071229	6153263	1203498	3066820	2909276	2129024	70722918	1827707	355521	4.21872e+06	1.62447e+06	1.59275e+06	4.66225e+07	2.91801e+07	3.59892e+06	2.60055e+06	0.173304	0.289176		0.134806	0.110582	0.177324	0.285752	0.965426	0.911595	9.63283	20.6228	0.98153	0.483366	0.527504	0.527504	0.515796	0.479343
Caf1-105	K.EIISS*DDKFESPEKK.S	300684544	S579	UNI:A1Z898	3525701	4389442	1499486	1503869	6684919	52545	8788828	7289195	7412715	992649	1677410	9374762	4806892	6017001	5552277	3085374	89503	827752	831582	6866259	5923663	5.45572e+06	4.96251e+06	860546	1.33634e+06	5.63042e+06	3.90857e+06	6.90983e+06	0.123135	0.128766		0.186049	0.156252	0.229305	0.113333	0.939208	0.192534	0.268584	1.11065	0.637005	1.46172	0.665392	0.412511	0.240466	0.65189
Caf1-105	K.EIISSDDKFES*PEKK.S	300684544	S585	UNI:A1Z898	3938366	4511100	1499486	1503869	7674603	1897829	8947230	7677156	7412715	1209561	1432334	8660888	6998675	6017001	30509803	3060258	2920025	2170601	831582	1827707	6025690	1.40418e+07	4.99469e+06	1.87636e+06	1.70227e+06	5.72236e+06	3.57474e+06	6.99664e+06	0.115186	0.0937441	0.277992		0.184597	0.17984	0.0309318	0.737094	0.211333	0.213189	1.03469	0.48447	1.08436	0.551603	0.409627	0.382989	0.5679
Caf1-105	K.S*RPAT*PIQVR.R	300684544	S590T594	UNI:A1Z898	4154716	13984100	12878260	13784564	10503928	15903247	9838538	20802471	14571215	9969471	10954398	16884817	11285750	4774955	14655524	7365777	166763	6122098	23545660	22555279	5941878	1.32042e+07	1.19737e+07	7.6715e+06	1.0287e+07	1.69781e+07	1.65814e+07	6.85179e+06	0.190049	0.186864		0.19118	0.178435	0.17853	0.214537	1.52296	1.19677	1.42071	1.64882	1.96977	1.001	0.709991	0.576187	0.693968	0.599608
Caf1-105	R.T*PGSSSQFNLT*PK.S	300684544	T604T614	UNI:A1Z898	2598745	1917019	4921490	5443962	4783358	4240373	4946047	2789584	3391071	5036310		6212483	4027846	2230562	2575532	1595133	1027975	232694	4136334	5265397	1837432	2.65462e+06	2.30107e+06	3.66193e+06	2.83833e+06	5.04406e+06	4.51121e+06	3.00468e+06	0.203305	0.222286	0.205254		0.17984	0.18249	0.20459	0.857544	1.36611	1.0926	1.89123	1.70666	1.13876	0.583246	0.693132	0.6038	0.211555
Caf1-105	R.TPGS*SSQFNLT*PK.S	300684544	S607T614	UNI:A1Z898	1654131	41098	182415		266574	1484670	356937	171951	78241		39012	204125	975140	91487	41657	321396	28972735	5388482	52138	39818		622580	146912	1.45776e+07	2.71375e+06	174279	833209	224212	0.208258				0.235852	0.185261		2.73172	347.809	64.7902	0.866623	2.50815	0.373919	0.612425	0.57025	0.676289	0.656718
Caf1-105	K.NPTESGPS*TPNNK.T	300684544	S721	UNI:A1Z898	8149606	7048803	8624182	12993309	4891237	19701751	12277733	11101750	8615572	6527661	9864714	10821094	9516777	9440477	8420046	4749258	9318195	5318650	12758918	19401003	8034618	9.2238e+06	6.80454e+06	8.15668e+06	9.39222e+06	9.49042e+06	1.62065e+07	9.91761e+06	0.161293		0.187729	0.190401	0.194302	0.11546	0.151017	0.735008	0.917629	1.0382	1.03007	1.85963	1.10371	0.500939	0.583246	0.705523	0.705795
Caf1-105	K.NPTESGPST*PNNK.T	300684544	T722	UNI:A1Z898	8161282	7048803	8495462	12483487	4865938	19174379	12272758	11101750	8615572	6432758	9720715	10821094	9381579	9440477	8420046	4921161		5318650	12735246	19401003	8034618	9.22769e+06	6.86185e+06	7.46411e+06	9.17428e+06	9.47409e+06	1.59857e+07	9.91595e+06	0.160022			0.192649	0.196518	0.116423	0.150384	0.7414	0.810192	1.01229	1.02781	1.83288	1.10279	0.499288	0.540017	0.691516	0.705051
Calcium-independent phospholipase A2 VIA, isoform B	K.KENS*SDS*LASGSQK.S	323301176	S523S526	UNI:Q7KUD4	3311556	2674213	3212107	4733492	3232903	7886636	3732211	4258211	3363109	3332581	3035595	5685018	3276503	3032315	3012209	1982385	5678423	30113	4546775	5407009	3051361	3.52733e+06	2.67324e+06	4.07437e+06	2.59973e+06	4.48823e+06	5.52338e+06	3.27196e+06	0.188639	0.198915	0.186049		0.18412	0.180258	0.190487	0.751817	1.21258	0.717421	1.27359	1.64868	0.950711	0.507847	0.627377	0.571209	0.547847
Calcium-independent phospholipase A2 VIA, isoform B	K.ENS*SDSLASGSQK.S	323301176	S523	UNI:Q7KUD4	2820661	2353619	2824716	3068193	1817181	9031283	3706898	3637273	2126384	2400459	3099092	3497497	2814416	2786620	2378341	1538640	2614165	344779	3793227	5094177	1782022	2.94542e+06	2.00621e+06	2.61311e+06	2.17069e+06	3.03597e+06	5.64663e+06	2.75851e+06	0.190487	0.24171	0.198493		0.191851	0.165393	0.199477	0.688656	0.920185	0.69492	1.06691	2.03917	0.943198	0.449503	0.588965	0.577755	0.722663
Calcium-independent phospholipase A2 VIA, isoform B	K.KENSS*DS*LASGSQK.S	323301176	S524S526	UNI:Q7KUD4	3311556	2674213	3176982		3232903	7886636	3732211	4261477	3363109	3332581		5685018		3032315	3012209	1982385			4546775	5407009	3051361	3.52841e+06	2.67324e+06	3.25478e+06		4.48823e+06	6.64682e+06	3.27196e+06	0.163372				0.133044		0.174164	0.751615	0.870694		1.27325	2.08829	0.950529	0.507847	0.637999		0.548089
Calcium-independent phospholipase A2 VIA, isoform B	K.SAVS*SPEQLPS*PTSPIAAEIGDKPYGR.G	323301176	S537S544	UNI:Q7KUD4	41866			33428	1229126	572265	113359	1004138	430130	43867		1635559	114041	225737	425579	57064		284298	30841		76180	490528	243597	43866.8	158863	965175	343153	138425	0.208714				0.200693		0.258251	0.281222	0.0436862	0.733239	10.3533	6.89127	1.03716	0.666309		0.612735	0.681887
Calcium-independent phospholipase A2 VIA, isoform B	K.SAVSS*PEQLPS*PTSPIAAEIGDKPYGR.G	323301176	S538S544	UNI:Q7KUD4	41866		362448	811939	1229126	409747	113359	999727	539667	43867	816973	1635559	131465	225737	429444	220284	454974	3717044	16018		75086	490346	379976	287096	1.78199e+06	960234	270606	138061	0.200403		0.220679	0.0798761	0.213134			0.526383	3.25355	9.62214	10.344	4.9593	1.0361	0.690223	0.683184	0.511904	0.709388
Calmodulin	K.M#KDTDS*EEEIR.E	49037468	S82	UNI:P62152	1399021	902823	918086	2935542	2030631	4535839	3711217	1198169	891033	889697	915906	1703319	1322013	1277821	1013088	470752			3113264	4048803	1674037	1.20343e+06	754869	903891	1.92572e+06	2.2824e+06	3.30222e+06	2.22102e+06	0.138412				0.0795424	0.10794	0.122083	0.617886	0.699391	1.43135	1.98204	2.78067	1.79054	0.452064	0.456446	0.607856	0.366705
Calmodulin-binding protein related to a Rab3 GDP/GTP exchange protein, isoform B	K.S*LSASQDQNLSTLETVDGQSR.T	281360632	S898	UNI:Q9W3D2	1614932	90613	1930744	2440225	2113927	2517449	1742610		1066606	2051865		1064488	1395593	1374995	433803	12900			1139438	1106973	927398	1.02437e+06	390040	1.9913e+06	2.44023e+06	1.43928e+06	1.67334e+06	1.34833e+06					0.144874	0.141112	0.14632	0.0429232	1.19556	1.51104	1.96781	2.05532	1.60845	0.55036	0.55027		0.584272
Calmodulin-binding protein related to a Rab3 GDP/GTP exchange protein, isoform B	K.SLS*AS*QDQNLSTLETVDGQSR.T	281360632	S900S902	UNI:Q9W3D2	33522		37846								43153							762955				33522.4		37845.6	403054												1.12899	12.0234
Calmodulin-binding protein related to a Rab3 GDP/GTP exchange protein, isoform B	K.SLSAS*QDQNLSTLETVDGQSR.T	281360632	S902	UNI:Q9W3D2	1613591	1913914	1930744	1264455	2113576	2517449	1745207	940730	1064626	2054937	2165662	1064488	1407106	1376050	1074016	1129859	1300549	1722513	1139438	1811823	927398	1.20945e+06	1.36947e+06	1.76208e+06	1.71754e+06	1.43917e+06	1.91213e+06	1.34955e+06		0.23077	0.153754	0.163217	0.219477	0.145224	0.236246	1.12327	1.53063	1.56318	1.16744	1.58096	1.13593	0.645368	0.484679	0.507146	0.629052
Calmodulin-binding protein related to a Rab3 GDP/GTP exchange protein, isoform B	R.VQS*PTKIS*PR.T	281360632	S1075S1080	UNI:Q9W3D2	6658356	9206621	10194891	15506020	24141322	3168036	15403310	11421086	9161367	10219305	342273	15547514	10805506	10131104	10140357	4943850	2078271	4415503	17418772	27647855	10547105	9.4066e+06	7.77061e+06	7.49749e+06	6.7546e+06	1.90359e+07	1.38738e+07	1.20272e+07	0.18549	0.193137	0.214846		0.158835	0.187979	0.177389	0.890801	0.876956	0.931404	2.23493	1.38281	1.41351	0.593977	0.595876	0.560217	0.33769
Calmodulin-binding protein related to a Rab3 GDP/GTP exchange protein, isoform B	R.VQS*PT*KISPR.T	281360632	S1075T1077	UNI:Q9W3D2	6658356		10351180	15562415	814935	645532	15014004		84317	10269297	11858438	550085	15901	22136		285556	84646	1779263	17025282	27495469		6.65836e+06	184936	6.90171e+06	9.73337e+06	6.1301e+06	9.38563e+06	7.51807e+06			0.18067	0.101623	0.161498	0.22646		0.0277751	1.55461	2.33728	0.122393	0.0969507	2.25491
Calmodulin-binding protein related to a Rab3 GDP/GTP exchange protein, isoform B	R.VS*SDLDPWGR.L	281360632	S1273	UNI:Q9W3D2	1154300	954666	1896669	2756014	1591051	2354048	2475106	3133633	1528253	3043254	2465300	2295090	1356877	1423926	2393051	1117981	746065	1775082	1490603	2296790	1051671	2.22699e+06	1.2003e+06	1.89533e+06	2.33213e+06	1.79225e+06	2.00257e+06	1.65023e+06	0.157479		0.200488	0.0966917	0.140251	0.136158	0.188156	0.593975	0.975352	1.30536	0.911221	1.14405	1.01271	0.492802	0.646582	0.667756	0.643857
Calmodulin-binding protein related to a Rab3 GDP/GTP exchange protein, isoform B	R.VSS*DLDPWGR.L	281360632	S1274	UNI:Q9W3D2	1552487	954666	1903792	1609541	1591051	2332224	2475106	3133633	1534287	1838636	2467103	2252523	1351807	1423926	2340026	1123211	2483732	1775082	1493045	2321441	1092401	2.34205e+06	1.20405e+06	2.07539e+06	1.95058e+06	1.77887e+06	2.00182e+06	1.66381e+06	0.122288		0.100826	0.12401	0.140251	0.137391	0.185763	0.528182	0.958147	0.860874	0.793903	0.975232	0.838506	0.409627	0.656931	0.612122	0.557956
Calnexin 99A, isoform C	K.KSDDPQPDDEPEAEEES*DER.A	201065657	S587	UNI:Q0KHZ9	3615006	7995509	8447873	15929695	7893982	18784911	14282401	5220441	9422801	9757077	14032564	15903800	9321298	12114072	7121629	4832509	9945587	4473387	18926153	18736070	6134596	5.31903e+06	7.41694e+06	9.38351e+06	1.14785e+07	1.42413e+07	1.56141e+07	1.08437e+07		0.180078	0.111819	0.16691	0.114017	0.0963573	0.13869	1.5651	1.86748	2.57423	2.62923	3.20426	2.37759	0.545238	0.373145	0.515235	0.377499
Calnexin 99A, isoform C	R.AAGDT*S*KES*TPLSASPK.K	201065657	T595S596S599	UNI:Q0KHZ9																	357252							357252
Calnexin 99A, isoform C	K.S*DLDDNEEESK.A	201065657	S612	UNI:Q0KHZ9	6901853	12283378	11601564	22066474	10777001	35822409	27559617	7232962	12603028	13091626	18244165	18413111	12795209	19894054	8088720	6301684	14511076	13362904	25478609	25583175	8670771	7.40785e+06	1.0396e+07	1.30681e+07	1.78912e+07	1.82229e+07	2.47336e+07	1.87081e+07		0.176425	0.0340817	0.0477204	0.100661	0.090971	0.130568	1.43375	1.76164	2.4572	2.41903	3.37403	2.60517	0.534983	0.155562	0.198176	0.34556
Calpain-D	R.TQS*LSTAIDK.S	55584090	S250	UNI:P27398	920215	1036913			1420443	503587	2439034	1964022	1862518	48218		2523742	101540	1553783	1579887	966391	1193873	1038712	4657628	2143836	1374730	1.48804e+06	1.28861e+06	621045	1.03871e+06	2.86727e+06	916321	1.78918e+06	0.171913	0.176616			0.155942	0.238354	0.165458	0.895606	0.39011	0.65746	1.92555	0.651968	1.43726	0.645717	0.525436		0.519219
Calponin-like protein Chd64	K.S*GFAAEAQR.K	23092972	S9	UNI:Q9VZI1	703877	1282976	1462561	1665245	1244302	3419658	2083769	1877882	1281183	1084778	1543959	1830125	1688825	775961	831629	529351	15444	588579	2679918	2227418	707323	1.1378e+06	1.03117e+06	854261	1.26593e+06	1.91812e+06	2.4453e+06	1.18902e+06	0.19292	0.196518		0.190092	0.178224	0.169938	0.192773	1.04717	0.891365	1.29858	1.98828	2.81201	1.40805	0.695395	0.58405	0.686124	0.512021
Calponin-like protein Chd64	R.NFS*DEQLR.A	23092972	S154	UNI:Q9VZI1	27450439	16845428	44304499	57816693	28904199	47223963	47874044	37450559	32582420	43123207	54947417	38409985	43396246	22687811	18625648	15171906	7105884	27982838	37026502	57693834	24475547	2.78422e+07	2.15333e+07	3.15112e+07	4.69156e+07	3.47802e+07	4.9438e+07	3.16791e+07	0.190848		0.261319	0.130866	0.140251	0.0967945	0.181424	0.766083	1.04899	1.69193	1.3555	1.99221	1.2213	0.579244	0.696466	0.497679	0.549079
Calponin-like protein Chd64	R.AGANVISLQY*GSNK.G	23092972	Y169	UNI:Q9VZI1	750587	846312	2786851	1548750	1535252	1824671	2093481	1304066	1894901	3155830	2262522	1888708	4480031	1576306	676311	2058431	201734	781805	1328063	2718803	1824879	910321	1.59988e+06	2.04814e+06	1.53103e+06	1.58401e+06	3.00783e+06	1.83156e+06		0.164923	0.245233	0.176137	0.123098	0.0947323	0.0996568	1.87474	2.14372	1.65145	1.81914	3.29549	2.23206	0.511684	0.664525	0.534512	0.412465
Calponin-like protein Chd64	R.AGANVISLQYGS*NK.G	23092972	S171	UNI:Q9VZI1	47466		2775687	1572147			112556			518585	2257426		4694136			1763764		781805	473571	716013		47465.8	1.76376e+06	1.64714e+06	1.53713e+06	473571	2.70507e+06	112556				0.267456				37.1586	58.4774	33.1215	9.9771	56.9899	2.3713
Calreticulin	K.ASDKDDEDEDDDDEEKDDES*K.Q	416844	S394	UNI:P29413	1537154	639921	955836	2048259	700313	3469436	1384528	1727274	859148	901241	1125596	2236690	516325	1268600	1403338	529481			1633134	936563	405331	1.55592e+06	676183	928538	1.58693e+06	1.52338e+06	1.64077e+06	1.01949e+06	0.0484544				0.146242	0.18639	0.203044	0.430335	0.571796	0.992081	0.971422	1.07445	0.641331	0.200147	0.220464	0.712944	0.664825
Calreticulin	K.QDKDQS*EHDEL.-	416844	S401	UNI:P29413	4893	4351802			1099320	689629	1359848	4747705	844903	21946		7627618	6954433	4549121	776674	1392676	2624582	212532	1547209	1051734	5271695	1.84309e+06	2.19646e+06	1.32326e+06	212532	3.42472e+06	2.8986e+06	3.72689e+06	0.29543	0.186572			0.182405	0.188644	0.174164	297.122	1.69194	0.273644	76.0902	47.9203	95.2209	0.578613	0.72131		0.56081
Canoe, isoform C	K.S*VPALHHHT*GSGTISLANSK.S	201065765	S1017T1025	UNI:Q8IPP4	3273100	7697877	6389264	11354773		5770826	4929635		4953824	6282182	11906525	24146	35029	3019820	40331	8724070	1162407	5698267	456498	206084	2106829	1.65672e+06	7.12526e+06	4.61128e+06	9.65319e+06	240322	2.00398e+06	3.35209e+06		0.103679	0.129688	0.100447		0.223217	0.122197	109.332	15.3869	72.3783	11.3188	3.43646	26.8723	0.497357	0.540913	0.48338	0.650239
Canoe, isoform C	R.YSEGGVGPSGAPS*SPSK.S	201065765	S1570	UNI:Q8IPP4	5808890	17082497	17331406	22183760	10554224	25350281	19314385	20959073	17476842	13385003	14897675	6158624	16036179	6679339	16703098	9210340	369038	9596261	5868651	29850068	3470178	1.44904e+07	1.45899e+07	1.03618e+07	1.55592e+07	7.52717e+06	2.37455e+07	9.8213e+06	0.195408	0.189813		0.188388	0.240016	0.174164	0.237841	1.44201	1.21477	1.70142	0.8207	2.30542	1.2838	0.68806	0.588419	0.67203	0.534512
Canoe, isoform C	R.YSEGGVGPSGAPSS*PSK.S	201065765	S1571	UNI:Q8IPP4	2990561	16593097	17754367	4561265	3675250	4849832	6562681	22152771	4393484	13490747	14760789	19376521	4329478	4281620	16656886	9321925	369038	2881795	29048657	6149495	3470178	1.39334e+07	1.01028e+07	1.05381e+07	7.40128e+06	1.73668e+07	5.1096e+06	4.77149e+06	0.214365	0.22362		0.269352	0.199878	0.283932	0.295609	2.10215	2.18931	0.788183	1.28252	0.728779	0.865358	0.688575	0.621117	0.599935	0.68621
Canoe, isoform C	R.GS*TGNATSSMGLLK.T	201065765	S1642	UNI:Q8IPP4			9822164	10792268		44626				8657797	701434		50272	165356	69411		833345	2714802	627776			69410.9		6.43777e+06	4.73617e+06	627776	47448.9	165356			0.0933094	0.0994508					12.006	39.112	9.04433	0.683594	2.38227
Canoe, isoform D	R.S*ISNPEAVMR.R	221377869	S224	UNI:Q8IPP3	778432	2021018	490355	504340	3778232	10802592	3255172	1817479	2769174	285875	45949	4297605	2767665	1484579	798517	1652222	2830860	102938	546317	3843825	1424395	1.13148e+06	2.14747e+06	1.20236e+06	217742	2.87405e+06	5.80469e+06	2.05472e+06	0.119774	0.0854518	0.155669		0.116008	0.0693715	0.0955977	2.06301	1.44412	0.267362	2.63414	6.73796	2.26078	0.445082	0.644947	0.398524	0.57025
Canoe, isoform D	R.SIS*NPEAVM#R.R	221377869	S226	UNI:Q8IPP3	1407081	5841380	1740687	3354128	2846511	1717512	2977913	3532725	5901035	57060	851643	6359059	4788367	3037483	1346177	3376971	32217438	1307945	7316104	4520561	1817532	2.09533e+06	5.0398e+06	1.13384e+07	1.83791e+06	5.50722e+06	3.67548e+06	2.61098e+06	0.279187	0.209218		0.29538	0.207187	0.234296	0.254415	2.77679	8.39526	1.19881	3.08592	1.97804	1.44211	0.409627	0.705471	0.660528	0.439737
Canoe, isoform D	R.YNLALS*QSQLDSACLYESR.S	221377869	S483	UNI:Q8IPP3	80294	18966	844760		743156	2289233	4628375	82516	632472	753585	99640	875913	568676	645998	5709130	2377606	31168	397387	312110	3999032	166077	1.95731e+06	1.00968e+06	543171	248514	643727	2.28565e+06	1.81348e+06	0.258469	0.266027	0.268331		0.164906	0.138014	0.187312	2.7725	6.55296	0.638564	6.64172	12.0343	21.8336	0.719358	0.707433	0.680343	0.659833
Cap binding protein 80, isoform B	R.RVS*ENQEIEDR.L	122129659	S25	UNI:E2QD75	30389888	49372047	53948077	68213099	29559531	57660156	67548095	64273320	42813955	52527033	58023553	71370694	56827194	57295400	47139867	23791252	31411537	22455330	72179209	124784801	49853447	4.72677e+07	3.86591e+07	4.59622e+07	4.9564e+07	5.77031e+07	7.97574e+07	5.82323e+07	0.209611		0.207187	0.231447	0.18681	0.142023	0.149828	0.931813	1.08626	1.20791	1.20476	1.80954	1.39057	0.614356	0.719989	0.72118	0.646582
Cap-G, isoform F	K.SNDSEVIEASPT*AASPSPR.A	161077027	T1125	UNI:A1Z987	1032079	317341	1515466	2548893	423457		1392635	631168	475619	1068078	954741	491654	540817	521705	358459	269226		485123	1703657	3015356	522244	673902	354062	1.29177e+06	1.32959e+06	872923	1.77809e+06	812195	0.158344			0.136434	0.16529		0.142415	0.604032	1.58029	1.77856	1.98066	4.63442	1.21094	0.495525	0.499288	0.570546	0.681926
Cap-G, isoform F	K.SNDSEVIEASPTAAS*PSPR.A	161077027	S1128	UNI:A1Z987	227565	317341	1513934	1694473	352823		862235	631168	475619	1061501	954741	491654		521705	358459	263370		485123	1703657	3015356	336688	405731	352110	1.28772e+06	1.04478e+06	849378	3.01536e+06	573542	0.261183			0.126803	0.174164		0.171261	0.96093	4.16728	3.43737	2.3607	8.412	1.8516	0.683184	0.404345	0.468843	0.559538
Cap-G, isoform F	K.NTNS*PTDSTSSVK.E	281363273	S1233	UNI:A1Z987	1511027	2230525	6947789	9799434	1685553	4450637	3421820	2501532	7561412	6053501	9583832	4181495	2085224	1982709	2865349	1670661	2256372	1705235	8865754	15017002	2147441	2.29264e+06	3.82087e+06	5.08589e+06	7.0295e+06	4.91093e+06	7.18429e+06	2.51732e+06		0.210891	0.152989	0.167412	0.1821	0.170094	0.241951	1.69398	2.60181	3.6372	1.9604	3.00664	1.26887	0.616359	0.48338	0.515796	0.551418
CAP, isoform I	R.VQSVS*SAVNVR.N	284515860	S122	UNI:A1Z866	67836	414763	958912	1210417	588705	593550	136070	1735358	718945	950253	792868	842300	894494	86930	960705	276047	36250	157332	523103	1639045	216873	921300	469918	648472	720206	651369	1.04236e+06	146625	0.178762	0.110679	0.19921	0.142787	0.0555491	0.0595184		2.27194	4.90702	6.15465	3.23608	3.65711	0.760568	0.710529	0.679227	0.713358	0.679597
CAP, isoform I	K.ESGYTS*DSNLVFR.K	284515860	S214	UNI:A1Z866	2959080	5767729	5690879	3114895	3651897	5799366	6758024	6335898		5955147	7014119	5618442	23302	5762224	5195591	15346	2347440	7815543	2188180	1586091	4425239	4.83019e+06	2.89154e+06	4.66449e+06	5.98152e+06	3.81951e+06	2.46959e+06	5.6485e+06	0.18067		0.181882	0.178082	0.184597	0.265548	0.177376	0.976058	1.10497	1.22132	0.847352	0.75627	1.34834	0.547421	0.696831	0.637952	0.600495
CAP, isoform I	K.S*PIALNR.Y	284515860	S361	UNI:A1Z866	13925765	27411354	27862392	34840313	19875326	3998330	33042168	34573603	25272091	21723707	30517660	26014711	34071741	18604443	20672597	15296119	12912627	23809410	38994307	49255905	20034754	2.30573e+07	2.26599e+07	2.08329e+07	2.97225e+07	2.82948e+07	2.91087e+07	2.38938e+07	0.27504	0.27025	0.28982	0.218919	0.232208		0.261151	1.14643	1.08458	1.51209	1.35532	1.21842	1.29333	0.716102	0.686565	0.555671	0.601706
Cappuccino, isoform E	R.DRPLS*EIS*VTSVDTLSPNTAK.A	221330690	S141S144	UNI:B7Z010	2173211	441023	439613	587203	2075920	960141	595256	2427718	2839091	1413706	1603971	2123204	1362142	466575	879146	1475682			607955	272430	502600	1.82669e+06	1.58527e+06	926659	1.09559e+06	1.60236e+06	864904	521477	0.0950075	0.163393			0.131051	0.211173		1.01697	0.392303	0.465446	0.840443	0.437589	0.345928	0.641562	0.545225	0.572469	0.66617
Cappuccino, isoform E	R.DRPLS*EISVT*SVDTLSPNTAK.A	221330690	S141T146	UNI:B7Z010	1934441	441023	843419	587203	1295760	960141	1828651	2427718	2688781	483716		942575	1298869	1088609	264873	254455			755654	2431490	510640	1.54234e+06	1.12809e+06	663567	587203	997996	1.5635e+06	1.14263e+06	0.220744	0.291623			0.171522	0.150402	0.193143	0.765396	0.317624	0.303552	1.30366	3.40373	1.1072	0.644086	0.630517		0.704983
Cappuccino, isoform E	R.DRPLSEISVT*S*VDTLSPNTAK.A	221330690	T146S147	UNI:B7Z010	79615	967349	284135	239344	778461	311858	124755	2435065	890477	367408	2644340	1140173	371039	43063	873061	740565	171325	2306838	111466	181818	2344661	1.12925e+06	866130	274289	1.73017e+06	676700	288238	837493	0.21977	0.183794	0.284551	0.18283	0.227226	0.277926		4.45475	1.30533	2.24482	3.45791	1.4259	1.42341	0.650588	0.6007	0.628157	0.703707
Caprin homolog	R.NS*LEEGLDK.L	74942739	S356	UNI:Q9I7D3	297279392	491645463	588182852	724719660	448544352	737539551	691748930	498294354	474158186	457328346	704594924	567005022	656713682	296961296	374528436	219177503	313562263	264716848	605242396	737349169	325768007	3.90034e+08	3.94994e+08	4.53024e+08	5.64677e+08	5.40264e+08	7.10534e+08	4.38159e+08	0.285485		0.22357	0.198733	0.173893	0.127961	0.262982	1.06353	1.24452	1.51955	1.42091	1.92254	1.26423	0.71243	0.62286	0.587517	0.469084
Caprin homolog	K.GETTQAT*PPAPPTK.W	74942739	T738	UNI:Q9I7D3	747251	686021		56314	491593		848406	1342562	826455			1001963	881848	986167	965324	461607		799999		399082	787627	1.01838e+06	658028		428157	746778	640465	874067	0.169101	0.185124					0.172847	0.67061		0.452049	0.702088	0.535129	0.895277	0.482326		0.519424	0.568735
Caprin homolog	R.DHS*TGGGNSGYADNNESNNHWNNSQGDGR.R	74942739	S777	UNI:Q9I7D3	2837175	3344948	5702259	6412911	2970295		9428784	6000122	4075168	4265294	4038494	6471037	6674354	3574996	3585009	1614129		3457181	7387171	4666491	4140147	4.14077e+06	3.01141e+06	4.98378e+06	4.6362e+06	5.6095e+06	5.67042e+06	5.71464e+06	0.188572			0.170915	0.16394		0.166873	0.769465	1.36035	1.29924	1.39533	1.20702	1.69132	0.57025	0.601979	0.648957	0.593436
Caprin homolog	R.DHST*GGGNSGYADNNESNNHWNNSQGDGR.R	74942739	T778	UNI:Q9I7D3		78271			2970295		9247294	234545				6471037	6674530	3580040	111715	1614129		3458771			4140147	173130	846200		3.45877e+06	4.72067e+06	6.67453e+06	5.65583e+06							0.0486907	14.4486		30.9607	27.5897	28.4574	26.1618	0.644718			0.332324
Caprin homolog	R.DHSTGGGNS*GYADNNESNNHWNNSQGDGR.R	74942739	S783	UNI:Q9I7D3	46931	3344948	127430		46897	8818598	9407059	511289	4075168		45534	6467291	6674530	3573714	111715	26413	3235678	51348		4666491	4140147	223312	2.48218e+06	1.68155e+06	48441.2	3.25709e+06	6.71987e+06	5.70697e+06	0.182523	0.179386				0.0179747	0.0278432	26.4935	15.8395	0.274346	6.82413	80.9104	81.498	0.576119	0.566644	0.551603	0.61315
Caprin homolog	R.RNS*GNYQR.R	74942739	S806	UNI:Q9I7D3	13934240	17066698	19525074	31863080	11718779	82614106	43926046	19263247	16543395	22538545	30812860	29415179	33568065	28081494	13975263	7675802	20847520	2384719	26036291	44808434	34322800	1.57243e+07	1.3762e+07	2.09704e+07	2.16869e+07	2.23901e+07	5.36635e+07	3.54434e+07	0.20958		0.151225	0.295216	0.17904	0.0922918	0.0985371	0.877617	1.35433	1.35229	1.41035	3.62591	2.35538	0.61428	0.410718	0.69601	0.571009
Caprin homolog	R.NS*GNSSGVYFR.N	74942739	S855	UNI:Q9I7D3	1439166	1451775	3054320	3723314	2156784	274535	3181049	2151668	2080165	2783603	3482862	2983126	1214864	1595310	1353007	1277361	197229	1961377	1759087	3051938	1164398	1.64795e+06	1.6031e+06	2.01172e+06	3.05585e+06	2.29967e+06	1.51378e+06	1.98025e+06	0.208426	0.212429	0.277033	0.167436	0.18249		0.198389	0.973207	1.18725	1.88515	1.39506	1.00368	1.27079	0.705471	0.66873	0.42817	0.507875
Caspase	R.SQT*ETDGDSSMSYK.I	12643987	T227	UNI:O01382	241774			106167	1107102	7053617	426798			409427		724560	1982334	1407817		776761		60933	363839	413050	1483053	241774	776761	409427	83549.8	731833	3.14967e+06	1.10589e+06					0.0884838	0.124119	0.0913937	3.21276	1.69343	0.439117	4.57908	29.1744	1.76528
Caspase Nc	K.S*ADIVDTPSPEASEGPCVSK.L	55976632	S130	UNI:Q9XYF4	543942	488145	1060130	1333215	788659		1019624	1270305	675525	921125	1328000	1207293	1121633	607585	644173	426088		1228635	916635	1498309	697305	819473	529919	990627	1.29662e+06	970862	1.30997e+06	774838	0.174164			0.0376382	0.100859		0.151552	0.696884	1.33705	1.80125	1.27442	1.60445	1.1451	0.530014	0.598959	0.460496	0.59364
Caspase-1	R.GS*FIMADNTDAK.G	3023993	S25	UNI:O02002	1661572	1511275	64644	143076	2799323	5051682	4273370	1853714	2018446	19761	2372541	2795951	3492388	1183808	1785746	1012405	108447	3282502	3405656	3455917	2479466	1.76701e+06	1.51404e+06	64284	1.93271e+06	3.00031e+06	4e+06	2.64555e+06	0.0341719	0.0422514		0.120362	0.0284546	0.0265607	0.0426989	0.855116	0.0367649	1.06805	1.70006	2.28653	1.53299	0.57025	0.155562	0.632145	0.151983
Caspase-1	K.GCTPESLVVGGATAAS*PLPANK.F	3023993	S51	UNI:O02002	304090	329134	288186	56361	41101	141358	353969	579362	258743	133613	51524	487466	292707	398352	579223	271560		542015	388054	448376	260511	487558	286479	210900	216634	305540	294147	337611	0.154957	0.181107			0.228347	0.187483	0.172604	0.665931	0.58916	0.403346	0.548834	0.581393	0.767119	0.448458	0.465189	0.488418	0.557421
Catalase	K.NSQTVS*PGAITTGNGAPIGIK.D	1705622	S21	UNI:P17336	5792802	2636151	3937417	3554288	3217870	2390972	4227750	4413587	2948894	2865268	3080423	4349241	2741724	3434709	3553554	2110100	22683	4342036	3631651	4285744	3352532	4.58665e+06	2.56505e+06	2.27512e+06	3.65892e+06	3.73292e+06	3.13948e+06	3.67166e+06	0.18067	0.193845		0.185163	0.184788	0.189086	0.184946	0.572338	0.445095	0.844465	0.854298	0.746665	0.817157	0.344948	0.547564	0.537555	0.54784
Catalase	R.ALS*SCCPVTGDVYR.Y	1705622	S420	UNI:P17336	5372425	3940847	10350299	9891126	9662127	11401223	11547055	6777542	7538540	9632277	12589674	11031917	10295163	6087667	5049512	2954512	8658920	6381274	6910591	12537124	6341139	5.73316e+06	4.8113e+06	9.54717e+06	9.62069e+06	9.20154e+06	1.14112e+07	7.99195e+06	0.192784		0.119935	0.138016	0.13329	0.100384	0.163372	0.810308	1.68752	1.65413	1.59825	2.04134	1.43444	0.583744	0.218813	0.444047	0.391382
Catenin alpha	R.SSEDLDTDT*EFEPVEDLTLETR.S	21264412	T645	UNI:P35220					26692	16407	33147			23470	202487			9756		12908		586496			38589		12908.4	23469.6	394491	26692.3	16406.7	27164.2
CCHC-type zinc finger protein CG3800	R.DCS*LGGGGGPGGVGGGGGGGGGGM#R.G	74866354	S21	UNI:Q8T8R1	10810592	11150486	11801654	19125148	12753763	12944417	18888575	11004451	9885835	11618827	19006563	17014026	17579047	7566063	6416946	8215816	1989322	4858784	16513778	21909773	7723610	9.41066e+06	9.75071e+06	8.46993e+06	1.43302e+07	1.54272e+07	1.74777e+07	1.13927e+07	0.219351	0.207165		0.193511	0.168943	0.162645	0.203692	1.07004	0.819172	1.41782	1.76644	2.06973	1.2128	0.677821	0.628704	0.626213	0.410718
Cdc6	R.RT*SQVQVAQSELPKT*PR.S	113376725	T85T98	UNI:Q9VSM9	246721	438179			471348	787576	865048	656495	710482			755429	2190946	431620	629993	315001		441733		822860	217446	511070	487888		441733	613388	1.26713e+06	504705	0.276513	0.278673				0.150639		1.11942		0.701171	1.53057	2.61188	1.50293	0.720765			0.633108
Cdc6	R.FLEGEQDS*EVDPLHGSPPK.Q	113376725	S134	UNI:Q9VSM9	965173	837098		24214	627696	1530678	2112634	90261			19305	1863150	1763411	1267516		1760956		1587418		1492505	1288754	527717	1.29903e+06		543646	1.24542e+06	1.59553e+06	1.5563e+06						0.143505	0.145349	0.867304		0.119484	10.6461	10.5614	8.11583	0.564114		0.628314	0.578871
Cdc6	R.FLEGEQDSEVDPLHGS*PPK.Q	113376725	S142	UNI:Q9VSM9	965173	837098	1800962	1861573	627696	1530678	2126604	2340599	1342753	1929395	3015212	1863150	1773055	1267516	1309904	1760956	1001551	1735964	1282123	1509346	1300863	1.53856e+06	1.3136e+06	1.5773e+06	2.20425e+06	1.25766e+06	1.60436e+06	1.56499e+06	0.22	0.26293	0.200954	0.156077		0.185261	0.197282	0.928441	1.15162	1.51408	0.808384	1.16523	1.24599	0.658067	0.700064	0.534768	0.62953
Cdep, isoform E	R.S*EAGTYDVIQAEIQHAK.R	116007954	S597	UNI:Q2M1E6	3002485	253086	2827802	1150669	18766	887636	1165748	1707335	641530	999472	1128049	1229473	452241	1121054	848206	324663	889032	856608	534760	146327	2074519	1.85268e+06	406426	1.5721e+06	1.04511e+06	594333	495401	1.45377e+06	0.167394	0.24354	0.173264	0.18067		0.24279	0.170914	0.280935	0.858451	0.684617	0.452274	0.244343	1.16355	0.353145	0.665505	0.543418	0.515796
Cdep, isoform E	R.SEAGT*YDVIQAEIQHAK.R	116007954	T601	UNI:Q2M1E6		12368	929656	1155618	18766	716957	1122211	169171	87300	989990	1128049	1104479	60837	20325	75481	94346	140632	860076	534760	146327	22974	122326	64671	686759	1.04791e+06	552669	308040	388503			0.122985	0.0651175	0.183271	0.170021	0.24354	0.882988	3.85758	9.03135	6.80673	1.14911	0.212256	0.572092	0.50448	0.210501	0.656655
CdGAPr, isoform B	R.NS*LAESNAGTNNR.E	74948040	S1808	UNI:E1JHM1	1441206	1509286	3123518	1591182	693528	3145100	3144887	2933683	1187536	1297442	2002004	1529486	1204826	1097355	22466959	537957		725688	1449141	2743313	865112	8.94728e+06	1.07826e+06	2.21048e+06	1.43962e+06	1.22405e+06	2.36441e+06	1.70245e+06	0.155029			0.20761	0.241379	0.150667	0.200239	0.491992	1.30478	0.606261	0.355689	0.90502	0.864894	0.488418	0.602335	0.52088	0.503703
CdGAPr, isoform C	K.S*IELLETTSNER.D	74948040	S813	UNI:E1JHM0	4593994	3298431	2830774	2008468	2408713	1798767	8357290	4404389	1860074	2022630	2887620	2499394	1945089	2148633	2927712	1647342	4036286	2731739	2693086	3554320	1737167	3.97536e+06	2.26862e+06	2.96323e+06	2.54261e+06	2.53373e+06	2.43273e+06	4.08103e+06	0.13329		0.188644	0.212499	0.201691	0.264767	0.203896	0.567661	0.818023	0.675293	0.670552	0.6824	0.96679	0.440381	0.534167	0.428139	0.374953
CdGAPr, isoform C	R.S*NSIDSLR.T	74948040	S835	UNI:E1JHM0		6316471	97865	25267	5632230	11277682	16037996	9348537	442216	16153	26034	8400630	9122717	5663378	5962797	4877150	414840	4005307		34662	3123918	7.65567e+06	3.87861e+06	176286	1.3522e+06	7.01643e+06	6.81169e+06	8.2751e+06		0.122288		0.262841		0.172231	0.076591	0.432617	0.0356496	0.33725	0.898604	0.490829	0.564853	0.565233	0.359769	0.491954	0.6823
CdGAPr, isoform C	R.SNS*IDSLR.T	74948040	S837	UNI:E1JHM0	431127	9290644	13209293	25267	5632635	11383202	9330013	9354556	6551443	16153	30626	8400630	9122717	5821385	5982723	4877150	415067	4005307		7293696	3209013	5.25614e+06	6.90641e+06	4.54684e+06	1.35373e+06	7.01663e+06	9.26654e+06	6.12014e+06	0.163628	0.133044	0.234365			0.126511	0.137986	7.68841	10.2367	0.243787	6.98147	9.53257	7.59989	0.583246	0.582309	0.507974	0.60982
CdGAPr, isoform C	R.ELS*ELGLNFDR.E	74948040	S876	UNI:E1JHM0	531673	474234	674380	1020445	558499	2566082	1608679	1588885	656554	579527	1156471	1487813	556269	762357	1021647	699260	1724883	2887081	989963	922573	807389	1.0474e+06	610016	992930	1.688e+06	1.01209e+06	1.34831e+06	1.05948e+06	0.172489		0.185163	0.122197	0.168943	0.17559	0.14907	0.663209	1.10716	1.82436	0.985277	2.02652	1.43193	0.526344	0.697224	0.564114	0.72035
CdGAPr, isoform C	R.Y*SYPSVQLGAK.R	74948040	Y1048	UNI:E1JHM0	2314448	1091599	2443480	2781074	3165352	4447074	4708978	2433271	3001616	2830473	1504067	4601844	4992338	3454406	3492657	1696768	27126	2101937	2292916	687048	2301093	2.74679e+06	1.92999e+06	1.76703e+06	2.12903e+06	3.35337e+06	3.37549e+06	3.48816e+06	0.186049	0.201691		0.193472	0.182391	0.190848	0.181424	0.730343	0.742252	0.807185	1.30512	1.38995	1.37103	0.529656	0.562472	0.540631	0.598989
CdGAPr, isoform C	R.YS*YPSVQLGAK.R	74948040	S1049	UNI:E1JHM0	3229595	1452979	4297786	10407518	4994368	5849580	4685689	2529674	2979326	2830473	1731765	4650939	5198524	3289932	3505461	1681882	27126	2141726	2689097	4536970	7129431	3.08824e+06	2.03806e+06	2.38513e+06	4.76034e+06	4.11147e+06	5.19502e+06	5.03502e+06	0.189952	0.211475		0.189585	0.184473	0.178153	0.180111	0.702478	0.819132	1.50603	1.38404	1.72017	1.59507	0.474436	0.575858	0.698065	0.544864
CdGAPr, isoform C	R.ELS*LDLNPLQPR.L	74948040	S1215	UNI:E1JHM0	662288	206092	384930	299433	632846	652968	687599	1864762	704565	363256	554164	484719	249001	379922	816861	302747		601255	759025	460539	992207	1.11464e+06	404468	374093	484951	625530	454169	686576	0.137896			0.210009	0.168769	0.241337	0.175483	0.353212	0.388006	0.495117	0.714893	0.561083	0.818871	0.449486	0.448458	0.463501	0.519424
CdGAPr, isoform C	R.S*LDENAFVR.E	74948040	S1533	UNI:E1JHM0	9030331	9991071	9113096	10256156	7777312	10470701	12558434	11711491	8610331	9574557	11146846	10356189	12681929	10213964	9566510	5659016	4443154	5698400	9047310	11856961	9638414	1.01028e+07	8.08681e+06	7.71027e+06	9.0338e+06	9.06027e+06	1.16699e+07	1.08036e+07	0.17853	0.26111		0.222366	0.195734	0.150586	0.16691	0.811046	0.763716	0.894398	0.897082	1.1606	1.09011	0.531295	0.540266	0.613792	0.569054
CdGAPr, isoform C	K.S*FDFTRPK.T	74948040	S1570	UNI:E1JHM0	1842801	19921623	4193233	5326771	89179357	139019836	5938363	31408784	3035340	3638531	5384613	5756838	5264094	22122895	5048830	14384068	25354301	6677834	4637238	4708392	2462545	1.27668e+07	1.2447e+07	1.1062e+07	5.79641e+06	3.31911e+07	4.96641e+07	1.01746e+07	0.273378	0.192081	0.2433		0.191054	0.191909	0.258021	4.58538	2.47104	1.46156	16.4984	25.5132	1.47152	0.664308	0.712473	0.698826	0.629178
CDK5RAP3-like protein	R.LNLSEGNAS*K.D	32129443	S257	UNI:Q95SK3	239978	2199431	5104062	6592563	1940215	4730044	2331426	4585565	2745559	5994988	4201749	3216163	3446081	1779647	22374	356212	305458	2001494	11010328	7613144	1609247	1.61597e+06	1.76707e+06	3.8015e+06	4.26527e+06	5.3889e+06	5.26309e+06	1.90677e+06		0.190753	0.183895	0.160251	0.16035	0.150978	0.17921	8.56156	12.0762	39.2814	166.963	120.243	27.3427	0.578278	0.555662	0.499288	0.499288
Ced-6, isoform B	R.NNLSSQIS*IGGK.S	122129569	S357	UNI:E2QC90	17945691	2600981	208674	3185940	7444049	10366521	6128940	6467206	3484755	470889	15739526	13783452	5824240	2482276	3211135	1203561	1539002	862710	1236424	8370608	15548965	9.20801e+06	2.42977e+06	739522	6.59606e+06	7.48797e+06	8.18712e+06	8.05339e+06	0.0984633	0.137986		0.150384	0.128448	0.0678919	0.106633	0.35286	0.187903	0.95998	0.977045	1.36166	1.85585	0.465099	0.336578	0.599415	0.655227
Ced-6, isoform B	K.M#DELLLNS*DS*DSDFDPR.A	122129569	S374S376	UNI:E2QC90					190243	408865	28759		182932		447054	1331468	339416	998356			453856	2001853	158710				182932	453856	1.22445e+06	560140	374140	513557					0.235104
Cell cycle regulator Mat89Bb	R.MS*SCGQR.S	74947857	S621	UNI:Q9VEX5	140083	379043	882459	1317632		2948838	960490		214300	554638	866013	190879		63976	386055	23793			1958639	2992150		263069	205712	718548	1.09182e+06	1.07476e+06	2.97049e+06	512233								1.38374	6.29954	9.40608	5.07347	14.4006	6.85658	0.633597	0.50448	0.459145	0.606128
Cenp-C	R.SISS*PVNFLPEISSTPCTEK.Q	161078098	S166	UNI:Q9VHP9	12409		433352	37564	401252	506730	591488	4787186		16887527	17440	984170		427633					117519	43431	596465	2.3998e+06		8.66044e+06	27502.3	500980	275081	538529					0.119196		0.0353284		19.225	1.5154	16.2706	40.8357	23.8777		0.616819	0.607856	0.700306
Cenp-C	K.GPAPGQLLLS*PSHR.Y	161078098	S291	UNI:Q9VHP9	3942578	1828811	3935074	4806580	2963609	6173245	5704845	4038438	3114605	3922895	4965024	5359573	3991307	3599066	2948159	1799696	10452	2259996	4448801	5614439	2912587	3.64306e+06	2.2477e+06	2.62281e+06	4.01053e+06	4.25733e+06	5.25966e+06	4.07217e+06	0.188156	0.204147		0.187637	0.185621	0.181801	0.186864	0.615183	0.657677	1.07172	1.19595	1.48617	1.10871	0.423091	0.569163	0.699017	0.609745
Cenp-C	K.GS*SDHEDNDSLSPVK.L	161078098	S648	UNI:Q9VHP9	118296	1761079	1678242	2479300	48031	3084187	1299299	2114437	1727819	1000875	3932340	467033	1264929	549006	1884485		15573	1508779	3163429	2488657	544190	1.37241e+06	1.74445e+06	898230	2.64014e+06	1.22616e+06	2.27926e+06	797498	0.220186			0.170219	0.272593	0.174164	0.215016	7.8521	4.88947	7.87294	0.768524	9.33021	3.84396	0.61473	0.629877	0.547703	0.654718
Cenp-C	K.GS*SDHEDNDSLS*PVK.L	161078098	S648S658	UNI:Q9VHP9	1318080	1305035	2972044	3782098	3299735	33520	2614257	2318534	4097603	2537060		2499823	3867456	2772534	2449635	338680		1229460	4433156	1756110	2356203	2.02875e+06	1.91377e+06	2.75455e+06	2.50578e+06	3.4109e+06	1.8857e+06	2.581e+06	0.197198	0.236334			0.181515		0.187425	0.965228	1.67454	1.68565	1.79712	0.803459	1.38035	0.616701	0.540266	0.693602	0.459145
Cenp-C	K.GSS*DHEDNDS*LSPVKLPR.L	161078098	S649S656	UNI:Q9VHP9	1271548	767551	2932801	3059329	3199185	4197723	3224330	1198105	2200242	3341233	2967773	5090395	2099772	1852572	1543674	998601	1895716	3120056	2793770	1906344	1172205	1.33778e+06	1.32213e+06	2.72325e+06	3.04905e+06	3.69445e+06	2.73461e+06	2.08304e+06	0.247721		0.13566	0.111926	0.110841	0.14778	0.183251	1.02899	2.10777	2.30141	2.85817	2.09626	1.61379	0.667338	0.313554	0.0958942	0.216479
Cenp-C	R.VNT*PT*PPIDQNSDDVPSR.N	161078098	T997T999	UNI:Q9VHP9	835648	614662	1258572	1053594	1163704	2902088	1414928	1593275	2061490	1517365	1847373	1729439	848181	1021710	1058286	589184	1220880	2319670	1300909	1580151	745077	1.1624e+06	1.08845e+06	1.33227e+06	1.74021e+06	1.39802e+06	1.77681e+06	1.06057e+06	0.230334		0.190073	0.176432	0.187456	0.186023	0.25813	0.862052	1.20403	1.5374	1.23577	1.83278	1.01284	0.644712	0.584504	0.533035	0.572755
Centaurin beta 1A	R.ATLS*LGGTR.K	317183305	S540	UNI:Q9VCQ6	581824	1248060	1838816	1951692	2914165	2822167	2253163	8547334	415628	1436193	1961825	1307680	1831517	178785	16932702	2538305		660300	1458228	1839812	4065093	8.68729e+06	1.40066e+06	1.6375e+06	1.52461e+06	1.89336e+06	2.1645e+06	2.16568e+06	0.17958			0.247726	0.194373	0.179292	0.289167	0.781205	1.66423	1.20765	1.74926	1.72449	1.37786	0.543725	0.600645	0.556466	0.583246
Centaurin beta 1A	R.HDS*NTLESQR.S	317183305	S814	UNI:Q9VCQ6	14457053	10596832	17657369	27039961	11934640	44265938	32245976	15380112	14543968	16449599	17853851	25094556	20567363	16135449	12666209	6010399	11600515	8977122	22617172	29028912	23376745	1.41678e+07	1.03837e+07	1.52358e+07	1.7957e+07	1.98821e+07	3.12874e+07	2.39194e+07	0.170296		0.16691	0.177758	0.147518	0.101049	0.122197	0.717715	1.06892	1.24665	1.41426	2.23033	1.70839	0.521957	0.652579	0.649628	0.54062
Centaurin-gamma-1A	K.ELPT*PTST*PTTSR.K	27923748	T410T414	UNI:Q9NGC3	3140636	9583747	108477	9808511	6247678	200356	8104456	11269711	9807241	5267694	6266519	8331318	4415921	4183813	7935627	4742821	592824	6328847	8366442	7075621	5635716	7.44866e+06	8.0446e+06	1.98967e+06	7.46796e+06	7.64848e+06	3.8973e+06	5.97466e+06	0.148602	0.140251		0.140531	0.139088	0.213142	0.150309	1.50647	0.192221	1.49222	1.26095	0.449087	1.22065	0.666933	0.475989	0.680887	0.6619
Centaurin-gamma-1A	R.S*NLFIPSSSK.K	27923748	S425	UNI:Q9NGC3	5244795	8369148	11501887	11424751	4029507	15407228	12469551	11604283	7376023	9763365	12489716	8792550	10745654	6313154	9441293	2642641	10614843	3798656	8735404	12364546	7543692	8.76346e+06	6.12927e+06	1.06267e+07	9.23771e+06	7.18582e+06	1.28391e+07	8.77547e+06	0.187833		0.152435	0.199429	0.229149	0.135787	0.185442	0.837079	1.38622	1.21898	0.817073	1.72442	1.24019	0.568352	0.56408	0.719839	0.623627
Centrosome-associated zinc finger protein CP190	R.QQRPPS*PK.G	93204565	S137	UNI:Q24478	10528907	1505295		11488356	5949189	61125787	57502	19289671	14459810	2544635	100156	24328304	22545060	28423	747209	5128020		16519594			109478	1.01886e+07	7.03104e+06	2.54463e+06	9.36937e+06	1.51387e+07	4.18354e+07	65134.3	0.0727852	0.0452542		0.13336				2.58516	0.131917	7.73491	0.913121	3.48714	0.0511502	0.712944		0.664236	0.62689
Centrosome-associated zinc finger protein CP190	R.T*VGQPSSGLPQQR.V	93204565	T145	UNI:Q24478	292130	1689623	1732890	1771598	298498		1390607		1288686	1037965	31435		554059	1187380			1496603	702462	1911724	2514842	666927	292130	1.48915e+06	1.42249e+06	835165	1.10511e+06	1.53445e+06	1.08164e+06			0.181424				0.190533	5.78381	5.93191	6.06442	1.0218	5.25262	4.76023
Centrosome-associated zinc finger protein CP190	R.VLGPS*PQSR.N	93204565	S162	UNI:Q24478	15268314	23400521	23585329	30631280	14410402	5097562	24984529	36106745	22446547	20714329	23012494	31687324	24070650	24615887	23370924	11926492	1424065	12531662	39072602	56955647	24196851	2.49153e+07	1.92579e+07	1.52412e+07	2.20585e+07	2.83901e+07	2.8708e+07	2.45991e+07	0.185495	0.197691		0.190753	0.182405	0.207628	0.182594	0.888202	0.726451	1.05992	1.16442	1.14585	1.11782	0.600389	0.560406	0.666414	0.679406
Centrosome-associated zinc finger protein CP190	R.S*PYGDSSNVK.Q	93204565	S197	UNI:Q24478	10716739	10078385	11702824	14976464	29018226	63531989	17519287	65199074	11119059	10800515	10735258	19197381	12263395	52770418	41369238	19923577	76763	8474260	18761227	44832284	40962456	3.9095e+07	1.3707e+07	7.5267e+06	1.13953e+07	2.23256e+07	4.02092e+07	3.70841e+07	0.165385	0.184068		0.187024	0.170561	0.163217	0.160523	0.530859	0.419841	0.588994	1.1519	2.40003	1.14477	0.515796	0.511904	0.483327	0.620886
Centrosome-associated zinc finger protein CP190	R.SPY*GDSSNVK.Q	93204565	Y199	UNI:Q24478	42077622	44762466	27621052	14763075	32466251	67738748	58045625	64837808	41793093	27923395	34672734	66258705	43273677	52856795	11717741	20012547	406220	8438843	59473463	22793337	40870974	3.95444e+07	3.55227e+07	1.86502e+07	1.92916e+07	5.27328e+07	4.46019e+07	5.05911e+07	0.185474	0.182718		0.214955	0.170021	0.178125	0.169589	1.13876	0.373921	0.535264	2.28967	1.40749	1.89422	0.712298	0.560026	0.562362	0.585984
Centrosome-associated zinc finger protein CP190	K.QEPT*SPFEQLR.K	93204565	T210	UNI:Q24478	11014938	6602382	2056069	1322229	4441605	12276986	10676145	5161841	6187708	1834527	2233089	10502624	6479317	5066047	6746114	2532664	5397308	2559166	1816117	18143751	7251517	7.64096e+06	5.10758e+06	3.09597e+06	2.03816e+06	5.58678e+06	1.23e+07	7.66457e+06	0.0698541	0.13058	0.193639		0.167095	0.0605295	0.0681549	0.724523	0.447375	0.31067	0.90237	1.68644	1.00853	0.549609	0.428621	0.259646	0.576494
Centrosome-associated zinc finger protein CP190	K.QEPTS*PFEQLR.K	93204565	S211	UNI:Q24478	10873484	6366090	8247975	14066921	6077463	12133073	9989352	6793369	6211076	5628721	7682535	10481815	6826639	5143502	6757000	2914940	11083922	14969170	14834342	18093508	7376412	8.14128e+06	5.16404e+06	8.32021e+06	1.22395e+07	1.04645e+07	1.23511e+07	7.50309e+06	0.160614		0.164393	0.121924	0.146894	0.134893	0.178087	0.643717	1.07582	1.54665	1.43243	1.59949	0.922498	0.49938	0.719989	0.515235	0.604953
Centrosome-associated zinc finger protein CP190	K.RPAQTSLLS*PPSK.K	93204565	S233	UNI:Q24478	11600816	5944724	15389087	13061320	8582811	2431134	14695653	11286300	10265633	13559203	13124613	13725976	10574331	10981873		4165850	220211	10927200	11496525	19580484	9888916	1.14436e+07	6.79207e+06	9.72283e+06	1.2371e+07	1.12684e+07	1.0862e+07	1.18555e+07		0.239186		0.190848	0.195734	0.223341	0.192926	0.711003	1.26397	1.14439	0.978004	0.573242	1.1199	0.49938	0.617561	0.576115	0.695005
Centrosome-associated zinc finger protein CP190	K.RPAQTSLLSPPS*K.K	93204565	S236	UNI:Q24478	12013171	588579	1521674	12139889	3311119	4125243	14253170	57884		2862375	3068651	13964996	7914584	10879092	8605995	320366	7759061	11112435	10336533	19326878	9670448	6.89235e+06	454472	4.0477e+06	8.77366e+06	9.20422e+06	1.04556e+07	1.16009e+07	0.212311		0.120078	0.0868335	0.083256	0.0819212	0.0273364	0.0431102	16.8261	18.4385	80.9117	46.4403	63.4189	0.618312	0.671368	0.591037	0.587066
Centrosome-associated zinc finger protein CP190	K.QQS*PQGTQTQLEHGSTTIILK.Q	93204565	S298	UNI:Q24478	19793005	15927233	22774187	17882932	8488469	24596557	24937848	38798796	18379757	27290473	18953758	22956164	23121341	19900526	22444099	7882159	51327	46722114	16404487	13642775	19836918	2.7012e+07	1.4063e+07	1.67053e+07	2.78529e+07	1.59497e+07	2.04536e+07	2.15584e+07	0.186122	0.205334		0.186885	0.200922	0.190848	0.189516	0.5432	0.618763	1.15791	0.583813	0.815491	0.885562	0.462228	0.56258	0.714246	0.50774
Centrosome-associated zinc finger protein CP190	K.QDS*PSQT*PTIIVK.D	93204565	S319T323	UNI:Q24478	2816459	1209275	3267555	3092171	4457406	10299475	4049058	3872921	4174469	2955152	2388267	6103561	1828636	3425766	1852928	1592527		1350768	2177659	1373108	1265190	2.84744e+06	2.32542e+06	3.11135e+06	2.27707e+06	4.24621e+06	4.50041e+06	2.91334e+06	0.202953			0.274834	0.171402	0.222346	0.226603	0.788895	0.961597	0.814514	1.44461	1.62337	1.00166	0.602709	0.645717	0.600558	0.568477
Centrosome-associated zinc finger protein CP190	K.QDS*PSQTPTIIVK.D	93204565	S319	UNI:Q24478	13738	4204	80402	33323	309657	62271724	125077	14444		198115	12989	1589955	3720404		12088	309715	89826		20734	64033	76014	13423.3	156960	122781	23155.8	640115	2.20187e+07	100546			0.0322868		0.136434	0.122288		12.9639	8.99987	1.66244	44.7775	1598.56	7.69642	0.621453	0.14682	0.547246	0.445812
Centrosome-associated zinc finger protein CP190	K.SAPATVKPPANQSSAT*TSPHK.K	93204565	T390	UNI:Q24478						353381											2717922							2.71792e+06			353381
Centrosome-associated zinc finger protein CP190	K.NIADES*KES*IDNLEWAENLIAESEEQSNK.E	93204565	S757S760	UNI:Q24478				11851														611318							311584
Centrosome-associated zinc finger protein CP190	K.ASEESVT*S*ADDAVDAVPNINSQPEK.M	93204565	T865S866	UNI:Q24478	306153	243065	349264	389325	418777	992756	440673	486534	371203	655054	2035026	286193	768291	257666	207780	288335	3592915		404829	316513	93046	333489	300868	1.53241e+06	1.21218e+06	369933	692520	263795	0.204786	0.210812	0.154809		0.184262	0.15116		0.981527	6.59303	2.72718	1.30148	2.11503	0.805598	0.690586	0.515235	0.520745	0.6302
Centrosome-associated zinc finger protein CP190	K.ASEESVTSADDAVDAVPNINS*QPEK.M	93204565	S879	UNI:Q24478	3543142	3966107	4812933	4363815	2947175	3676550	4325250	8493227	4071527	4359500	5757500	2703450	5654931	5088193	5450117	3522408	22348	1284829	3147572	3184451	4663722	5.82883e+06	3.85335e+06	3.06493e+06	3.80205e+06	2.93273e+06	4.17198e+06	4.69239e+06	0.183895	0.190487		0.198407	0.200196	0.189516	0.186122	0.748353	0.625257	0.715086	0.575876	0.762586	0.891846	0.523571	0.555662	0.559797	0.424272
Centrosome-associated zinc finger protein CP190	K.MDVDS*EAADEK.A	93204565	S888	UNI:Q24478	625409	982614	673466	1091640	566821	1923538	1184114	1481761	859111	50957	2262137	1299842	959503	772523	926482	776350	674539	253667	1362932	1962220	1563194	1.01122e+06	872691	466320	1.20248e+06	1.07653e+06	1.61509e+06	1.17328e+06	0.17274	0.175476		0.185518	0.170993	0.148602	0.16394	0.9963	0.613098	1.18198	1.08488	1.94704	1.36731	0.666309	0.526995	0.702597	0.704983
Centrosome-associated zinc finger protein CP190	K.EDS*PIPHSDSVAELR.E	93204565	S920	UNI:Q24478	7892414	7002481	18869206	19194453	13518556	54609153	24119384	11983610	10803115	17442201	22523296	19521848	16144460	8543212	9492735	6894241	6166853	10858133	19233562	16491269	10046610	9.78959e+06	8.23328e+06	1.41594e+07	1.75253e+07	1.74247e+07	2.90816e+07	1.42364e+07	0.188435		0.18083	0.118251	0.0795424	0.122606	0.175081	0.838333	1.49865	1.81845	1.78934	3.33455	1.60909	0.570207	0.601823	0.448171	0.33769
Centrosome-associated zinc finger protein CP190	K.EDS*PIPHS*DSVAELR.E	93204565	S920S925	UNI:Q24478	693872	1065946	4137763	4555335	3464063	10257718	3747135	1924096	1934358	3691373	3579602	2798483	3387555	1554121	1200434	1512639		2836302	2966002	2567364	1397944	1.2728e+06	1.50431e+06	3.91457e+06	3.65708e+06	3.07618e+06	5.40421e+06	2.23307e+06		0.209363		0.0972911	0.103679	0.122435	0.176994	1.26721	3.9409	3.59608	2.97253	6.22753	2.45752	0.613877	0.395604	0.334178	0.353465
Centrosome-associated zinc finger protein CP190	R.EAVT*AS*EGEDDVHLEADNIR.K	93204565	T936S938	UNI:Q24478	1451008	5207297	8390641	5054069	7235579	10719960	9106700	12043361	7454856	8071226	9441901	7339518	6484963	8600140	7256807	1998116	8355449	3076414	5038611	7533097	5369753	6.91706e+06	4.88676e+06	8.27244e+06	5.85746e+06	6.5379e+06	8.24601e+06	7.6922e+06	0.265898		0.157747	0.236948	0.186546	0.165825	0.173863	1.49436	2.53473	1.56369	2.09678	2.98816	2.57673	0.688804	0.59349	0.715358	0.660083
Centrosome-associated zinc finger protein CP190	R.EAVT*ASEGEDDVHLEADNIR.K	93204565	T936	UNI:Q24478	30518599	32331948	33170077	24550124	25460833	48601859	34785582	99536431	35950264	30902750	40089822	29157818	30906838	37456140	47290316	22010660	35876451	26996760	22458874	17595964	32256340	5.91151e+07	3.00976e+07	3.33164e+07	3.05456e+07	2.56925e+07	3.23682e+07	3.48327e+07	0.142236	0.192408	0.110582	0.189557		0.225415	0.0946702	0.628677	0.718663	0.59269	0.534041	0.758375	0.732738	0.511882	0.530703	0.515106	0.460078
Centrosome-associated zinc finger protein CP190	R.EAVTAS*EGEDDVHLEADNIR.K	93204565	S938	UNI:Q24478	30520974	32328179	33172867	24367398	25500913	48646585	34893373	99452456	35941336	30992434	40081199	29160861	30977642	37336564	47305379	22210653	36242	26716708	22470551	17609807	32309339	5.90929e+07	3.01601e+07	2.14005e+07	3.03884e+07	2.57108e+07	3.24113e+07	3.48464e+07	0.179333	0.187919		0.187833	0.190487	0.187965	0.185261	0.63004	0.466428	0.588724	0.534582	0.759205	0.733892	0.511882	0.543455	0.513928	0.460165
Centrosome-associated zinc finger protein CP190	K.DIVQS*EENATTEALDR.S	93204565	S975	UNI:Q24478	1862389	797405	1319311	1149732	893011	1251941	1257228	2489347	997320	1492216	1821042	1251616	522914	1592209	1099222	952848	1394036	1825723	1443197	1035707	1483810	1.81699e+06	915858	1.40185e+06	1.59883e+06	1.19594e+06	936854	1.44442e+06	0.148957	0.278769	0.154834	0.14907	0.187965		0.152779	0.565212	0.85868	1.00327	0.765071	0.608167	0.888181	0.415256	0.583246	0.668456	0.523571
Centrosome-associated zinc finger protein CP190	R.SVT*DEDDLVPPT*QVSTEQMEIDEPAAEK.A	93204565	T989T998	UNI:Q24478	102720	99971	711892	158857	1609482	926062	662398	2016219	1503299	896007	1285528	1411416	520474	1174852	638622	753725	4402487	3356038	381003	244714	522999	919187	785665	2.00346e+06	1.60014e+06	1.13397e+06	563750	786750	0.292811		0.184268	0.226915	0.201866	0.297381	0.225926	0.966359	4.75618	2.47974	5.65509	3.21891	2.61674	0.719794	0.566162	0.649888	0.615894
Centrosome-associated zinc finger protein CP190	R.SVT*DEDDLVPPTQVSTEQMEIDEPAAEK.A	93204565	T989	UNI:Q24478	687359	283882	856529	78817	1729604	1401316	947164	4318116	1598455	800267	152120	1208057	288737	1166186	593476	986497			288018	117458	1130524	1.86632e+06	956278	828398	115469	1.07523e+06	602504	1.08129e+06	0.126781	0.127849			0.127961	0.180147	0.0393833	0.815138	0.715722	0.0749474	1.09379	0.767826	1.18432	0.628613	0.64849	0.421109	0.652145
Centrosome-associated zinc finger protein CP190	R.SVTDEDDLVPPT*QVSTEQM#EIDEPAAEK.A	93204565	T998	UNI:Q24478	1273631	411502	946433	1077328	1783303	869985	1206593	1949876	1023405	1200226	2228488	1765223	893738	1166398	677624	649054		2385422	558043	307842	553537	1.30038e+06	694654	1.07333e+06	1.89708e+06	1.36886e+06	690522	975509	0.1706	0.283932		0.127849	0.176137		0.190241	0.601929	0.679319	1.83634	1.043	0.531909	0.787478	0.514951	0.68108	0.56071	0.721161
Centrosome-associated zinc finger protein CP190	R.SVTDEDDLVPPTQVS*TEQMEIDEPAAEK.A	93204565	S1001	UNI:Q24478				9588563							844242										7296917				5.2164e+06			7.29692e+06
Centrosome-associated zinc finger protein CP190	R.SVTDEDDLVPPTQVST*EQM#EIDEPAAEK.A	93204565	T1002	UNI:Q24478	649514	412659	953009	1080811	1099247	869985	1198235	871058	549872	1207079	2258332	651416	535453	890077	771654	626576		2417227	569259	307842	553537	764075	529702	1.08004e+06	1.91879e+06	773307	571093	880616	0.126308			0.0705507	0.16691	0.298308	0.150343	0.692865	1.42651	2.46306	1.05932	0.784364	1.19466	0.420626	0.44482	0.353465	0.710037
Centrosomin	R.IGLDETSNSLAAPEQAIS*ESESEGR.T	67476454	S874	UNI:P54623	4037697	173243	488437	201826	552063	155491	579536	973968	717395	466876	779586	788218	202697	617357	506771	425785	1006951	758818	126401	41397	682395	1.83948e+06	438808	654088	580076	488894	133195	626429	0.106907	0.14709	0.106346	0.13415	0.158175		0.0953101	0.539889	0.862439	0.782589	0.398479	0.109437	0.707981	0.499288	0.555662	0.539393	0.518508
Centrosomin	R.VNTS*SPDLGIESDAGR.I	67476454	S1191	UNI:P54623	3296166	3846125	5148247	5789665	4137796	8343099	5160910	4929952	4132058	4625886	6050254	4335251	5639923	3083881	3648245	2305725	544064	3959000	4316286	6318073	3916748	3.95812e+06	3.42797e+06	3.4394e+06	5.26631e+06	4.26311e+06	6.76703e+06	4.05385e+06	0.205621	0.231583		0.184597	0.194997	0.169738	0.203787	0.879004	0.883114	1.3563	1.10594	1.80233	1.08829	0.600229	0.608048	0.507875	0.600048
Centrosomin	R.VNTSS*PDLGIESDAGR.I	67476454	S1192	UNI:P54623	4381093	2719888	4762649	5759208	4167022	8204937	5237144	5799260	3063337	4619125	9735624	5662352	4391249	3320213	2405280	2305231	544064	3959000	4348237	6318073	2213313	4.19521e+06	2.69615e+06	3.30861e+06	6.48461e+06	4.72587e+06	6.30475e+06	3.59022e+06	0.202931	0.265977		0.176137	0.186933	0.173458	0.224623	0.702486	0.703263	1.54643	1.24511	1.75226	0.896037	0.520745	0.602625	0.547703	0.617954
CG10069, isoform B	R.VANES*DVEQDDEEQVR.H	45550478	S308	UNI:Q8MLW5	5343346	4910527	4080683	10162013	8131286	5994944	8909747	4485895	6961812	6248694	12785847	9250489	7705332	2444963	3531730	1941098	499086	1959139	8725485	9626107	2796225	4.45366e+06	4.60448e+06	3.60949e+06	8.30233e+06	8.70242e+06	7.77546e+06	4.71698e+06	0.196006	0.2111		0.185737	0.157858	0.166862	0.215437	1.00685	0.765991	1.76892	2.01816	1.85508	1.00141	0.691924	0.590226	0.620258	0.202869
CG10077, isoform A	R.NS*FNGGSAGGPPR.F	28574962	S591	UNI:Q8MZI3	321118	1049247	9585865	11831995	2114955	28459801	648502	2084447	9598542	9666812	1429898	3189564	2061019	2479336	869520	1134811	17707779	556951	11612024	14623125	2154167	1.09169e+06	3.92753e+06	1.23202e+07	4.60628e+06	5.63885e+06	1.5048e+07	1.76067e+06		0.183585	0.0657772	0.190998	0.136676	0.124119	0.191929	3.05914	18.2847	12.7243	7.15697	35.4778	1.89546	0.55486	0.242578	0.580292	0.446643
CG10077, isoform A	R.T*SPPNQGGQGGYR.G	28574962	T609	UNI:Q8MZI3	3131408	3083015	278004	2640979	2519347	6959435	5558147	5737459	3606290	412361	331725	6926727	3940294	3357905	3354158	1323033		2492382	1946010	6389840	2408190	4.07434e+06	2.67078e+06	345183	1.8217e+06	3.79736e+06	5.76319e+06	3.77475e+06	0.0412508	0.086371		0.169554	0.0929125	0.0331408	0.0542681	0.669181	0.0803255	0.548091	0.864	1.60476	1.02607	0.533035	0.18226	0.507974	0.648967
CG10107, isoform B	R.IADDES*ER.D	317008657	S376	UNI:Q8MR14	4446024		5508340	8337806		15513156	7868065	252564	5215866	4433343	6597863	7940685	86876	7097946	4465776	44864	100011		9049776	12438083	3900520	3.05479e+06	2.63036e+06	3.34723e+06	7.46783e+06	8.49523e+06	9.34604e+06	6.28884e+06	0.217746		0.238229			0.217018	0.173433	10.3309	6.27156	13.9994	16.7334	2.20613	10.2489	0.626794	0.703137	0.551288	0.540266
CG10144	K.APS*LQSLLES*ER.G	240849657	S8S15	UNI:Q9VRX2	1444653	246822	2108901	1711622	1756413	3518589	2711638	3202978	3212045	2475433	3210607	2407683	1204102	2228232		1432873	316378	4171528	1898260	2540199	1323718	2.32382e+06	1.63058e+06	1.63357e+06	3.03125e+06	2.02079e+06	2.42096e+06	2.08786e+06			0.28046	0.177707	0.192485	0.190049	0.194104	0.586841	1.11633	1.09359	0.983752	1.40576	1.28635	0.607379	0.614808	0.621717	0.688804
CG10144	K.APS*LQS*LLESER.G	240849657	S8S11	UNI:Q9VRX2	3460532	4555652	2040829	1729236	1899034	6846508	2711832	3228209	3145137	2675644	3448866	5396000	1214629	2232738	1943463		3072301	1618728	1907583	2554255	2277947	2.8774e+06	3.85039e+06	2.59626e+06	2.26561e+06	3.06754e+06	3.53846e+06	2.40751e+06	0.190753		0.205767		0.219395	0.22985	0.229225	1.14536	0.999805	0.800321	1.06727	1.223	0.882462	0.556455	0.658284	0.578278	0.712558
CG10144	K.APS*LQSLLESER.G	240849657	S8	UNI:Q9VRX2	1442094	849099	1894330	836168	1433539	2374025	1749252	3366839	2551192	1697108	1062580	2420219	713624	1704414	2024053	111996	2567677	2561187	874400	995457	1557200	2.27766e+06	1.17076e+06	2.05304e+06	1.48664e+06	1.57605e+06	1.36104e+06	1.67029e+06	0.17488		0.176137	0.198892	0.191339	0.2085	0.184282	0.46729	1.02875	0.720269	0.714971	0.783335	0.829526	0.531295	0.690552	0.548089	0.56114
CG10188, isoform A	R.NS*TGGISTHS*LNEAELAR.D	28574360	S230S238	UNI:Q9VIV0	1750361	987057	4009232	4810376	4149538	11453644	5078268	2077623	2388877	3802165	5361475	3886120	3371336	1950735	1578200	1102644	11919	2184545	2602462	4172809	1807295	1.80206e+06	1.49286e+06	2.60777e+06	4.1188e+06	3.54604e+06	6.3326e+06	2.94543e+06	0.215027	0.232208		0.187422	0.188765	0.181424	0.197599	0.804134	1.37604	2.23767	1.96338	3.60344	1.66179	0.576187	0.622203	0.410718	0.285195
CG10188, isoform A	R.NSTGGIS*THS*LNEAELAR.D	28574360	S235S238	UNI:Q9VIV0	1760843	987057	65695	19226	4154248	10954711	5124195	2152566	2390087	24150	147090	3886120	3449830	2021629	1580536	1135258	11919			4145262	1807295	1.83131e+06	1.50413e+06	33921.3	83157.8	4.02018e+06	6.18327e+06	2.98437e+06	0.026488	0.0341719				0.0250066	0.0299512	0.796392	0.0186897	0.0396255	2.08229	3.48221	1.66424	0.572789	0.127301	0.3061	0.213806
CG10188, isoform A	K.SIS*TSSIIAK.E	28574360	S272	UNI:Q9VIV0	3136666	2413847	5684841	7239119	4953124	4744889	6901776	3867314	4079459	5153026	6632351	4995777	5332508	3495954	2789380	1665972	2533699	3485291	4367941	5153629	2876850	3.26445e+06	2.71976e+06	4.45719e+06	5.78559e+06	4.77228e+06	5.07701e+06	4.42486e+06	0.191588		0.171132	0.135436	0.129925	0.122017	0.175265	0.807223	1.35106	1.75745	1.47894	1.57972	1.37856	0.581747	0.568497	0.452064	0.312125
CG10188, isoform A	R.HLT*DS*EDENQSLLR.A	28574360	T290S292	UNI:Q9VIV0		22491	583299	115137	47990	53640	472185	113654	859799	525506	114545		158402	735535			29959	2348784	876554	283794	254704	113654	441145	379588	859489	462272	165279	487475			0.238191	0.199055			0.140251	7.56506	4.62374	1.00784	4.06738	1.39372	6.4717
CG10206-PA	R.KHS*ESEQQTPVK.K	223967299	S446	UNI:Q9VM69	8348861	8244011	6884359	6648830	1712483	44944379	12790012	10288217	6218780	7878247	9619155	13917910	5672502	5983335	6524995	2875150	5266604	4604380	32554757	28760716	16528287	8.38736e+06	5.77931e+06	6.6764e+06	6.95745e+06	1.60617e+07	2.64592e+07	1.17672e+07	0.174652		0.208683	0.213877	0.21505	0.150309	0.160155	0.677511	0.799161	0.812332	2.18239	3.44748	1.54886	0.530929	0.534983	0.583246	0.707247
CG10206-PA	R.KHSES*EQQTPVKK.E	223967299	S448	UNI:Q9VM69	490445	481947	787064	56369			3876412	277768	955336	836636	1772744	1333714		2173727	391314	417616			3140310	2541467	642632	386509	618300	811850	914557	2.23701e+06	2.54147e+06	2.23092e+06	0.279401	0.233779					0.18228	1.82974	2.3084	3.24852	6.41329	6.4947	5.7906	0.52128	0.36538	0.705523	0.315444
CG10209	R.EPS*PQSQVER.V	19922274	S351	UNI:Q7K3Q3	2021370	1632122	2047729	2915683	2265978	6172199	2610352	3040956	1799450	1880636	1475949	2584662	38275	2023389	1481139	657140	8106282	2110318	4319014	5388918	1807616	2.18115e+06	1.3629e+06	4.01155e+06	2.16732e+06	3.05655e+06	3.86646e+06	2.14712e+06	0.240922	0.286933	0.213135	0.240952	0.215382		0.239309	0.614281	2.36816	1.11753	1.62899	2.23481	1.05906	0.526264	0.59102	0.724259	0.544864
CG10225	K.VIVQPDS*SADVPVPPVEEGDEDAEAEAK.E	21355293	S422	UNI:Q9VCI7	1061788	7890042	1489123	1183558	504831	1144033	478121	549748	961041	1450523	1806948	515184	183094	1822997	538144	315374	401748	1363706	1238969	1228405	1053293	716560	3.05549e+06	1.1138e+06	1.4514e+06	752995	851844	1.11814e+06	0.283932	0.20854	0.221967	0.176137	0.282823		0.216808	3.25503	1.59584	2.31188	1.23829	1.23106	1.90788	0.605279	0.605519	0.376094	0.721678
CG1024	K.SGQAAM#ADDAGS*EDDQGEQAVCEHCDR.V	221378054	S470	UNI:Q9VI18	514360	420701	840173	1193812	393312	2143102	925696	739606	655612	359255		1108901	694095	489142	963633	326453		960367	856352	496537	255769	739200	467589	599714	1.07709e+06	786188	1.11124e+06	556869	0.156431				0.176137	0.168769	0.268979	0.68104	1.05959	1.65879	1.05088	1.87343	0.908827	0.490891	0.613792	0.512145	0.72237
CG10260	R.NNPET*ASLIS*GGGLVNDYTR.S	23397467	T1495S1500	UNI:Q9W4X4	367645		586379	108543	1021978	463442	872476	111592		1043112	724063	1272834		744480				925787	482889		14631	239619		814746	586131	925900	463442	543862				0.202781	0.135515		0.295793		5.47126	3.39186	7.09297	1.26057	4.5223		0.499288	0.601979	0.444196
CG10321	K.ADHS*FETIVLDDDQQQDFLK.D	77455170	S360	UNI:Q9W2F0												25795			64541		259404	544470				64540.7		259404	544470	25794.5											4.01921	8.43603	0.399663
CG10341, isoform B	R.Y*VDHSDDEEER.E	74869367	Y422	UNI:A8DZ16	1002773	5173484	1282572	2509432	4766070	21751882	9659789	7726613	6004579	1310524	2183831	9349775	5712787	7012525	6528213	3068951		756734	10710805	7983411	5460834	5.08587e+06	4.749e+06	1.29655e+06	1.81667e+06	8.27555e+06	1.1816e+07	7.37772e+06	0.180111	0.0822287		0.235657	0.0692657	0.100384	0.0441991	2.13547	0.724318	0.967016	2.53455	7.88467	3.79238	0.674289	0.545644	0.554021	0.556712
CG10341, isoform B	R.YVDHS*DDEEER.E	74869367	S426	UNI:A8DZ16	7580872	5213614	6868352	9726286	4766070	21751882	9819342	7726613	6070854	6600037	5143802	9349775	5741695	6940219	6944749	3151844	8364630	756734	10577685	8266421	5460834	7.41741e+06	4.8121e+06	7.27767e+06	5.20894e+06	8.23118e+06	1.192e+07	7.4068e+06	0.185442	0.238508	0.18681		0.185135	0.176137	0.187729	0.642428	0.98822	0.685898	1.12063	1.60091	0.993276	0.437642	0.677401	0.559846	0.693177
CG10341, isoform B	R.DRT*NST*DSVDTVTSVATTATK.A	74869367	T447T450	UNI:A8DZ16	3243717	4310988	3881844	8848091	13191858	15218030	13826918	4518476	7631038	13626571	4526462	9732265	13291357	6319899	4401256	3398837	348022	3660229	12203459	8309715	5936634	4.05448e+06	5.11362e+06	5.95215e+06	5.67826e+06	1.17092e+07	1.2273e+07	8.69448e+06	0.241313	0.220586		0.211981	0.171641	0.171363	0.186546	1.26337	1.43052	1.52039	2.99783	3.17371	2.33674	0.605279	0.659611	0.56918	0.141814
CG10341, isoform B	R.DRT*NSTDSVDT*VTSVATTATK.A	74869367	T447T455	UNI:A8DZ16	3197730	4184388	12008626	8705823	12698098	15092262	13674504	4512256	7663352	13431597	4539135	9608190	15859720	6187008	3855470	3379485	1623054	18360249	12134971	8443474	5820056	3.85515e+06	5.07574e+06	9.02109e+06	1.05351e+07	1.14804e+07	1.31318e+07	8.56052e+06		0.193143	0.200396	0.141224	0.0268664	0.0521642	0.126576	1.29448	2.38434	2.8302	3.0826	3.47483	2.38568	0.584272	0.598247	0.459145	0.128852
CG10341, isoform B	R.DRT*NSTDS*VDTVTSVATTATK.A	74869367	T447S452	UNI:A8DZ16	2607084	130563	11465417	8475544	239717	113455	223745	256794	29068	12735199	16686067	338890	119259	47269	272748	253746	1575433	12671764	148341	319985	95049	1.04554e+06	137792	8.59202e+06	1.26111e+07	242316	184233	122021	0.154315		0.0692751	0.0333524	0.178435	0.204782	0.29689	0.364536	19.9223	38.2297	0.65184	0.560374	0.206127	0.486903	0.438183	0.294052	0.550925
CG10341, isoform B	R.DRTNS*TDSVDTVTSVATTATK.A	74869367	S449	UNI:A8DZ16	4446385	3520679	7503347	7173399	5838807	11050008	8027974	4619323	5262622	7224269	9475724	7749605	8746858	4992143	3533203	2640544	3469069	5980023	7064230	8486384	4285613	4.19964e+06	3.80795e+06	6.06556e+06	7.54305e+06	6.88421e+06	9.42775e+06	5.76858e+06	0.213978		0.170445	0.112955	0.114043	0.0706927	0.165499	0.892807	1.4111	1.78572	1.6634	2.2602	1.36639	0.620665	0.543725	0.317581	0.268628
CG10341, isoform B	R.TNS*TDS*VDTVTSVATTATK.A	74869367	S449S452	UNI:A8DZ16	940864	985603	3004319	3381270	4610496	2271257	3004634	1607968	2437349	3415814	5171091	3092513	3545031	2502874	1211889	1393524	4108656	3187214	2891313	2981659	1500255	1.25357e+06	1.60549e+06	3.5096e+06	3.91319e+06	3.53144e+06	2.93265e+06	2.33592e+06		0.208618	0.0454369	0.0534362	0.0600151	0.0727852	0.131546	1.23774	2.90258	3.14655	3.06977	2.35967	1.99599	0.612735	0.192715	0.210072	0.224132
CG10341, isoform B	R.DRTNS*T*DSVDTVTSVATTATK.A	74869367	S449T450	UNI:A8DZ16	3079384	4296498	3714557	8899006	13191858	15203369	13837528	11508018	7614397	13623311	6885886	9732265	13291357	6204741	4391311	3407803	8489453	3649751	12216775	8395542	5936634	6.32624e+06	5.10623e+06	8.60911e+06	6.47821e+06	1.17136e+07	1.22968e+07	8.65963e+06	0.262709		0.186546	0.209273	0.097508	0.110589	0.170839	0.944313	1.44111	1.43978	2.63722	2.66799	2.12822	0.684998	0.618653	0.682494	0.473914
CG10341, isoform B	R.TNST*DSVDT*VTSVATTATK.A	74869367	T450T455	UNI:A8DZ16	330494	351956	931686	983220	1824964	18620841	1473282	489352	785246	1874293	45527	1718382	2013602	858359	2002586	579903			1203604	1067199	551169	940811	572368	1.40299e+06	514374	1.58232e+06	7.23388e+06	960937	0.192932	0.198309			0.161515	0.160888	0.181755	0.986394	3.32461	1.53402	3.2115	20.3301	2.16237	0.658284	0.584272	0.584056	0.516617
CG10341, isoform B	R.TNST*DSVDTVTSVATTATK.A	74869367	T450	UNI:A8DZ16	3285681	1003059	4071135	4927819	3953953	15600949	3134609	2682240	1497148	4033125	5401723	4416062	2680507	2823071	3542141	1564889	1364888	2175077	3597186	3804003	2524867	3.17002e+06	1.35503e+06	3.15638e+06	4.16821e+06	3.98907e+06	7.36182e+06	2.82752e+06	0.0530612		0.146346	0.100447	0.0335237	0.125017	0.0604556	0.435082	1.04267	1.37591	1.28845	2.27381	0.906445	0.210072	0.676289	0.607856	0.440381
CG10341, isoform B	R.TNST*DS*VDTVTSVATTATK.A	74869367	T450S452	UNI:A8DZ16	940864	985603	2890588	2660343	4610496	2271257	3004634	1607968	2437349	3415814		3092513	3527938	2502874	1211889	1393524			2891313	2967308	1497805	1.25357e+06	1.60549e+06	3.1532e+06	2.66034e+06	3.53144e+06	2.92217e+06	2.3351e+06		0.208618			0.0600151	0.0726895	0.131581	1.23774	2.59829	2.82755	3.06977	2.35218	1.99532	0.612735	0.310678		0.224132
CG10341, isoform B	R.TNSTDS*VDT*VTSVATTATK.A	74869367	S452T455	UNI:A8DZ16	201540	351956	1421449	983220	1717713	18620841	1473282			1863169	3128220			823186	314692		2899449		16048		544071	258116	351956	2.06136e+06	2.05572e+06	866880	1.86208e+07	946847			0.173433				0.190602	1.74633	8.13327	4.87854	4.28697	92.3928	4.51951		0.215944	0.443713	0.699157
CG10343	K.NDDS*LTAAEIAASNAPALHPLNN.-	24585022	S195	UNI:Q9VJ60	704193	33762			221880		605660	699922		30062	2349194	418263	111538	349035	45214	20156	355584	20425	288866	104229	209002	483110	26958.9	192823	1.18481e+06	309670	107883	387899	0.15068				0.0444812		0.0647628	0.246868	3.95371	1.90405	2.43384	1.2323	1.99375	0.479451	0.613877	0.708262	0.715879
CG10417, isoform B	K.LFAT*GSNDMTELNQSSK.N	24585838	T287	UNI:E2QC56	556826	180135			313484	69989	518719	636205	1042700			649147	1349478	475753	289064	375721				248434	183808	494032	532852			481316	555967	392760	0.219936	0.243812					0.263054	1.08741			0.791663	1.03542	0.771745	0.688627			0.712944
CG10417, isoform B	K.LFATGS*NDMTELNQSSK.N	24585838	S289	UNI:E2QC56	556826	452352			313484	69989	518719	636205	1042706	261686		649147	1356711	475753	286044	1026471			65065	248434	183808	493025	840510	261686		342565	558378	392760	0.188644	0.160022				0.272251	0.220952	2.01328	0.411323		0.603597	1.04224	0.773983	0.521021			0.571658
CG10417, isoform B	R.NINSSQDDEFT*DDDADYEENDNVK.S	24585838	T325	UNI:E2QC56	1590728	822251	2532873	2336987	3408404	3685963	3627981	1545615	1601163	3468219	3881789	2581551	2761016	1670429	1244257	984910	2207892	3177023	2183174	983441	1052068	1.4602e+06	1.13611e+06	2.73633e+06	3.13193e+06	2.72438e+06	2.47681e+06	2.11683e+06	0.17298		0.0877961	0.0750109	0.0874386	0.165499	0.175649	0.781469	1.87022	2.17799	1.85584	1.6313	1.40233	0.527278	0.285195	0.25029	0.280245
CG10417, isoform B	K.DRT*PSPS*NQNEDPTQK.A	24585838	T637S641	UNI:E2QC56	11359707	11604140	2323348	21286419	10886164	44651199	22718644	17209907	12747535	13037578	2101253	16537044	13821212	10542797	11951055	5827777	14807799	17316887	24272315	33410208	11063745	1.35069e+07	1.00598e+07	1.00562e+07	1.35682e+07	1.72318e+07	3.06275e+07	1.47751e+07	0.190487	0.248247		0.269924	0.180031	0.150402	0.189952	0.749955	0.733708	1.14831	1.31673	2.50978	1.17943	0.544864	0.57787	0.64126	0.592184
CG10417, isoform B	K.DRT*PS*PSNQNEDPTQK.A	24585838	T637S639	UNI:E2QC56	117322410	125296632	139692063	163451072	118880580	278702140	211092004	162360271	138914563	122877683	165253915	172791548	132458572	118078679	124228353	79787355	153954108	66505045	164400529	239242379	91856632	1.34637e+08	1.14666e+08	1.38841e+08	1.31737e+08	1.52024e+08	2.16801e+08	1.40342e+08	0.190487		0.18031	0.26167	0.169073	0.13754	0.219313	0.855276	1.06226	0.982115	1.13363	1.70573	1.08864	0.57787	0.674294	0.677645	0.595381
CG10417, isoform B	K.DRT*PSPSNQNEDPTQK.A	24585838	T637	UNI:E2QC56		4411669			2733284	11728249		6651490	4046021		3653174	6270912	5048402	4552893	4101805	2055267		2638712			4161802	5.37665e+06	3.50432e+06		3.14594e+06	4.5021e+06	8.38833e+06	4.35735e+06		0.268888						0.554676		0.596266	0.942783	0.758988	0.84956	0.544323		0.515796	0.647864
CG10417, isoform B	R.TPS*PSNQNEDPTQK.A	24585838	S639	UNI:E2QC56	3078185	2591219	3108580	3268729	1903383	7413871	3699838	3621143	2112334	2011525	3181550	4082210	2256066	2020871	2372185	1306239		2726178	3883667	5885449	1808195	3.02384e+06	2.00326e+06	2.56005e+06	3.05882e+06	3.28975e+06	5.18513e+06	2.50963e+06	0.150616			0.137391	0.166391	0.139822	0.203483	0.658594	0.782684	1.02991	1.12761	1.83752	0.84076	0.479343	0.598247	0.69825	0.700633
CG10435	R.S*VPDILR.E	21355103	S375	UNI:Q9VHX1	28601307	28664185	35002129	14141699	28071586	60540385	42100113	30179814	23557166	26605180	38617294	26447631	34837686	34623140	28025484	19777464	29999328	17007876	17112499	27016040	21345614	2.89355e+07	2.39996e+07	3.05355e+07	2.32556e+07	2.38772e+07	4.0798e+07	3.26896e+07	0.185442	0.243531	0.181424		0.2536	0.164062	0.183794	0.829485	1.05859	0.793629	0.822806	1.41167	1.12695	0.482326	0.624549	0.559797	0.525436
CG10435	R.LHS*HNAEQQPTVELAVDR.N	21355103	S399	UNI:Q9VHX1	2194720	1517953	3979842	2933067	2857459	4390017	3046191	2013582	2560772	4469604	4397850	3930928	1036186	2460266	1451611	1015138	1586683	2391853	2616241	3691228	2034228	1.88664e+06	1.69795e+06	3.34538e+06	3.24092e+06	3.13488e+06	3.03914e+06	2.51356e+06	0.220321		0.16412	0.13868	0.13415	0.189983	0.164617	0.887569	1.70872	1.72275	1.68549	1.6859	1.33705	0.629917	0.521022	0.429573	0.379571
CG10465	R.VGSASGTSINQYT*SDEEEER.T	19921650	T279	UNI:Q7JZ62	670759	590583	1199237	1196756	971646	1014277	975195	1265671	959370	1378735	842416	1157402	1253282	804061		78428		751886	1248827	924291	677128	968215	542794	1.28899e+06	930353	1.12596e+06	1.06395e+06	818795				0.179077	0.166862	0.169589	0.184513	0.819231	1.43861	1.22489	1.18152	1.25117	1.04458	0.577542	0.576119	0.72057	0.598754
CG10465	R.VGSASGTSINQYTS*DEEEER.T	19921650	S280	UNI:Q7JZ62	670759	590583	1191360	1196756	971646	1014277	964841	1266765	959370	1379208	838341	1157402	1253282	804061	720879	515547	944061	751886	1248827	924291	677128	886134	688500	1.17154e+06	928994	1.12596e+06	1.06395e+06	815344	0.190624		0.124119	0.172604	0.122838	0.135728	0.190049	0.784324	1.3915	1.163	1.36487	1.26122	1.00416	0.577948	0.526344	0.678407	0.53292
CG10467	R.IT*PVEGTGFDLR.V	242397519	T227	UNI:Q9VRU1	6576920	3725522	5870501	4022779	4710489	5912865	6756034	9254950	4853680	4571802	5170267	6635298	2837067	6595720	6107103	3728191	7490557	5499511	5788923	6319447	4991359	7.31299e+06	4.10246e+06	5.97762e+06	4.89752e+06	5.71157e+06	5.02313e+06	6.11437e+06	0.0909464		0.137544	0.172271	0.126918	0.219348	0.110589	0.567121	0.871036	0.69027	0.793687	0.746783	0.852402	0.314702	0.55659	0.423091	0.515235
CG10467	R.GES*PIPGK.D	242397519	S309	UNI:Q9VRU1	35058975	37269174	264344	54253	13176807	31601045	28165212	22181326	14549254	41082903	857876	24534493	19399284	18950608	14390001	9653429	509314	6564281	11148040	1273821	12051832	2.38768e+07	2.04906e+07	1.39522e+07	2.49214e+06	1.62864e+07	1.74247e+07	1.97226e+07	0.126781	0.134806	0.23172		0.135957	0.16529	0.131035	0.796603	0.631691	0.165464	0.752214	0.621489	0.831744	0.632814	0.505159	0.421109	0.556247
CG10565	R.SES*DEKLEGVGEEVDISYLK.S	21356311	S48	UNI:Q9VP77		28097	3968201	260668	211992	329150	45229	19930	35218	672413	2965462			108794	34238	202699	3465656	9013625	77349	35169		27084.2	88671.4	2.70209e+06	4.07992e+06	144670	182159	77011.7		0.189065	0.0668991	0.118423				3.84369	67.4806	206.029	2.25916	1.02719	5.45881	0.572092	0.245789	0.395967	0.459145
CG10600, isoform B	R.GNAS*PTTTSAQR.E	221476138	S67	UNI:B7YZX6	4070354	2748498	3403086	10477070	1423027	13289330	7034192	1947321	4179667	3257332	5824660	5969325	2166808	4904812	2675809	2200274	4066855	660375	5435297	7361927	2241479	2.89783e+06	3.04281e+06	3.57576e+06	5.65403e+06	4.27588e+06	7.60602e+06	4.72683e+06		0.26785	0.182405	0.261812	0.22515	0.173193	0.18412	1.21463	1.34288	1.9373	1.81543	2.3763	1.69486	0.691489	0.551603	0.68386	0.637527
CG10627	R.GGSVIGVM#IT*ASHNPEPDNGVK.L	21355323	T66	UNI:Q9VTZ4	1166521	550897	1224994	1550645	1515981	2179155	1918555	1177847	877431	1726612	1918624	1965393	994740	1149127	848826	772393	634322	1789637	1131047	883127	1148909	1.0644e+06	733574	1.19531e+06	1.75297e+06	1.53747e+06	1.35234e+06	1.40553e+06	0.137986		0.174164	0.0454908	0.0969361	0.155669	0.113606	0.709052	1.08777	1.68886	1.43356	1.25101	1.32461	0.449503	0.702974	0.278392	0.479343
CG10627	R.GGSVIGVM#ITAS*HNPEPDNGVK.L	21355323	S68	UNI:Q9VTZ4		107986	1210308	1538076	1513853	2107743	1925084	267018	877431	1726612	1946483	1965393	978716	1164220		63763	14722	1060416	1131047	883127	1147909	267018	349726	983881	1.51499e+06	1.53676e+06	1.3232e+06	1.4124e+06			0.251807	0.124119	0.122985	0.134806	0.127318	3.28604	6.46628	7.28971	7.36053	3.66536	4.36008
CG10630	K.SLES*DEDDILEK.M	42415427	S198	UNI:Q9VRL8	166703006	83341774	3538152	1153858	111205800	194723385	176464653	238200674	137234509	161885280	171731849	129525116	112682416	174289240	7069730	112092796	169050204	123271546	112482358	81730572	141975230	1.37324e+08	1.1089e+08	1.11491e+08	9.87191e+07	1.17738e+08	1.29712e+08	1.64243e+08	0.237369	0.194997	0.265442		0.191909	0.191339	0.184436	5.6438	8.20422	6.0548	5.70709	4.40059	7.29079	0.64794	0.691109	0.65409	0.634838
CG10660	K.SS*PSNNNLVNSTK.G	71834194	S271	UNI:Q9VTY0	2397995	2845040	3771879	5466620	2530060	4638474	3871247	4051843	3001730	4202823	4861079	4562872	4234045	3624448	3518383	1646861	2211858	1712545	6450293	8570057	13056136	3.32274e+06	2.49788e+06	3.39552e+06	4.01341e+06	4.51441e+06	5.81419e+06	6.85061e+06	0.179839		0.183155	0.188644	0.158642	0.116108	0.149843	0.798443	1.07962	1.32204	1.33817	1.80503	2.07324	0.544323	0.720765	0.685796	0.586277
CG10660	K.SSPS*NNNLVNSTK.G	71834194	S273	UNI:Q9VTY0	1957868	2845040	1796436	5092475	210601		3871247	4004023	2994352	3829533	625264	4688588	293356	3973497	3505062	1555496	53432	1712545	6442578	8289169	13979054	3.15565e+06	2.46496e+06	1.89313e+06	2.47676e+06	3.78059e+06	4.29126e+06	7.2746e+06	0.184164	0.190583		0.212324	0.219386		0.164906	0.881584	0.629738	1.08193	1.03887	1.21909	2.3193	0.590226	0.556247	0.58479	0.649919
CG10732, isoform A	R.KQS*QSQSQDSNNDADLAEADQK.N	46409116	S1597	UNI:Q9VU76	2006755	3355638	3557409	5851649	2627804		4838665	5389228	3852372	3322662	3494492	5104530	4393647	3264114	3312236			1677326	5776747	10456442	3470138	3.56941e+06	3.60401e+06	3.44004e+06	3.67449e+06	4.50303e+06	7.42504e+06	3.85764e+06	0.294863				0.212307		0.238377	1.1935	1.19463	1.35693	1.33357	1.98609	1.35484	0.687221	0.708864	0.721012	0.607856
CG10732, isoform A	R.KQSQS*QSQDSNNDADLAEADQK.N	46409116	S1599	UNI:Q9VU76	2006755	3355638	3557409	5851649	2585857	6197749	4838665	5389228	3852372	3322662	3494492	5104530	4393647	3264114	3312236	1839680		1675158	5776747	10462757	3470138	3.56941e+06	3.0159e+06	3.44004e+06	3.67377e+06	4.48904e+06	7.01805e+06	3.85764e+06	0.243006			0.2561	0.181424	0.127883	0.18412	0.980806	1.19463	1.35672	1.3266	2.35418	1.35484	0.661229	0.708864	0.720843	0.611822
CG10741, isoform B	K.AEPGLAAVAAS*STQTPPAS*PTSSTNISIFTK.T	39752615	S336S344	UNI:Q8IQJ9								41573							21100			396211				31336.7			396211													18.7778
CG10907	K.ADIEEHLS*DDCPEDSVK.D	21357249	S258	UNI:Q9VTN7	6800710	6107492	9932462	11224804	11816284	98527	12656257	11566674	10749544	12868479	15789892	11284728	5163296	8575877	6691830	5454103	221212	14348142	9696163	14150133	5563119	8.35307e+06	7.43705e+06	7.67405e+06	1.37876e+07	1.09324e+07	6.47065e+06	8.93175e+06	0.188726	0.192649	0.264811	0.175657	0.181575		0.187865	0.88082	0.868703	1.71993	1.38736	0.858474	1.14459	0.645499	0.599401	0.415946	0.505159
CG10907	K.S*DS*EDDEDVLLTR.E	21357249	S301S303	UNI:Q9VTN7		20685											11762			19077		6363752					19880.6		6.36375e+06		11761.8
CG1091, isoform B	R.KTS*LPGSTAPNIAAPVTK.A	28573195	S33	UNI:Q9VI58	3442096	3443831	5837966	7376466	5323985	11151538	9421393	4672692	4793682	6184332	7570432	6128056	6725862	5329845	3123038	2092629	2308001	4150402	6055269	9423535	3380528	3.74594e+06	3.44338e+06	4.77677e+06	6.36577e+06	5.83577e+06	9.10031e+06	6.04392e+06	0.231183		0.201291	0.141901	0.130403	0.0944922	0.170914	0.89882	1.25286	1.69737	1.59903	2.56553	1.6534	0.645717	0.640718	0.445082	0.329262
CG1091, isoform B	R.KTSLPGS*TAPNIAAPVTK.A	28573195	S37	UNI:Q9VI58	3442096	3443831	5837966	7376466	5313865		9419645	4672692	4793682	6184332	7524283	6128056	6725862	5329845	3124897	2092629		4150402	6055269	9420075	3380528	3.74656e+06	3.44338e+06	6.01115e+06	6.35038e+06	5.8324e+06	8.07297e+06	6.04334e+06	0.231071			0.141934	0.130449		0.170914	0.898687	1.50978	1.69382	1.59767	2.22696	1.65301	0.645707	0.399588	0.445109	0.330015
CG10927	K.S*PNLDEDITGIR.A	19922544	S14	UNI:Q7K157	7061775	5395842	6637079	6006591	5685774	5848121	6668869	9212658	4530242	5898971	8452037	6308802	5853789	4500728	5763321	4030603	7702207	5931749	5427606	8067443	7274111	7.34592e+06	4.65223e+06	6.74609e+06	6.79679e+06	5.80739e+06	6.58978e+06	6.1479e+06	0.117319		0.101525	0.122606	0.130403	0.125412	0.163693	0.651729	0.972197	0.932413	0.810565	0.954445	0.898346	0.392646	0.645466	0.655141	0.511882
CG10981, isoform B	R.RT*S*PVEVIDLSHLDR.A	25012446	T169S170	UNI:Q8I0J6	664107	110772	209439	27493	351537	1297340	823911	814211	178003	668171	670358	867245	433159	613525	466914	380766	821657	1029632	339784	236336	1047923	648411	223180	566422	575828	519522	655612	828453	0.111926		0.16017	0.26018	0.150309	0.163666	0.0922918	0.400305	0.965255	1.0233	0.774065	0.997225	1.41284	0.37316	0.625704	0.598247	0.583246
CG10981, isoform B	R.TS*PVEVIDLSHLDR.A	25012446	S170	UNI:Q8I0J6	32363	561209	1497891	1238891	260583	1687604	1076067	44925	78307	1353752	151012	108570		1306350	66292	10245	8029985	1886449	1356122	656240	674320	47860.1	216587	3.62721e+06	1.09212e+06	575092	1.17192e+06	1.01891e+06		0.23446	0.0376382	0.0988817	0.122518		0.0191951	6.41289	65.8494	23.3664	10.3085	31.0227	24.1668	0.650022	0.169	0.337865	0.410484
CG10990, isoform A	R.HFT*PPS*DSDSK.E	161077812	T18S21	UNI:Q9VY91	3354545	2445759	6099837	9707913	3977855	17108757	6584116	6017013	5537344	6709635	6049721	8178096	5234311	4336961	5688535	2227914	3294072	7497489	8794449	8680099	4433515	5.02003e+06	3.40367e+06	5.36785e+06	7.75171e+06	6.98347e+06	1.03411e+07	5.1182e+06	0.175265		0.171804	0.11697	0.145338	0.128766	0.166862	0.68034	1.17085	1.73913	1.36366	2.49866	1.1543	0.532118	0.695395	0.469503	0.567756
CG10990, isoform A	R.HFTPPS*DSDSK.E	161077812	S21	UNI:Q9VY91	848476	1162253	42970338	6141687	2531443		1750542	90789	684073	37246058	48050639	182221	27546	360074	1435357	1071411	40040	49758343	7039639	2648608	11980132	791541	972579	2.67521e+07	3.46502e+07	3.2511e+06	1.33808e+06	4.69692e+06	0.257046	0.203044	0.199029	0.13869	0.200261		0.190753	3.217	153.64	190.387	3.29835	1.07433	4.79189	0.591526	0.582309	0.321852	0.587517
CG10990, isoform A	R.HFTPPSDSDSKES*S*VER.E	161077812	S28S29	UNI:Q9VY91	2017203	3564340	4195942	8413036	3124119	744237	5351811	5013662	2722508	4298769	3570069	8218952	5688101	2196211	4302587	2002268	20023	4157915	7239459	5891151	2238525	3.77782e+06	2.76304e+06	2.83824e+06	5.38034e+06	6.19418e+06	4.10783e+06	3.26218e+06	0.190869	0.200651		0.18412	0.181424	0.20084	0.196832	0.925118	0.980715	1.9497	1.62354	0.957559	1.2038	0.586771	0.579705	0.57645	0.547564
CG10990, isoform A	R.ELNEEIEAVELNGS*GGGGHSNGHVK.K	161077812	S46	UNI:Q9VY91	1539686	799172	2358253	1943209	3012441	5241566	2524562	2929308	7543647	1997372	2552133	3199525	1926157	1873589	1819133	1114098	1523726	3676077	1399255	1234794	2289338	2.09604e+06	3.15231e+06	1.95978e+06	2.72381e+06	2.53707e+06	2.80084e+06	2.22916e+06	0.285259		0.294886	0.23148	0.252332	0.261183	0.264942	1.23557	1.01704	1.3847	1.27265	1.58021	1.17925	0.712245	0.69385	0.565008	0.638615
CG10990, isoform A	R.QNS*GSGGSANQTNGNGAAGAGGAHGASVM#PLGINR.I	295870163	S80	UNI:Q9VY91	2945603	1865988	6556549	5220574	1469560		7835383	1555893	2623681	4798621	4775362	3603380	2305450	3305124	1338870	600602		4447739	3412262	7759248	1864612	1.94679e+06	1.69676e+06	5.67758e+06	4.81456e+06	2.8284e+06	5.03235e+06	4.33504e+06	0.228273			0.119935	0.181725		0.16529	0.922786	2.65502	2.72118	1.78782	3.63856	2.05899	0.641614	0.375727	0.290793	0.569957
CG10990, isoform A	R.QNSGS*GGSANQTNGNGAAGAGGAHGASVM#PLGINR.I	295870163	S82	UNI:Q9VY91	3419606	2053066	7122981	6795430			8383699		4694225	7071065	5658212			4664461	2312885				6450453	7807308	3358991	2.86625e+06	3.37365e+06	7.09702e+06	6.22682e+06	6.45045e+06	7.80731e+06	5.46905e+06							0.166924	0.600381	2.08298	1.9872	2.78892	3.37557	1.95198	0.691924	0.373644	0.420626
CG10990, isoform A	R.QNSGSGGS*ANQTNGNGAAGAGGAHGASVMPLGINR.I	295870163	S85	UNI:Q9VY91	3209611	1237425	7066583	4860111	2509140	14393917	6722662	2941648	1818250	5785867	430040	4631385	9278632	1329691	1581093	1227084	2713413	500146	4675438	4839978	2930215	2.57745e+06	1.42759e+06	5.18862e+06	1.9301e+06	3.93865e+06	9.50418e+06	3.66086e+06	0.183897	0.238548	0.150293		0.160614	0.124479	0.180324	0.593247	1.96158	0.658919	1.77109	3.56667	1.46662	0.448458	0.480631	0.555833	0.520323
CG10990, isoform A	R.QNSGSGGSANQT*NGNGAAGAGGAHGASVM#PLGINR.I	295870163	T89	UNI:Q9VY91	2895166	1788814	6560734	5185519			7826561		2623681	4798621				3305124	1299523				3412262	7759248	1864612	2.09734e+06	2.20625e+06	5.67968e+06	5.18552e+06	3.41226e+06	7.75925e+06	4.3321e+06							0.187388	0.617862	2.2661	1.7911	2.62578	5.97084	2.06908	0.686355	0.475989
CG10990, isoform A	K.GVWGLPGSEALAEVYEDENDPNYDS*ECNDR.N	295870179	S176	UNI:Q9VY91																		770395							770395
CG10990, isoform A	R.RADS*LIYK.H	161077812	S337	UNI:Q9VY91	13345381	21907640	21151876	24018725	18423834	5841611	26261332	22217646	19650048	18300789	22237537	28065174	27887495	17195716	2813446	7697019	469098	8916049	26225658	30458525	20326905	1.27922e+07	1.64182e+07	1.33073e+07	1.83908e+07	2.42382e+07	2.13959e+07	2.12613e+07	0.244209	0.199922		0.192784	0.181424	0.1951	0.185042	1.75394	0.858466	1.98992	3.98843	4.17299	3.32223	0.613635	0.663462	0.5853	0.515796
CG10990, isoform A	R.FVS*EGDGGHVKPTTFTM#R.D	161077812	S493	UNI:Q9VY91	1049331	2119882	71742	29982	3287524	75583	7246741	3912058	4281909	229381	179634	5658667	4224603	6464338	2262701	1169536	519755	7616086	53661	564576	4225866	2.40803e+06	2.52378e+06	273626	2.60857e+06	2.99995e+06	1.62159e+06	5.97898e+06	0.0990756	0.0970238		0.253563	0.186495	0.197307	0.0479093	1.21055	0.118903	1.14681	1.53438	0.467146	3.47536	0.713157	0.338691	0.556247	0.641383
CG11006, isoform B	R.DAEGS*PIR.A	332000041	S806	UNI:Q8IQH9	7732667	8930973	7044242	9643002	6058408	22316588	12052697	11427975	6816107	6835865	7909714	11254977	9167759	9417606	7522448	3916714	982827	1430419	11944172	19604271	8486043	8.89436e+06	6.5546e+06	4.95431e+06	6.32771e+06	9.75252e+06	1.70295e+07	9.98545e+06	0.173555	0.197945		0.251971	0.171261	0.140011	0.165458	0.757359	0.546598	0.709779	1.11872	2.09811	1.17028	0.540103	0.528422	0.567513	0.680976
CG11050, isoform A	K.GAT*PPPAIEVPSM#ER.S	25012624	T364	UNI:Q9VMB3	5356851	2640542	5594330	5615947	4273122	8618357	4800649	3523613	2466010	3828549	3788091	5903103	4643976	3379076	3653369	1783133		3534915	5078616	5548572	2846237	4.17794e+06	2.29656e+06	4.71144e+06	4.31298e+06	5.08495e+06	6.2703e+06	3.67532e+06	0.100879			0.100572	0.0535165	0.0680727	0.131051	0.560287	1.06544	1.03033	1.2877	1.48185	0.878074	0.346878	0.633597	0.703409	0.535762
CG11050, isoform A	K.LANGHDGS*S.-	25012624	S387	UNI:Q9VMB3	226048	75677	96290	420781		585095	617731			210079	130982	377685			56715				1704648	2338501	65856	141381	75676.6	153185	275881	1.04117e+06	1.4618e+06	341794								0.334783	0.425971	1.86147	30.0564	21.9104	1.94696		0.680332	0.599782	0.50821
CG11063	R.NLSLPS*HLSPVPTAQSVAK.L	320542048	S315	UNI:Q9VY77	289515	190038	580950		89147	629022	811388	263414	440886	505266		649028	44867	855604	141794			470738		175571	574741	231574	315462	543108	470738	369088	283153	747244	0.249684						0.148292	1.16507	1.96239	3.31987	1.38591	1.19374	3.36802	0.619662	0.403493		0.710123
CG1109, isoform A	R.S*RS*VS*PTVEAR.G	24644363	S628S630S632	UNI:Q9VNG2	5801516	4044342	3157927	3676710	4547011	7511555	7212388	6133584	7239933	3537064	1120053	7694878	1454772	7806116	4921803	3261063		2311460	4596372	7314317	2578370	5.61897e+06	4.84845e+06	3.3475e+06	2.36941e+06	5.61275e+06	5.42688e+06	5.86562e+06	0.118107	0.150786			0.127961	0.183175	0.150846	0.84669	0.5605	0.428666	0.99073	1.00601	1.01325	0.587376	0.263885	0.395058	0.702332
CG1109, isoform A	R.S*VS*PTVEAR.G	24644363	S630S632	UNI:Q9VNG2	18140996	26164626	28948025	46150478	42290503	73323973	43488720	36011099	29730548	35451993	37754731	54836628	33372904	24665914	28555997	15441171	45890178	33635528	64311193	80157906	22787606	2.75694e+07	2.37788e+07	3.67634e+07	3.91802e+07	5.38128e+07	6.22849e+07	3.03141e+07	0.22411		0.148397	0.129727	0.0937441	0.119774	0.193865	0.936207	1.39574	1.5901	2.03536	2.59189	1.2934	0.635755	0.533696	0.489327	0.374666
CG11107	R.QRS*DLK.L	19921728	S217	UNI:Q7K3M5	2749904	6079137	3484727	4438556		2152421	5509235		1422854	1659046	2340206			3255302					8405826	8437172	2970632	2.7499e+06	3.751e+06	2.57189e+06	3.38938e+06	8.40583e+06	5.2948e+06	3.91172e+06							0.181424	2.21067	1.26722	1.61408	3.05677	0.782726	2.00343
CG11120, isoform B	K.T*PGTPGHLSQNT*ETPR.R	45551971	T40T51	UNI:Q8IMU9	3382631	782350	193424	631900	4460054	3198258	4287552	4950780	596729	88280	58346	8283781	4745439	540190	5363815	2226779	3314725	1035843	1602179	1247172	3680492	4.56574e+06	1.20195e+06	1.19881e+06	575363	4.782e+06	3.06362e+06	2.83608e+06	0.114368	0.182071	0.285166		0.128061	0.13868	0.160614	0.255655	0.230997	0.13057	1.09682	0.712178	0.687601	0.330371	0.445082	0.379476	0.67919
CG11120, isoform B	K.TPGT*PGHLSQNTET*PR.R	45551971	T43T53	UNI:Q8IMU9	3439561	3637407	4261187	3826179	4145058	2983151	4558368	4953224	4181372	3359092	635353	8290853	4828642	3133209	5400719	2266189	1053995	1292885	5747859	6401772	3784325	4.59783e+06	3.36166e+06	2.89142e+06	1.91814e+06	6.06126e+06	4.73786e+06	3.8253e+06	0.140251	0.168769	0.198231		0.127252	0.144373	0.153478	0.773767	0.704065	0.493355	1.31441	1.00917	0.886181	0.520745	0.527758	0.456446	0.557941
CG11120, isoform B	K.TPGT*PGHLSQNT*ETPR.R	45551971	T43T51	UNI:Q8IMU9	3382631	3885685	4216316	3780779	4271206	3884309	4602998	4969673	4461362	3382394	4126925	8234409	4665121	3202028	2869622	2017209	3226742	1282087	5770402	6364589	3864104	3.74064e+06	3.45475e+06	3.60848e+06	3.06326e+06	6.09201e+06	4.97134e+06	3.88971e+06	0.202707	0.237321	0.202248		0.150639	0.168326	0.19074	0.916462	1.01717	0.798302	1.64349	1.43498	1.11721	0.663534	0.712944	0.601823	0.472044
CG11120, isoform B	K.VVLTTSDDQDQTLLDLPAEAS*PNVSK.S	45551971	S412	UNI:Q8IMU9	2776649	1186459	2224497	2929846	2858127	5123345	3377470	6618695	3428039	3019598	3743660	4191298	1650409	3706133	3558341	1968152	3441726	8694232	1468679	813691	2441299	4.31789e+06	2.19422e+06	2.89527e+06	5.12258e+06	2.83937e+06	2.52915e+06	3.17497e+06	0.17697	0.286874	0.201322	0.170741	0.225337		0.190487	0.499447	0.741532	1.35471	0.691779	0.774394	0.820804	0.487956	0.543695	0.675824	0.555231
CG11120, isoform B	R.TVSFQS*PIEVANVEDIDKR.W	45551971	S481	UNI:Q8IMU9	599057	12545	359065	49820	463394	311439	534220	1334847	276984	298118	241531	566396	195284	633294	872002	266404	359395	934854			211180	935302	185311	338859	408735	514895	253362	459565	0.139571		0.17921	0.211873			0.172946	0.177984	0.411623	0.445395	0.598927	0.333089	0.536126	0.454742	0.281992	0.507847	0.497447
CG11120, isoform B	K.VLT*NSVQK.Q	45551971	T580	UNI:Q8IMU9	14539204	15409046	12933780	18118484	11294463	31526073	23336216	22237492	14589218	13425961	15347137	23964934	16970041	14948264	15940050	7422220	469337	2866286	21635746	33298413	11068483	1.75722e+07	1.24735e+07	8.94303e+06	1.21106e+07	1.8965e+07	2.72648e+07	1.6451e+07	0.178402	0.190848		0.214169	0.177416	0.162673	0.181882	0.727175	0.507592	0.705382	1.07061	1.67348	0.990549	0.5215	0.539775	0.559613	0.700939
CG11138, isoform D	R.GES*LPAAVSYVPER.Q	257286285	S291	UNI:B7Z143	5995835	4055933	5973473	1091171	1163474	1220866	1398431	2010824	917052	1266715	5695934	1435798	1207944	1201796	1649387	3683689	1128139	3955222	1286685	1424523	1325603	3.21868e+06	2.88556e+06	2.78944e+06	3.58078e+06	1.29532e+06	1.28444e+06	1.30861e+06	0.150309	0.175361	0.191909	0.160482	0.284832		0.256378	1.12196	0.770064	1.80421	0.562727	0.556003	0.544864	0.692799	0.652642	0.709318	0.479835
CG11138, isoform D	R.APS*FDASTFK.A	257286285	S318	UNI:B7Z143	3748746		4094823	4246035		486953	4684059			1696604	3325816			3488309				2188345	3673069	1535797	3638509	3.74875e+06		2.89571e+06	3.2534e+06	3.67307e+06	1.01138e+06	3.93696e+06				0.131746			0.112955		1.09232	1.13265	0.979813	0.129898	1.2495
CG11163, isoform A	R.NQSS*ETEFDMQR.E	24585900	S100	UNI:Q8T0G1	926059		1736496	1774879			2820342		32258	1748707	3563881		114124	15209				574304	1471677	2048642	699223	926059	32257.6	1.7426e+06	1.97102e+06	1.47168e+06	1.08138e+06	1.17826e+06				0.187729				0.0348332	1.87515	1.91659	1.58918	1.16773	3.04553
CG11168, isoform A	R.S*YEYINLLR.N	24649848	S414	UNI:Q9VC09	511021	1210046		39297	525804		2331007	94123	1963240	79103	113084	1173125	403133	487197		1283897	115126	72608	11729		281394	302572	1.48573e+06	97114.8	74996.5	570219	403133	1.0332e+06		0.0240493			0.202848		0.1014	11.6131	0.840422	0.639174	6.74634	4.28304	4.86882	0.417378	0.582882	0.515796	0.716389
CG11198, isoform A	K.VQFS*SESLR.S	261599098	S101	UNI:A1Z784	13281035	5115872	11588811	14411724	10802535	20735363	17158877	16217037	13905055	10058992	19523175	15523514	9548153	8027374	23160628	6720624	3477513	8906483	13614434	15106175	6022058	1.75529e+07	8.58052e+06	8.37511e+06	1.42805e+07	1.33135e+07	1.51299e+07	1.04028e+07	0.142415	0.282007		0.171707	0.167828	0.166038	0.228063	0.510937	0.547668	0.891186	0.786147	0.934095	0.682331	0.440124	0.460923	0.587327	0.527278
CG11198, isoform A	K.VQFS*SES*LR.S	261599098	S101S104	UNI:A1Z784	1841666	1843223	3290978	2872925	3673278	3179695	3525728	4062841	3898380	3639253	2634547	4366280	1340918	1362085	2008345	2380740	22077	1518779	3558768	3472904	659843	2.63762e+06	2.70745e+06	2.31744e+06	2.34208e+06	3.86611e+06	2.66451e+06	1.84922e+06	0.196776	0.194651		0.200625	0.184597	0.197383	0.229894	1.0486	0.897897	0.988214	1.61374	1.26194	0.859409	0.705733	0.591526	0.679094	0.489327
CG11198, isoform A	K.VQFSS*ES*LR.S	261599098	S102S104	UNI:A1Z784	1816315	1883657	1037144	2872925	3622405	3154177	3511928	4072360	3897855	3645433	2635580	4334352	1326670	1362085	2038142	2383400	22077	1519037	3562215	3479493	659843	2.64227e+06	2.72164e+06	1.56822e+06	2.34251e+06	3.83966e+06	2.65345e+06	1.84462e+06	0.182739	0.181424		0.184597	0.169693	0.183499	0.19981	1.05454	0.492337	0.991408	1.60216	1.25651	0.863921	0.702929	0.552521	0.67883	0.493426
CG11198, isoform A	K.DSALSNLS*NDNIR.I	261599098	S125	UNI:A1Z784	5100451	4453094	8609632	6137775	8475485	4406193	8183567	6266933	6458966	6541575	9200179	8978964	8843725	3525673	4693109	4510782	4329834	5879375	7113163	9189172	3751377	5.3535e+06	5.14095e+06	6.49368e+06	7.07244e+06	8.1892e+06	7.4797e+06	5.15354e+06	0.241876	0.268211	0.195734	0.17891	0.14709	0.183147		0.954957	1.21814	1.30807	1.53671	1.41102	0.9888	0.670867	0.598247	0.504498	0.295925
CG11198, isoform A	R.M#S*SPDGLDQAAAESLGNSFVR.T	161076409	S1333	UNI:A1Z784	1430953	357791	936594	893126	1449212	1573397	1370736	2510419	1719784	1055885	872159	2236175	335926	1027285	2253591	740494	29891	1700925	763796	539491	644084	2.06499e+06	939356	674124	1.1554e+06	1.48306e+06	816271	1.01404e+06	0.162771	0.201691		0.184597	0.178911	0.214415	0.187979	0.421226	0.362796	0.575442	0.747481	0.490916	0.550977	0.465189	0.505159	0.449486	0.552908
CG11198, isoform A	R.M#SS*PDGLDQAAAESLGNSFVR.T	161076409	S1334	UNI:A1Z784	1432077	357791	936594	893126	1449212	1578748	1370736	2511590	1720759	1055885	871863	2236175	335926	1027285	2252138	740154	29891		762749	539491	650009	2.06527e+06	939568	674124	882494	1.48271e+06	818055	1.01601e+06	0.162766	0.201691			0.178947	0.214365	0.187864	0.421204	0.362563	0.485397	0.746995	0.491905	0.551601	0.465189	0.505159	0.355229	0.552805
CG11198, isoform A	K.VLEAVEAADS*ISDSR.H	161076409	S1398	UNI:A1Z784	13789240	12787662	13446388	15649285	11693968	18675039	18635443	20133599	12638037	12244054	18200888	15020600	14673165	13578776	13868643	9352018	18553020	22934556	14146140	16924861	11613569	1.59305e+07	1.15926e+07	1.47478e+07	1.89282e+07	1.36202e+07	1.67577e+07	1.46093e+07	0.146658		0.168514	0.102434	0.174749	0.110836	0.175785	0.743134	0.973681	1.23087	0.871369	1.10116	0.954426	0.470845	0.650673	0.557163	0.564539
CG11198, isoform A	K.VLEAVEAADSIS*DSR.H	161076409	S1400	UNI:A1Z784	9829771	4077035	13427887	2759551	1943215	7362715	3084388	2751689	5965524	12406883	17967969	6453149	3627211	4689229	4906579	2458362	145217	22838780	14391959	3026432	1961823	5.82935e+06	4.16697e+06	8.66e+06	1.45221e+07	7.59611e+06	4.67212e+06	3.24515e+06	0.243805	0.268882		0.197491	0.236948	0.25919	0.294189	1.02792	1.96815	3.82175	1.82535	0.89467	0.805914	0.622807	0.662741	0.571658	0.703096
CG11198, isoform A	R.HS*T*SINVSLSDPVTR.A	161076409	S1405T1406	UNI:A1Z784	4814409	5309409	9289627	4779104	1289116	2581449	10703547	5728058	4602494	2232767	9765314	12588027	2165067	1291355	7165385	581525		7390419	1988621	890533	34858920	5.90262e+06	3.49781e+06	5.7612e+06	7.31161e+06	5.28859e+06	1.87902e+06	1.56179e+07	0.0959369	0.233635		0.0922471	0.195641		0.166862	0.662491	1.15967	1.24296	0.914301	0.34615	2.43786	0.54141	0.650539	0.59349	0.583246
CG11198, isoform A	R.HS*T*SINVS*LSDPVTR.A	161076409	S1405T1406S1411	UNI:A1Z784					56339												17566	4476025						17565.8	4.47602e+06	56338.8
CG11198, isoform A	R.HS*TS*INVSLSDPVTR.A	161076409	S1405S1407	UNI:A1Z784			9021604	4449131	203144					2129374	3407675		28961	48273		67992		7413468	4947253	3224491			67992.4	5.57549e+06	5.09009e+06	2.5752e+06	1.62673e+06	48272.7				0.167957
CG11198, isoform A	R.HST*S*INVSLSDPVTR.A	161076409	T1406S1407	UNI:A1Z784	1126330	3178736	321015	4836355	3276582	14451045	14899599	2386642	4405983	602234	462314	6858360	12095543	4877418	3080385	2088590	11474	214930	4773080	2687053	722010	2.19779e+06	3.22444e+06	311574	1.83787e+06	4.96934e+06	9.74455e+06	6.83301e+06	0.137936	0.12441		0.18098	0.114108	0.109814	0.135908	1.78211	0.180357	1.51913	2.44408	6.25684	5.16882	0.550925	0.449486	0.568172	0.439737
CG11266, isoform A	K.NNVSAGSGGS*GGR.K	24582412	S27	UNI:Q9VM49	1017208	1324514	1106246	2369050	107313	3570790	2040927	1113804	950598	1348299	1651799	1261553	1630675	852355	1043969	63501		31281	2254020	3516455	663966	1.05833e+06	779538	1.22727e+06	1.35071e+06	1.20763e+06	2.90597e+06	1.18575e+06	0.189109			0.286482	0.24882	0.150309	0.191587	0.738801	1.14903	1.28065	1.13241	2.78093	1.13589	0.572303	0.49894	0.630371	0.641614
CG11266, isoform A	K.RLS*PIR.E	24582412	S187	UNI:Q9VM49	17794686	23077552	21418900	34613841	64828	2881788	33085767	27898047	20152023	25008627	28995870	34282100	27903067	25182944	25276748	16591	9710901	147543	40695336	76049974	25067219	2.36565e+07	1.44154e+07	1.87128e+07	2.12524e+07	2.50141e+07	3.56116e+07	2.77786e+07	0.185442		0.190487	0.249299	0.260369	0.191987	0.183225	0.673294	0.828094	0.996789	0.94749	1.39027	1.25123	0.559938	0.576727	0.586277	0.594618
CG11266, isoform A	R.S*PPNGADRTT*PTELSPEER.D	24582412	S216T225	UNI:Q9VM49	6805417	7171342	13739808	15276100	8033738	11870690	16846181	10448941	12702389	13635507	20824226	16641136	13956198	7751972	8788322	5720714		12529562	11451461	17312758	5366104	8.68089e+06	8.53148e+06	1.36877e+07	1.621e+07	1.20421e+07	1.43799e+07	9.98809e+06	0.264942			0.128089	0.181982	0.13754	0.262982	0.973459	1.66196	1.88778	1.35871	1.68331	1.27596	0.687859	0.411355	0.353465	0.54062
CG11266, isoform A	R.S*PPNGADRT*TPTELSPEER.D	24582412	S216T224	UNI:Q9VM49	6797222	7098536	13505456	15276100	7878958	12204762	16846181	10106220	12520960	13491164	1662790	16601049	13511842	7751972	8788322	5631605		12529562	11451461	17293711	5366104	8.56392e+06	8.41703e+06	1.34983e+07	9.82282e+06	1.19772e+07	1.43368e+07	9.98809e+06	0.254345	0.268419			0.204147	0.185687	0.248548	0.97469	1.66092	1.27921	1.36828	1.70011	1.28535	0.686088	0.397929	0.676289	0.539382
CG11266, isoform A	R.RRS*PPNGADR.T	24582412	S216	UNI:Q9VM49	3397373	2775219	2076689	3163334			5492052	3147616	2815299	2556818	3712060	3670917		3638230	2653942	1334831			5897591	9550680	2999866	3.06631e+06	2.30845e+06	2.31675e+06	3.4377e+06	4.78425e+06	9.55068e+06	4.04338e+06	0.174999						0.147107	0.738085	0.711783	1.05522	1.69423	3.59868	1.30092	0.531693	0.456297	0.56418	0.470545
CG11266, isoform A	R.SPPNGADRT*T*PTELSPEER.D	24582412	T224T225	UNI:Q9VM49			328714	885035	7890796	30843	16846181	10448941	12461368	759026	35066	16601049	13556421	7751972				12445415	11451461	17293711	5366104	1.04489e+07	1.24614e+07	543870	4.45517e+06	1.19811e+07	1.02937e+07	9.98809e+06				0.27376	0.0476486	0.227503	0.0715981	1.1926	0.0726414	0.00335594	1.58878	1.2974	0.741891
CG11266, isoform A	R.T*TPTELS*PEER.D	24582412	T224S230	UNI:Q9VM49	1363324	56235	2852972	331793		127184	77816	248771	3830143	1859782	3364049					686545		9626924	377765			806048	1.52431e+06	2.35638e+06	4.44092e+06	377765	127184	77816.4				0.190401				7.71875	4.78427	6.88302	0.468663	0.0932896	0.0570781	0.717467	0.52899	0.577948
CG11284	M.PVQS*PIEISNR.A	18857983	S5	UNI:Q9W3C8	2747610	8892261	4761739	4390475	3077835	4883236	4104643	3534250	3294001	4339816	4981593	4070536	3583964	2026530	2445968	1607338	4099949	2878287	3403165	5278707	2096636	2.90928e+06	4.59787e+06	4.4005e+06	4.08345e+06	3.51718e+06	4.58197e+06	2.7426e+06	0.238829	0.214055	0.13465	0.165955	0.178905	0.138183		1.60851	1.54573	1.39473	1.22109	1.64982	0.974825	0.64794	0.319625	0.499288	0.519219
CG11417	R.VEPEDDS*DEELVR.Q	21483398	S292	UNI:O46307	2122501	31745087	2388265	2324118	39775226	53734882	4395069	1770926	2018613	1822463	4519027	1459167	1412187	2314367	22737914	21727262	2467141	5883591	38537916	2130716	524579	8.87711e+06	1.8497e+07	2.22596e+06	4.24225e+06	2.65908e+07	1.90926e+07	2.41134e+06	0.190753	0.155115	0.244076	0.179986	0.162339	0.191891		5.68396	0.754273	1.30184	7.08621	8.73597	1.13355	0.59358	0.584817	0.706821	0.59102
CG11490	R.GGS*AEKS*PADSELETLNAQDEK.I	19920446	S307S311	UNI:Q9VPL5	1801754	1649235	4605773	4555716	4594248	5037061	6550466	2208119	2528286	4120350	20161027	4811677	5479731	1825987	1646595	1690841	2026266	9445163	3634930	3627666	1898040	1.88549e+06	1.95612e+06	3.58413e+06	1.13873e+07	4.34695e+06	4.71482e+06	3.42483e+06		0.276438	0.137544	0.0888755	0.0353284	0.0441842	0.18773	1.02907	1.88428	5.79836	2.31217	2.49347	1.87175	0.702929	0.449166	0.311148	0.159685
CG11490	R.GGS*AEKSPADS*ELETLNAQDEK.I	19920446	S307S315	UNI:Q9VPL5	782072	650038	4605773	4429238	1105541	259361	1144437	642563	752964	4130773	5437684	624508	601219	357746	507856	484981		2340806	3634930	857174	892067	644164	629328	4.36827e+06	4.06924e+06	1.78833e+06	572585	798084	0.217252	0.225277		0.0651032	0.163857		0.207172	0.985982	6.15889	6.24505	3.18097	0.98504	1.25887	0.705471	0.139201	0.176791	0.519779
CG11490	R.GGSAEKS*PADS*ELETLNAQDEK.I	19920446	S311S315	UNI:Q9VPL5	1801754	1649235	4605773	4524236	4604362	4960911	6550466	2208119	2528286	4130773	19882538	4776257	5479731	1841094	7935511	1690841	28614	9445163	3634930	3627666	1898040	3.9818e+06	1.95612e+06	2.92172e+06	1.1284e+07	4.33852e+06	4.68944e+06	3.42987e+06	0.197739	0.225236		0.169553	0.1869	0.185426	0.202248	0.757806	1.47687	4.23518	1.72553	1.89738	1.56952	0.559613	0.593874	0.488418	0.612735
CG11723	R.SDQDLS*PTLPIHLPR.H	19920546	S179	UNI:Q9VQ77	1270780	417339	1049205	1196815	964094	1478883	1932765	2944338	1523292	994761	1693072	1962005	778068	1271327	1504004	594808	151015	1928282	953386	827692	1469951	1.90637e+06	845147	731660	1.60606e+06	1.29316e+06	1.02821e+06	1.55801e+06	0.155224	0.240648		0.15995	0.17984	0.190624	0.161515	0.413753	0.421301	0.932974	0.686309	0.659448	0.976691	0.469503	0.488851	0.65409	0.556247
CG11723	R.SDQDLSPT*LPIHLPR.H	19920546	T181	UNI:Q9VQ77	1252715	4137	9544	69093	964094	30212	1755923	233548	1528687	87477	117790	1962005	778951	1224238	218844	73603	144589	9614	120645	105202	1469951	568369	535476	80536.9	65499.2	1.01558e+06	304788	1.48337e+06	0.131051	0.251172	0.279925		0.131051	0.188572	0.0655837	2.29504	0.347623	0.201145	3.24058	1.28004	4.4535	0.576282	0.458334	0.43627	0.653214
CG11727, isoform D	R.RGS*TELST.-	74871763	S796	UNI:E1JJH7	17072917	18281597	18715256	15236643	748142	48819751	28882122	4276222	17994967	17521686	24451289	27467023	1417847	20407183	15311959	10968179	1211044	4580497	11458454	22122334	15353577	1.22204e+07	1.57482e+07	1.24827e+07	1.47561e+07	1.32245e+07	2.412e+07	2.15476e+07	0.233779	0.193866	0.280548	0.219748		0.238267	0.183085	1.99842	1.75759	2.30319	2.40512	1.54528	2.48889	0.586578	0.666858	0.690479	0.648918
CG11750	R.APS*PEAGSGGNSK.E	18859707	S48	UNI:Q9VYZ8	10824602	8057048	9431312	9685393	7520766	15794106	13127153	13609230	9350726	8198306	6743742	13790074	9123917	8918516	12145741	5912601	349466	33580	11731906	14553950	4571453	1.21932e+07	7.77346e+06	5.99303e+06	5.48757e+06	1.10142e+07	1.31573e+07	8.87237e+06	0.178943	0.187828	0.240299		0.181535	0.177902	0.186999	0.639406	0.500822	0.46435	0.891333	1.10926	0.748142	0.36307	0.532015	0.540642	0.611482
CG11788	K.FAAAT*STSPLKS*PR.T	85726445	T115S122	UNI:Q4V3Z5	1635498	2093296	4924511	5239434	2572870		2867981	3148329	3268638	4756414	658835	4657646	3087236	2079050	2444196	1599607		2357591	4433580	6863370	2076100	2.40934e+06	2.32051e+06	4.84046e+06	2.75195e+06	3.88803e+06	4.9753e+06	2.34104e+06	0.264499	0.27571			0.186933		0.264752	0.990859	2.2609	1.45913	1.62216	1.89431	1.08778	0.699693	0.409627	0.686953	0.48338
CG11788	K.FAAATS*TSPLKS*PR.T	85726445	S116S122	UNI:Q4V3Z5	1603241	2090388	4941788	5330082	2618672	3693785	2872208	3101124	3207206	4756414	4491176	4675596	3041751	2053957	2438954	1625392		2324672	4433580	6872208	1969366	2.38111e+06	2.30766e+06	4.8491e+06	4.04864e+06	3.90928e+06	4.53591e+06	2.29851e+06	0.279795			0.157542	0.144544	0.140794	0.285227	1.0015	2.30807	1.90865	1.65296	2.03416	1.0871	0.705795	0.407971	0.503586	0.477739
CG11788	K.FAAATSTS*PLKS*PR.T	85726445	S118S122	UNI:Q4V3Z5	827306	2087915	1091647	814656	2618672		2867981	3132090	3207206	4665040		4646042	3087236	2094234		396552		2324672	4433580	6863370	2076889	1.9797e+06	1.89722e+06	2.87834e+06	1.56966e+06	3.89943e+06	4.9753e+06	2.34637e+06		0.298573			0.142633		0.17958	1.77387	1.40448	0.984709	2.32433	0.985679	2.06764	0.702245	0.671854	0.697871	0.516617
CG11788	K.FAAATSTS*PLK.S	85726445	S118	UNI:Q4V3Z5	2028578	1606881	219062	44122	41596	1415056	3363810	2447573	2191297	2810925	439956	3001415	3852131	2001013	1872359	925527	682976	2215654	15774714	4122700	2402332	2.11617e+06	1.57457e+06	1.23765e+06	899911	6.27257e+06	3.12996e+06	2.58905e+06	0.163217	0.178082	0.218723		0.213978	0.154315	0.155755	0.727242	0.540403	0.461617	3.22394	1.4911	1.25294	0.528572	0.522997	0.507146	0.677353
CG11814	R.S*FNSGSVELPR.L	320545454	S73	UNI:Q9W060	32901		2295760	1543117		139056	2939887		22345	2077876	2224077			1692326		7882	108688	4201159	1715051	2438348	840900	32901.5	15113.7	1.49411e+06	2.65612e+06	1.71505e+06	1.2887e+06	1.82437e+06			0.120745	0.0353284			0.0450323	0.459362	69.7778	46.9018	52.1268	4.2265	89.3556
CG11857, isoform B	R.ATAAGSGDPSNASSAAAAPPS*PTSDSAATK.D	221459367	S212	UNI:B7Z0Q3	2581697	5883880	4822623	4275793	5029927	5720436	7612481	5193479	6868299	4180205	4843762	7438163	4794946	4585490	4829000	2836542	428119	3293723	6808050	7097054	4160211	4.20139e+06	5.19624e+06	3.14365e+06	4.13776e+06	6.42538e+06	5.87081e+06	5.45273e+06	0.194373	0.185163		0.191776	0.169308	0.174164	0.180747	1.39632	0.920519	1.09031	1.59678	1.53623	1.56436	0.631244	0.586277	0.715074	0.481542
CG11859	K.SIS*SNDLDT*DEVPELVGLDPNSR.M	237858816	S438T444	UNI:Q9VBU2														21783	23778	22056		447059				23777.6	22055.5		447059			21783.1								0.92758		18.8014			0.916115
CG11870, isoform A	R.SHS*VGSIR.D	211938545	S384	UNI:Q0KI87	663319	2882058	7673416	11048054	3699219	8841936	424552	3579974	2052637	10852905	14352146	6472141	2980559	633548	6964816	1270782		907040	10924677	20305698	495297	3.73604e+06	2.06849e+06	9.26316e+06	8.76908e+06	7.03201e+06	1.07094e+07	517799	0.134193	0.0562562		0.122288	0.0310684	0.0601709		1.70024	7.29989	6.93165	2.98442	5.69262	0.296042	0.664888	0.528549	0.615223	0.543695
CG11870, isoform A	R.TIT*PAQS*PVQTK.R	211938545	T423S427	UNI:Q0KI87	11860577	11905945	16979835	28779570	15875383	32537452	21124432	19727585	14775457	19790753	22805487	24628235	14557416	16243706	16100963	7876938	16358071	14687197	23894678	44706699	14527802	1.58964e+07	1.15194e+07	1.77096e+07	2.20908e+07	2.14661e+07	3.06005e+07	1.72986e+07	0.169738		0.130363	0.129696	0.119196	0.130095	0.144427	0.74734	1.15026	1.49823	1.35699	2.08597	1.16892	0.52088	0.591055	0.534912	0.515443
CG11870, isoform A	R.KCS*LQDESTLNK.F	211938545	S598	UNI:Q0KI87			534766	383831			964917			236300	634844				18834	11197			346342	907028		18834.1	11197.2	385533	509338	346342	907028	964917								0.59451	20.47	27.0434	18.3892	48.1591	51.2325
CG11870, isoform A	R.AQEQVAAAAAAAQEAETLST*PPPS*PVVAQSLEGSDSK.N	211938545	T694S698	UNI:Q0KI87			18483	25739			65049	147079								13882		805176				147079	13881.6	18482.9	415457			65049.3								0.0943815	0.125666	2.82472			0.442274
CG11874	K.FNELVAY*GEANS*AENVAR.L	21358143	Y127S132	UNI:Q9VAP8	402052	258620	33018	301974	253961		138082	312748	415367		145882	406587	283700	233838		98108	2675293		203135	256672	71891	357400	257365	1.35416e+06	223928	287894	270186	147937		0.189516			0.150401			0.985685	0.0821237	0.608767	0.965854	0.90712	0.545566	0.584853	0.714246	0.547421	0.582227
CG11919, isoform A	K.RNS*VSFDQQDPGQPR.F	281363136	S16	UNI:Q9V5R2	4178542	5074613	2840425	3612932	4862165	2539757	9906256	5813037	5608089	1517562	2773690	6340990	4974721	3327242	1651685	2733875	1250593	1140583	3435250	5745749	5538153	3.88109e+06	4.47219e+06	1.86953e+06	2.50907e+06	4.87947e+06	4.42008e+06	6.25722e+06	0.16691	0.121115		0.21607	0.1014	0.127355	0.112955	1.27813	0.565996	0.677449	1.44476	1.64744	2.09872	0.638739	0.515235	0.587744	0.594087
CG11926	R.DNSALS*PEPGQENK.G	24581745	S65	UNI:Q9VR38	677274	988654	941639	1409612	601538	2179576	2615470	1414908	870774	972071	1130240	1695476	1228037	2053965	790425	428985	581673	3055360	1615194	2737169	1560605	960869	762805	831794	1.86507e+06	1.30407e+06	2.04826e+06	2.07668e+06	0.204116		0.240132	0.137986	0.18067	0.116108	0.0969361	0.872637	0.937752	2.24853	1.37664	2.51633	2.42927	0.605279	0.652595	0.498209	0.615817
CG11943, isoform B	R.AIGTGS*DGGSGGGR.D	24643411	S1481	UNI:Q8IQV9		3455854	4806275	5968537	2440852	8033684	6099471	4013054	2669882	31818	37280	4680578	4129035	3118035	3122247	1675400		286718	252531	11752590	2848768	3.56765e+06	2.60038e+06	2.41905e+06	2.09751e+06	2.45799e+06	7.97177e+06	4.02209e+06		0.188644		0.298407	0.217252	0.168769	0.181575	0.60095	0.00792862	0.0505602	0.62361	2.39652	0.844691	0.548089	0.59135	0.555004	0.595381
CG11982	R.SAS*TATGTDNPSPANNPSQAAAEGGR.T	21355757	S331	UNI:Q9VHI7	2113888	3479835	3216687	4766525			3762004	4940018	3192962	3201113	157579	5205315		2381039	4042346	2160526		2066779	4487036	5194112	3148015	3.69875e+06	2.94444e+06	3.2089e+06	2.33029e+06	4.84618e+06	5.19411e+06	3.09702e+06	0.185163	0.191032					0.189043	0.942332	1.08484	0.932681	1.08186	1.28493	1.01347	0.616074	0.6849	0.559373	0.571658
CG11982	R.SASTATGTDNPS*PANNPSQAAAEGGR.T	21355757	S340	UNI:Q9VHI7	2113888	3435056	3219172	4779578	2268768	4484922	3762004	4929122	3192962	3201113	3372371	5268038	3665662	2381039	4060870	2155641		2085029	4512768	5194112	3167019	3.70129e+06	2.92789e+06	3.21014e+06	3.41233e+06	4.01652e+06	4.44823e+06	3.10335e+06	0.208283			0.236922	0.189476	0.128089	0.252622	0.934534	1.08615	1.15288	1.08444	1.38146	1.0142	0.612425	0.684622	0.688804	0.688266
CG12024, isoform B	R.EEPS*DDEDHHHQQR.D	320545445	S247	UNI:Q8IRG7						39507			19694								2916649						19694.3	2.91665e+06			39507
CG12025	R.S*TEDVSIR.I	24655703	S42	UNI:Q9W073	2978829	5833071	5757996	10453079	5383340	6638340	9688708	4679545	5844670	6287635	9172623	8691882	7694135	3908065	3737703	2777302	3435277	4071985	12783081	11317097	4438599	3.79869e+06	4.81835e+06	5.1603e+06	7.89923e+06	8.95277e+06	8.54986e+06	6.01179e+06		0.202953	0.176645	0.140251	0.114043	0.0825884	0.177623	1.31674	1.39857	2.18624	2.36155	2.30018	1.75839	0.602709	0.535641	0.456536	0.37839
CG12025	R.ST*EDVSIR.I	24655703	T43	UNI:Q9W073	3014507	2073175	602703	765944	5377674	6371591	9867566		2317101	625555	1028888	8556215	7645703	3709199	3570676	12600	2868348	4119942	491364	425646	4365245	3.29259e+06	1.46763e+06	1.36554e+06	1.97159e+06	4.80842e+06	4.81431e+06	5.98067e+06			0.221846	0.200801	0.185687	0.186864	0.166373	0.345631	0.50162	0.703956	0.960771	1.11642	2.24794	0.574758	0.49938	0.551418	0.706194
CG12042	K.EEPISS*SPLLK.A	19921756	S380	UNI:Q7K130	3905659	2239264	1807040	1060520	2220550	5387376	5480604	3700510	2450796	2139778	1171016	2661219	4743204	2967967	2106311	2278710	808011	3895492	3008153	4258895	4412211	3.23749e+06	2.32292e+06	1.58494e+06	2.04234e+06	2.62997e+06	4.79649e+06	4.28693e+06	0.139135	0.165081		0.256246	0.150309	0.0847476	0.111374	0.772491	0.474842	0.812473	0.905286	1.56104	1.43335	0.515235	0.454136	0.528105	0.585509
CG12042	K.EEPISSS*PLLK.A	19921756	S381	UNI:Q7K130	3852546	2239264	4481783	4318950	2240074	5387376	5480604	3968684	2450796	3165315	4491586	2675506	5019496	2967967	1991312	2387581	803840	4240909	3007583	4454757	4416247	3.27085e+06	2.35921e+06	2.81698e+06	4.35048e+06	2.64105e+06	4.95388e+06	4.28827e+06	0.217252	0.285829		0.177376	0.255789	0.16691	0.183003	0.799258	0.788192	1.46084	0.921987	1.63342	1.46273	0.539328	0.626162	0.515796	0.600495
CG12042	K.AVGIT*LSR.Q	19921756	T390	UNI:Q7K130	5746850	5711763	9093642	9448860	6418746		9891760	7884245	6479853	8561344	11953480	9149405	10193918	4300325	5537889	4212349	430407	4741366	9071920	8881139	5016399	6.38966e+06	5.46799e+06	6.02846e+06	8.71457e+06	8.21336e+06	9.53753e+06	6.40283e+06	0.207973	0.225568		0.190848	0.190122		0.215182	0.858803	0.915323	1.33882	1.30518	1.44833	1.0575	0.572303	0.612122	0.584056	0.50832
CG12065, isoform C	R.SQS*PPRTEQVVMTPR.G	281360630	S76	UNI:Q8MRM6	4329150	4912762	4021943	5037367	10390019	5958537	12988449	7045064	4765679	4194878	5258702	8257327	8325256	3124835	4639770	1820535	1766556	2241589	8456281	11072971	7450078	5.33799e+06	3.83299e+06	3.32779e+06	4.17922e+06	9.03454e+06	8.45225e+06	7.85445e+06	0.160659	0.257243		0.216427	0.090971	0.113394	0.164642	0.734547	0.635072	0.797718	1.79822	1.64821	1.68316	0.552616	0.499391	0.575783	0.349855
CG12065, isoform C	R.ILEET*SAPPS*RPLS*LEESQFESPPLTQEK.V	281360630	T229S234S238	UNI:Q8MRM6			31550	298509	2637618	1303857	591401	1103614	563562	116903	2173061	2398557	389847	1610354	71057	29648		16088262	149181		209236	587336	296605	74226.6	6.18661e+06	1.72845e+06	846852	803664				0.140251	0.145822		0.134604	0.463947	0.105927	114.191	2.13641	0.353246	2.20189	0.664308	0.577875	0.555662	0.595829
CG12065, isoform C	R.ILEET*SAPPSRPLS*LEESQFESPPLTQEK.V	281360630	T229S238	UNI:Q8MRM6	178755		116854	4593424	2849902	1602572	1678972	6152640	462519	159288		2475667	617003	2669540	1476731	82626		47156	61266		1180964	2.60271e+06	272573	138071	2.32029e+06	1.79561e+06	1.10979e+06	1.84316e+06	0.165809				0.18628		0.0454908	0.065563	0.3398	12.8643	5.46231	4.53273	3.54206	0.548089	0.512545	0.653169	0.679858
CG12065, isoform C	R.ILEETSAPPS*RPLS*LEESQFESPPLTQEK.V	281360630	S234S238	UNI:Q8MRM6	178755		116854	4580869	2867238	1602572	1678972	6320821	463742	159288	4643906	2482821	631155	2669540	1476731	82626		31539642	61266		1183297	2.65877e+06	273184	138071	1.35881e+07	1.80378e+06	1.11686e+06	1.84394e+06	0.165955			0.0783523	0.186267		0.0454369	0.0646597	0.339455	15.9063	5.49144	4.53252	3.53874	0.548089	0.513377	0.49894	0.679602
CG12065, isoform C	R.ILEETSAPPSRPLS*LEESQFESPPLTQEK.V	281360630	S238	UNI:Q8MRM6				41278														1608767							825022
CG12099, isoform A	R.YSSVTLGS*PK.Q	24655330	S598	UNI:Q9W0D8	1674050	2549073	37153	8586909	588082	41551	9086938	3376777	4565704	87612	57789	5217286	443907	5632479	2890578	1650738	42004	5795601	5470122	8892705	1983574	2.64713e+06	2.92184e+06	55589.8	4.81343e+06	3.7585e+06	3.12605e+06	5.56766e+06	0.0179747	0.0211029		0.142025	0.0578989	0.166628	0.0253926	1.14862	0.0208901	2.38384	1.26291	1.07757	2.59411	0.703137	0.0889506	0.664488	0.723089
CG12121	R.AAQDFS*AEGPDES*M#EDPLEQEPTDLK.S	24640781	S170S177	UNI:Q9W366	762490	366690	1277392	347132	2254783	2350013	2314972	1347997	2056149	2513482	3187918	3100949	983903	3451179	1456293	1267818	2439224	6340568	914475	175046	496243	1.18893e+06	1.23022e+06	2.0767e+06	3.29187e+06	2.09007e+06	1.16965e+06	2.08746e+06	0.219901	0.252214	0.177946	0.194639	0.183897		0.196922	0.958942	1.73828	2.39137	1.96183	1.31071	1.97902	0.680128	0.479343	0.626213	0.548335
CG12129	R.EVLS*PPVQK.M	21392008	S7	UNI:Q7JW66	3875095	2241841	6599181	8685504	6557360	2846362	7003860	5819669	4140862	5885196	6657261	6760214	860520	3322504	3717262	1902038		4431822	7520944	10054153	3759806	4.47068e+06	2.76158e+06	6.24219e+06	6.59153e+06	6.94617e+06	4.58701e+06	4.69539e+06	0.1492			0.113606	0.077467	0.276656	0.161293	0.600577	1.35712	1.52584	1.62568	1.1957	1.12992	0.47681	0.489142	0.510945	0.362102
CG12134, isoform A	R.EALPDS*EDEEDIGDEDTCSAQDLAAEFQLK.Y	19921952	S19	UNI:Q7JZ37											12979							1800191							906585
CG12207, isoform B	K.S*LDSVAAM#TPEEENR.K	28380907	S242	UNI:Q961C8	1737059	957427	2441453	2947529	2310519	3216797	2593787	1650738	2453907	2046544	2537832	1788971	1884250	1457157	1553075	494637	1392599	1275566	2616295	2759142	1362835	1.64696e+06	1.30199e+06	1.9602e+06	2.25364e+06	2.23859e+06	2.62006e+06	1.80459e+06	0.187943		0.17924	0.173754	0.163859	0.151722	0.187528	0.785406	1.18065	1.35185	1.36615	1.58996	1.08448	0.56855	0.580468	0.566601	0.41605
CG12207, isoform B	K.SLDS*VAAMTPEEENR.K	28380907	S245	UNI:Q961C8					2536060	868482	1879947	2043485				2613970	2013873	1050163						2874110	703368	2.04348e+06				2.57501e+06	1.91882e+06	1.21116e+06						0.188644					1.27917	0.985509	0.513908
CG12325	K.AVS*DNES*EDDVENVVEK.D	54650840	S246S250	UNI:Q5U0X8	1951158	3297642	5798993	7771753	7987811	8358511	12746212	2339133	2971700	7935903	11480924	4918336	8935078	3062326	1528988	2174481			6990667	5076649	2067009	1.93976e+06	2.81461e+06	6.86745e+06	9.62634e+06	6.63227e+06	7.45675e+06	5.95852e+06		0.138897			0.0387549	0.0423129	0.168769	1.4609	3.18237	4.44567	3.58953	3.80799	3.06456	0.45344	0.219353	0.20001	0.173943
CG12325	K.AVSDNES*EDDVENVVEK.D	54650840	S250	UNI:Q5U0X8	880058	836058	1973006	1118022	1285403	2648801	1017051	1680752	1154153	1037392	1286354	1484976	692696	681890	605489	328523	506453	1360786	880780	2191375	1113747	1.05543e+06	772911	1.17228e+06	1.25505e+06	1.21705e+06	1.84429e+06	937563	0.202347		0.201865	0.16237	0.171913	0.166427	0.201391	0.726422	1.23185	1.42772	1.26626	2.34704	1.1336	0.601026	0.711022	0.583246	0.617954
CG12333	R.LTS*LTEDVAAVPEDAPFR.A	21357005	S13	UNI:Q9VE73	454658	306267	384598	563679	267041	2921252	642730	1063332	744703	877837	1121485	663388	422048	732152	614647	408530	1197440	2857729	239687	258931	667035	710879	486500	819958	1.5143e+06	390039	1.20074e+06	680639	0.16237	0.211355	0.161728	0.136796		0.193592	0.141623	0.679542	1.20654	2.31462	0.533727	2.41445	1.06248	0.556466	0.684378	0.551197	0.50448
CG12391	K.RGT*DS*DGEPSSAQK.K	19922010	T391S393	UNI:Q7K4G8	3270327	1666098	1872683	3272253	2596639	4485293	4723402	3528025	3365351	3122069	3320689	6572121	3897044	2210108	4307551	1148877	4438891		1694547	3714285	990687	3.70197e+06	2.06011e+06	3.14455e+06	3.29647e+06	3.6211e+06	4.03221e+06	2.6414e+06	0.140011		0.181319		0.187312	0.12924	0.255803	0.576687	0.829351	0.97091	1.01674	1.11279	0.766918	0.455916	0.586771	0.565649	0.649033
CG12391	R.GTDS*DGEPSSAQK.K	19922010	S393	UNI:Q7K4G8	14787969	10234298	8906258	13952211	5685579	18563761	13934182	13074596	12145382	7413247	7827387	16171284	12318869	9931809	12797778	5658280		47451	10902653	16741118	7092151	1.35534e+07	9.34599e+06	8.15975e+06	7.27568e+06	1.09198e+07	1.58746e+07	1.03194e+07	0.181681	0.190507			0.188053	0.17904	0.187865	0.68771	0.58463	0.515288	0.824413	1.16855	0.752021	0.483782	0.249116	0.55027	0.566544
CG12393, isoform A	K.QDANGNGS*PS*GTPR.A	24582118	S212S214	UNI:Q9VMI6	440566	362793	562415	87058	35800		885487	474210	521102	358351		1014190	271559	117098	319873	44082					116403	411550	309326	460383	87057.6	524995	271559	372996	0.216087	0.293754					0.28115	0.686722	1.01613	0.197605	1.10998	0.572656	0.873574	0.578655	0.651139		0.623938
CG12488	R.ISPT*PS*EAGR.A	324096542	T267S269	UNI:A1Z951	676452	911639	137912	6007327	4259661	5955165	4119219	1499084	815962	12677208	14145	4025461	226832	611636	1833004	5683002		556550	7124170	11029408	372309	1.33618e+06	2.4702e+06	6.40756e+06	2.19267e+06	5.13643e+06	5.73713e+06	1.70105e+06	0.205434	0.195913			0.167057	0.190507	0.223393	1.66412	4.33026	3.06457	4.28965	4.99065	2.23352	0.658614	0.719989	0.607757	0.289954
CG12717	K.S*PCGS*PGENNDGQVILSADQDANTNTK.A	201065845	S175S179	UNI:Q9VYJ5						88741												1083906							1.08391e+06		88741.2
CG12717	K.FPTLNGQLVM#DEEDS*EEENSK.E	201065845	S652	UNI:Q9VYJ5	11914	20633	2306015				65108		33442	10952	268861	57778		36577		232204	675504	3346680	16088	102322	17304	11914.1	95426.2	997491	1.80777e+06	36932.7	102322	39662.9		0.222888	0.188137				0.271997	1.73183	193.555	151.734	3.09991	8.58835	5.46483
CG12734, isoform B	K.S*FSENEDDCNSGDNSLSEQLTNNAQTR.A	45552915	S433	UNI:Q8SX64	835119	441945	276077	1900353			60207	49886		81338	779360		30454		95068				549464	424618	44878	326691	441945	178708	1.33986e+06	549464	227536	52542.6	0.18773							0.5292	0.980531	8.94918	5.77969	2.53847	0.272078		0.719519	0.498153
CG12734, isoform B	R.S*WVDDAR.T	45552915	S1157	UNI:Q8SX64	428948		1470918	1477521			238393			931328	1584959			10496			18956	608597	1093111	1341436		428948		807067	1.22369e+06	1.09311e+06	1.34144e+06	124444			0.195641	0.133912					3.42913	3.44452	2.54835	3.12727	0.555762
CG12753, isoform A	R.S*PSSTSGSNLR.A	24647434	S907	UNI:Q9VEV4	30274318	26389040	40034984	37807006	34161413	57268788	48410634	32195749	36404253	39813481	44537701	50262088	40037574	22053705	382620	309420		41521462	36824868	73694522	23150927	2.09509e+07	2.10342e+07	3.99242e+07	4.12887e+07	4.04161e+07	5.70003e+07	3.12051e+07	0.294123			0.180111	0.181107	0.171878	0.188594	0.937023	1.27951	37.0503	32.9778	65.2467	20.9301	0.720431	0.581747	0.544864	0.547847
CG12753, isoform A	R.SPS*STSGSNLR.A	24647434	S909	UNI:Q9VEV4	30358698	28249147	38785264	36636873	23210579	514194	52252324	27623518	38842118	38480200	43714018	50420941	10873	20361490	23537489	13827309		41161948	35701432	66163834	23005990	2.71732e+07	2.69729e+07	3.86327e+07	4.05043e+07	3.64443e+07	2.22296e+07	3.18733e+07	0.168901	0.1706		0.161814	0.165081		0.167934	0.974699	1.33529	1.51269	1.36888	0.942776	1.14523	0.679069	0.354289	0.254493	0.557163
CG12772	K.S*LPNLSQEDEELDDR.A	295864711	S245	UNI:Q9W3C9	2759550	1121252	2784514	1219949	1838071	1400891	2792458	3243147	2456544	2126846	3935294	3159342	2343305	2201230	2761468	1541637	3512441	3818281	1871925	2162384	1700235	2.92139e+06	1.70648e+06	2.80793e+06	2.99118e+06	2.28978e+06	1.96886e+06	2.23131e+06	0.125851		0.144874	0.183895	0.184009	0.212962	0.182594	0.574014	0.97893	1.01273	0.772703	0.671083	0.768786	0.420626	0.6619	0.6823	0.515639
CG12773	R.IQAS*SPSYETR.R	33589522	S477	UNI:O46100	800666	1318665		1939677	1090233	2868380	2162723	1295483	1678221			2190428	1954834	2116715	1180117	918951	813893	1206157	1448020	1275526	1143265	1.09209e+06	1.30528e+06	813893	1.57292e+06	1.57623e+06	2.03291e+06	1.80757e+06		0.200721			0.17121	0.13868	0.148292	1.24037	0.689671	1.72232	1.4265	2.05743	1.76795	0.598758		0.531185	0.522997
CG12773	R.Y*GSVSDTGNDLDLLFPDR.V	33589522	Y486	UNI:O46100											146283	233054	18629			22484		639112	12957	14917			22483.8		392698	123005	16772.8
CG12773	R.YGS*VSDTGNDLDLLFPDR.V	33589522	S488	UNI:O46100	8088						20938	20620			58049	134088				27830	14175	835124	5957			14354.3	27830.1	14175	446587	70022.5		20937.7								1.9388	0.987509	2.81518	6.50281		2.58877			0.501639	0.648286
CG12822, isoform A	R.T*SVGPHESSLDFYDSR.Q	45552503	T262	UNI:A1Z759			2045624	2550495	19219	683589	367078	44324	312490	2497459	2231725	366051	211318	215940	55379	190989		1406748	2180851	1288371		49851.5	251739	2.27154e+06	2.06299e+06	855374	727759	291509				0.0218414	0.191588	0.109943		5.24945	56.3455	37.8762	23.8195	14.0161	4.87185	0.33769	0.139825	0.108866	0.581747
CG12822, isoform A	R.TS*VGPHESSLDFYDSR.Q	45552503	S263	UNI:A1Z759	1224547	696251	2045360	2546340	19219	2158192	2167533	88359	304390	2496285		465470	211318	1344556	1434776	190989		1421547	2195179	1318720	1296764	915894	397210	2.27082e+06	1.98394e+06	893289	1.22941e+06	1.60295e+06	0.237339	0.27376				0.201568	0.177707	1.38221	14.961	1.5351	2.27121	1.69105	5.96362	0.646566	0.547421	0.56114	0.654057
CG12877, isoform C	K.APS*PDIDTFTEAATAALQK.R	85725266	S400	UNI:Q2PDP6		90850		32191		22392			19369		176111			6184		6545	10724	566509	5569		19693		38921.4	10724.2	258271	5569.17	22392.2	12938.6		0.209655		0.142023
CG13001	R.DYLGLS*PLR.D	51092029	S126	UNI:Q9VX94	2268996	1385712	847273	744400	1595236	1808365	2220433	443200	2210112	1374752	519847	1836369	727187	2661735	2829975	1285444		207748	2368584	1935101	137878606	1.84739e+06	1.62709e+06	1.11101e+06	490665	1.9334e+06	1.49022e+06	4.75869e+07	0.15695	0.106633			0.0882117	0.131581	0.136447	2.01722	1.73765	0.524808	1.89448	1.04051	18.5684	0.696848	0.666877	0.491588	0.639772
CG13097	K.DFFNENES*ENENEPDEDANPK.E	19920954	S259	UNI:Q9VLK1	2206007	1280565	2047884	2205394	2301149	1182231	2589398	2411325	1926568	2375863	2905158	1901010	2003282	1892888	1669764	1410711	3070809	2640106	2195130	2675686	1619711	2.0957e+06	1.53928e+06	2.49819e+06	2.58355e+06	2.13243e+06	1.95373e+06	2.034e+06	0.148725		0.11546	0.0937441	0.126511	0.200527	0.16691	0.741438	1.25089	1.26188	1.04871	0.98971	0.976272	0.475989	0.556531	0.507847	0.691167
CG13117	R.T*QVATPTSAADPAHEEK.C	21430934	T39	UNI:Q9VL93	8186478	5955891	13716024	22959567	6611873	30599	17988612	10347090	10979096	15567259	15022617	13368285	8358809	9411145	7195416	3175104	33979	3804859	28395948	35290602	7318949	8.57633e+06	6.70336e+06	9.77242e+06	1.3929e+07	1.61254e+07	1.456e+07	1.15729e+07	0.201568	0.220728		0.193908	0.188636	0.295788	0.193143	0.743292	1.06156	1.59508	2.01535	1.90539	1.37469	0.56855	0.600229	0.645717	0.555833
CG13117	R.TQVAT*PTSAADPAHEEK.C	21430934	T43	UNI:Q9VL93	1776310	2465423	2012449	2474997	1594848	1960013	2440645	4591780	2364598	2288027	2121133	3352557	2124461	2201458	2497022	939497	1347136	841775	3538860	4631701	1916392	2.95504e+06	1.92317e+06	1.88254e+06	1.81264e+06	2.82876e+06	2.90539e+06	2.18617e+06	0.180747	0.275629	0.253366		0.181575	0.182026	0.194572	0.759719	0.723574	0.730796	1.01507	1.14032	0.873634	0.559076	0.5396	0.547703	0.716177
CG13117	R.TQVATPT*SAADPAHEEK.C	21430934	T45	UNI:Q9VL93	8142309	11705031	13492281	21677069	7786206	17447960	18065856	14097507	10956651	15501079	14647374	13403917	8337900	9390686	13027474	3178481	3921411	3772469	28444782	35067090	7315988	1.17558e+07	8.61339e+06	1.09716e+07	1.33656e+07	1.6545e+07	2.02843e+07	1.15908e+07	0.188572		0.241876	0.222593	0.18067	0.169436	0.20082	0.819581	1.01921	1.33029	1.3635	1.8087	1.14882	0.570546	0.651897	0.705471	0.629178
CG13124, isoform D	K.S*PEFQPGVISR.E	281364730	S26	UNI:Q8MRQ1	6179962	4019154	10080279	16608975	25688182	16134741	8462856	8465983	7132611	24203829	25781295	20553907	7283143	6451923	3985262	4320304	8681833	7409470	12254227	13055642	22801092	6.2104e+06	5.15736e+06	1.4322e+07	1.65999e+07	1.94988e+07	1.21578e+07	1.2572e+07	0.213215		0.122985	0.121487	0.0648291	0.116458	0.151463	0.858975	2.22285	2.53068	3.2198	2.24903	2.61762	0.619825	0.463503	0.452489	0.31199
CG13124, isoform D	R.S*LAFNVPGNQTGQMR.G	281364730	S54	UNI:Q8MRQ1	1376363	732516	439232	70528	942290		1430585	616002	882760		4394803	1544779	1712202	813363	930900	2637737	70230	3782348	1780030	1579427	623671	974422	1.41767e+06	254731	2.74923e+06	1.42237e+06	1.64581e+06	955873	0.142376	0.141976		0.189793	0.125896		0.144427	1.5996	0.197284	3.74958	1.70151	2.2381	1.00992	0.62876	0.460515	0.711367	0.529794
CG13124, isoform D	K.SLS*SADALTR.G	281364730	S221	UNI:Q8MRQ1	2940902	4867496	301651	665947	10059132	4492366	14892830	5035485	9376769	622008	14429	9572936	5522796	8884482	4355120	3430837	2294400	5415842	10918223	14845173	6530389	4.1105e+06	5.8917e+06	1.07269e+06	2.03207e+06	1.01834e+07	8.28678e+06	1.01026e+07	0.171913	0.165786	0.241698		0.147838	0.158623	0.150343	1.435	0.250975	0.490955	2.6095	2.011	2.77596	0.580431	0.398152	0.525436	0.197717
CG13185, isoform B	K.M#QDVEKPEEDDS*GES*EEEEDLNK.E	161076562	S4459S4462	UNI:A1Z8Q2		566805	1306205	141144	131212	1647332	1159674	260764	995500	961938	935799	1322241	1512519	713013	318960	797485		550349	1276633	447391	226731	289862	786596	1.13407e+06	542431	910029	1.20241e+06	699806		0.0922986		0.227172	0.201866	0.139097	0.185059	3.15895	3.68892	2.65707	4.53656	3.6015	1.72258	0.319785	0.294052	0.640933	0.600495
CG13203, isoform A	R.S*IENIR.Q	24652729	S68	UNI:A1Z8K5	6788283	15810276	1134153	1278158	31127	68575	18378049	19686488	14858713	1453490	1841643	17210581	17305325	8493249	12720236	9284162	38779	15307808	2180999	24904914	7919603	1.3065e+07	1.33177e+07	875474	6.14254e+06	6.47424e+06	1.40929e+07	1.1597e+07	0.116556	0.112509		0.16623	0.234006	0.189952	0.118672	1.27123	0.0813185	0.495086	0.350093	0.949015	1.25378	0.68611	0.389581	0.510291	0.533035
CG13252	R.SYDPVSILDHS*I.-	28574644	S383	UNI:Q9VPC4	309973	57145	15811	9984	748256		921108	1745236	592757		236579	854017	79489	533906	730919	275731	1852733	667510	9257	27968	533663	928709	308544	934272	304691	537177	53728.2	662892	0.106633	0.16833		0.223123	0.207574		0.0669449	0.300412	1.2929	0.360338	0.971982	0.0419052	1.33587	0.515796	0.598247	0.526264	0.578278
CG13344	K.VT*EELR.Q	262051011	T214	UNI:A1Z9I6				8690	23734	45811		13632	17462		11947	23905	15229		6213	1770	16257774	7047	17913	14915		9922.12	9615.88	1.62578e+07	9227.88	21850.8	25318.1					0.221638	0.166973	0.173555		0.782922	2616.73	1.00531	2.31837	1.75888		0.65924		0.717127	0.42817
CG13349, isoform B	R.QS*GLGSSSNSSNLVEFR.A	122114435	S6	UNI:B7YZG7	159500	419034		46384	57377		830302	1179639	417860			639852	699903	431291	1309676	127111			13936	204374	879140	882939	321335		46384.2	237055	452138	713578	0.163279	0.184597					0.1492	1.02615		0.290809	0.304262	0.374684	2.08084	0.56258			0.507521
CG13349, isoform B	R.NTS*S*SGGGGASALQTPENVSVPR.T	122114435	S184S185	UNI:B7YZG7	968183	756770	91085335	103622516	3868138	578858	2112534	771728	1124723	126708824	130762750	1483710	46731	474591	586168	657036	2051733	3513331	81882088	109587961	880076	775360	846176	7.3282e+07	7.92995e+07	2.9078e+07	3.67379e+07	1.15573e+06		0.242822	0.119215	0.101049	0.147441	0.257019	0.22484	1.11998	87.2558	94.1543	48.5361	62.5383	1.43278	0.66114	0.398061	0.347242	0.47299
CG13349, isoform B	R.NTS*SSGGGGASALQTPENVSVPR.T	122114435	S184	UNI:B7YZG7	508140	188492	1138900		754959	176749	2114716	268989	695953	1440321		711118	1180245	1114584	207770	236330			838949	2259573	997016	328300	373592	1.28961e+06		768342	1.20552e+06	1.40877e+06		0.290075			0.0984633	0.181138	0.0755473	1.36523	3.79794		2.72242	5.20363	4.36798	0.716948	0.336578		0.336578
CG13349, isoform B	R.NTSS*SGGGGASALQTPENVSVPR.T	122114435	S185	UNI:B7YZG7	508140	188492	1197290	1469180	630724		2114716	268989	695953	1440321	1893790	711118		1114584	207770	156582		1887564	838949	2259573	997016	328300	347009	1.31881e+06	1.75018e+06	726930	2.25957e+06	1.40877e+06	0.268687			0.0834306	0.142191		0.110841	1.23729	3.8554	6.33885	2.64093	10.8754	4.36798	0.692519	0.330258	0.180835	0.361372
CG13349, isoform B	R.NTSS*S*GGGGASALQTPENVSVPR.T	122114435	S185S186	UNI:B7YZG7	1031849	134060	1697491	3540871	714847	505567	297851	592282	209467	437286	1422096	714363	622765	56743	111221	356623	10936511	1596277	926347	1614903	256267	578450	233384	4.3571e+06	2.18641e+06	785186	914412	203620	0.184268	0.230762	0.131363	0.0752675	0.113249	0.126511		1.23001	33.5716	6.72831	3.40926	5.35373	0.896195	0.580928	0.522997	0.448261	0.568938
CG13349, isoform B	R.NTSS*SGGGGASALQT*PENVSVPR.T	122114435	S185T196	UNI:B7YZG7	749632	920638	90944092	103689426	3868138	578858	2112534	792086	1559374	126697482	130494322	1483710	65254	313877	586168	657036	1705257	3518911	82033990	110263183	361007729	709295	1.04568e+06	7.31156e+07	7.92342e+07	2.91286e+07	3.69691e+07	1.21145e+08		0.178081	0.122121	0.0993746	0.144472	0.242995	0.185384	1.43924	94.7272	103.024	48.9943	62.9877	206.364	0.539328	0.408195	0.33991	0.465189
CG13349, isoform B	R.NTSSS*GGGGASALQTPENVSVPR.T	122114435	S186	UNI:B7YZG7	1107739	1166462	7626771	10125450	5380261	19135439	11332456	2898952	2479924	6967093	14180211	3583262	9377209	4484171	1934388	1006950	64459	7364516	3321960	8276405	4028647	1.98036e+06	1.55111e+06	4.88611e+06	1.05567e+07	4.09516e+06	1.2263e+07	6.61509e+06	0.210357		0.294435	0.0454369	0.101525	0.0503924	0.100879	0.809673	3.10721	5.94643	2.60345	8.26253	4.61991	0.61567	0.707	0.213877	0.423091
CG13349, isoform B	R.NTSSSGGGGAS*ALQTPENVSVPR.T	122114435	S192	UNI:B7YZG7	1634698	2207681			5568836	19082910	11496431	2898952	2564217		6788229	3720210	9387515	4512278	1846007	1899195	64459			8544383	4235078	2.12655e+06	2.2237e+06	64458.8	6.78823e+06	4.64452e+06	1.23383e+07	6.74793e+06		0.245898				0.0479093	0.112955	1.08795	0.0349181	2.34161	2.34497	6.51349	3.62782	0.665461			0.410953
CG13349, isoform B	R.SS*SNVNSQVGEGAGSSVDADAPGR.S	122114435	S218	UNI:B7YZG7	11931361	4320462	5029235	6290815	3587421	5862874	6977054	4558015	4448077	4610650	7257596	5124829	7496657	1923187	2816036	1967460		3887472	4442696	5017498	2615576	6.43514e+06	3.57867e+06	4.81994e+06	5.81196e+06	4.38498e+06	6.12568e+06	3.83861e+06	0.192501	0.291344		0.177556	0.203896	0.165955		0.678884	0.716531	1.16667	1.00089	1.30595	0.645172	0.572659	0.694674	0.70993	0.642467
CG13349, isoform B	R.SSSNVNS*QVGEGAGSSVDADAPGR.S	122114435	S223	UNI:B7YZG7		4320462	17585607		3587421	5862874	6977054	4543055	4448077	254576	324191	5103714	7496657	1858682	2802189	1967460	2074216		35357	4632890	2615576	3.67262e+06	3.57867e+06	6.63813e+06	324191	2.90883e+06	5.99747e+06	3.8171e+06		0.193472	0.23408			0.17984	0.195986	0.840605	0.398125	0.0713597	0.568014	1.65172	0.671265	0.702158	0.67068		0.612122
CG13349, isoform B	K.KAS*DPETPTSVAR.D	122114435	S363	UNI:B7YZG7	1189359	818554	331853	718478			1613255	1520894	1221272	302186		1685749	50833	1502460	1085105	565986		332019	782993	1185577	759432	1.26512e+06	868604	317020	525249	1.23437e+06	618205	1.29172e+06	0.174478	0.187786					0.177324	0.670941	0.238854	0.455034	0.914988	0.563008	1.01472	0.491701	0.151983	0.408792	0.6806
CG13350	K.VM#NFADPVDHDDAS*NQS*LDSSSR.T	77455302	S366S369	UNI:Q494K2	937939	1067506	3180072	1738924	3101875	2450696	2664637	1328413	2274032	2692095	2743019	2588180	2412775	1698441	1109032	1026780	1776512	1914586	2471584	1786064	966627	1.12513e+06	1.45611e+06	2.54956e+06	2.13218e+06	2.72055e+06	2.21651e+06	1.77657e+06		0.203175	0.0795424	0.0904307	0.032923	0.0635878	0.178091	1.25861	2.33963	1.88174	2.49468	2.0132	1.6637	0.603367	0.285029	0.313178	0.151733
CG13373, isoform B	R.S*ADGDANNNLTQR.K	161077504	S15	UNI:A8JUS8	22266772	20055328	17256146	29416466	18770058	45541630	30060272	34801809	23298405	15870065	20817691	30189697	19801081	15988696	15365059	10094790	20136507	14399775	27889988	49755083	14283892	2.41445e+07	1.78162e+07	1.77542e+07	2.15446e+07	2.56166e+07	3.83659e+07	2.0111e+07	0.190918		0.269371	0.211183	0.17208	0.146759	0.244712	0.74238	0.847175	0.952149	1.1752	1.95081	0.913021	0.579797	0.559373	0.672067	0.667753
CG13384, isoform D	R.QPLLLQS*DAS*DYEGSR.G	320544692	S11S14	UNI:Q7KTI1	1751386	48453	99793	597854	765794	142752	433589	183486	340507	161905		562454	974266	378424	320168	381912	187906	858674	482031	523369	272662	751680	256957	149868	728264	603426	546795	361558	0.158623	0.246414			0.0435691	0.153754	0.0862734	1.02543	0.508754	1.51165	1.6694	2.34198	1.05387	0.566764	0.496285	0.645005	0.66811
CG1344	R.SIS*PLMNTR.S	162951765	S446	UNI:A1Z6G6	4668373	4068293	8598004	8261208	8561598	19307152	10431194	7216878	6009089	6723492	10938876	8130123	7022835	4985191	4237245	3205523	3958862	1620032	7129815	9217107	6214257	5.37417e+06	4.42763e+06	6.42679e+06	6.94004e+06	7.94051e+06	1.1849e+07	7.21021e+06	0.195019		0.178982	0.248654	0.102955	0.122288	0.159242	0.820204	1.2359	1.22256	1.54772	2.42804	1.46393	0.587948	0.628441	0.722991	0.427978
CG1344	R.LS*PDGGEDEK.L	162951765	S480	UNI:A1Z6G6	5231596	4973546	4443694	7499573	491740	13834021	9347196	6737986	4460383	4555351	5657538	7007219	735583	6149655	4331011	2523208	4300035	385594	7069278	12259952	4923634	5.43353e+06	3.98571e+06	4.43303e+06	4.51424e+06	4.85608e+06	8.94319e+06	6.80683e+06	0.19765	0.236247	0.215717		0.283725	0.225913	0.187148	0.731747	0.839438	0.787398	0.922066	1.86141	1.27873	0.52583	0.517346	0.593677	0.608252
CG1344	R.TS*TCETPEQISSR.F	162951765	S632	UNI:A1Z6G6	2039361	1987776	936758	1221021	1274717	3158379	3395911	3740007	2595488	560175	522347	3107976	826080	2109069	2655880	694242	372997	19818743	532949	6333398	1950739	2.81175e+06	1.75917e+06	623310	7.18737e+06	1.63855e+06	3.43929e+06	2.48524e+06	0.0605295	0.142953		0.178508	0.171363	0.134306	0.0678919	0.643361	0.249853	2.73354	0.552244	1.38475	0.987868	0.529698	0.225426	0.704129	0.521957
CG1347, isoform B	R.LES*SSSIAAVVASPR.D	211938547	S1096	UNI:Q7KTS2	1217829	1137405	4661476	559330	1554750	2042661	1337212	4703251	1255603		193616	1619569	5279590	1351895	2804473	1411889	5472320	2008505	952347	1257967	1055131	2.90852e+06	1.2683e+06	5.0669e+06	920484	1.37556e+06	2.86007e+06	1.24808e+06	0.15068	0.183794			0.181424	0.155502	0.184597	0.568123	2.88949	0.405543	0.65353	1.0828	0.587233	0.488851	0.533035	0.479451	0.515522
CG1347, isoform B	R.LESS*SSIAAVVASPR.D	211938547	S1097	UNI:Q7KTS2	1226351	28194	540929	559330	130029	2042661	1337212					6355525	2263907	1351895				1951805	952347	1257967	1055131	1.22635e+06	28194.5	540929	1.25557e+06	2.4793e+06	1.85485e+06	1.24808e+06						0.216007	0.259556	0.0229902	0.441088	0.456093	0.106029	1.66564	1.0904
CG13551, isoform C	M.S*GSQVGDLGSGAGK.G	24659355	S2	UNI:Q8MLS0	21096		3438223	5278399		248351	16211			3183807	5058342						1097271	1492516	4566634	5727903		21096.1		2.5731e+06	3.94309e+06	4.56663e+06	2.98813e+06	16210.8			0.225792	0.196742					162.98	250.209	216.468	11.7724	0.76844
CG13551, isoform C	M.SGS*QVGDLGSGAGK.G	24659355	S4	UNI:Q8MLS0	2082292	3305347	52678	5442669	2811217	5454378	4479523	4867421	3270011	3181376	49879	5841329	4674621	2681447	3048825	1524777	1654081	1492516	4602261	5714264	2875869	3.33285e+06	2.70004e+06	1.62938e+06	2.32835e+06	4.41827e+06	5.28109e+06	3.34561e+06	0.179083	0.184788		0.289129	0.16839	0.159835	0.177376	0.919765	0.407145	1.03786	1.35322	1.81802	1.21514	0.623124	0.541327	0.561823	0.576119
CG13577	R.S*VS*LPR.S	281364197	S12S14	UNI:Q9W187	11626422	15363480	19176767	27531469	13344661	30803545	27499556	22055331	18710194	23275390	27028901	33605001	20808060	16305262	16771541	7707082	18642	14300880	30390093	33987111	11006335	1.68178e+07	1.39269e+07	1.41569e+07	2.29537e+07	2.57799e+07	2.85329e+07	1.82704e+07	0.190848	0.196867		0.186049	0.185042	0.18257	0.190487	0.87643	0.901947	1.48207	1.49449	1.87312	1.2536	0.609356	0.579429	0.557163	0.552805
CG13603	R.ST*PPIVSNASSDTEQNK.-	21355077	T218	UNI:Q9VCF1		1072175	1259150	640122	708306	1691877	780260	899905	1050328	784983	180217	1507649	1212671	819571	722605	706706	736279	1057692	1405871	1279765	597900	811255	943070	926804	626010	1.20728e+06	1.39477e+06	732577		0.181424	0.184266		0.168522	0.147592	0.20297	1.07258	0.945609	0.831992	1.81045	1.5593	0.869077	0.605279	0.646582	0.60725	0.558839
CG13603	R.ST*PPIVSNAS*SDTEQNK.-	21355077	T218S226	UNI:Q9VCF1				297029	1370467	2288264	856675					587049	779063	765329		1080650	125577		1253720	1021145	254046		1.08065e+06	125577	297029	1.07041e+06	1.36282e+06	625350					0.176137	0.162961
CG13625	R.KDS*DQS*PPR.R	21355513	S283S286	UNI:Q9VC60	1218415	907608	1658878	2920904	87133	3220020	2461883	1829666	793818	2066765	745303	1239754		737431	1919117	129800			3326058	4975179	82877	1.65573e+06	610408	1.86282e+06	1.8331e+06	1.55098e+06	4.0976e+06	1.09406e+06	0.144472				0.245233		0.278833	0.415468	1.24555	1.40232	0.827406	2.61761	0.822263	0.465189	0.61705	0.698083	0.59761
CG13745	R.NIS*T*EDSNAEDR.D	221330074	S1310T1311	UNI:A1Z7L1	10501344	15258549	1292828	1377129	16681606	2772912	21461332	13183447	11433830	16944701	19125307	29409391	36588	14656310	10209839	97937			31844869	33918795	58537334	1.12982e+07	8.93011e+06	9.11876e+06	1.02512e+07	2.59786e+07	1.22428e+07	3.15517e+07	0.186495	0.26765			0.17039		0.170031	0.776629	0.704206	0.790922	2.31278	1.19633	2.96294	0.577875	0.581541	0.595518	0.315457
CG13745	R.NIST*EDS*NAEDR.D	221330074	T1311S1314	UNI:A1Z7L1	10521436		13333581	20555538	24961		21398511			17303669	19098161			47991	33935				31737785	33861923	634785	5.27769e+06		1.53186e+07	1.98268e+07	1.58814e+07	3.38619e+07	7.36043e+06							0.281615		1.26728	1.95368	467.627	997.847	10.3699		0.565012	0.557163	0.713358
CG13745	R.NISTEDS*NAEDR.D	221330074	S1314	UNI:A1Z7L1	3062312	1493791	2609706	4063929	3032339	7173976	4971222	115543137	2324894	2831505	4188964	3363138	1607238	2808717	1695381	1475339		995538	4010027	5991067	1334528	4.01003e+07	1.76467e+06	2.72061e+06	3.08281e+06	3.4685e+06	4.92409e+06	3.03816e+06	0.179839			0.195849	0.0776833	0.154412	0.184788	0.459377	0.438354	0.65018	1.1282	1.96345	0.811607	0.544323	0.614624	0.583605	0.609335
CG13751	K.SLLENM#QATEVLAQENGNGS*NEEDNDFEE.-	19921844	S68	UNI:Q7K078	319862	190501	554993	1096561	1021531	893367	982371	1883839	1039675	687939	1030489	1025732	325874	897768	805555	580537		2424314	192520		389021	1.00309e+06	603571	621466	1.51712e+06	746595	609620	756387	0.206853			0.150293	0.261255		0.211442	0.62271	1.05014	2.32825	1.32571	1.48298	1.34357	0.610257	0.665467	0.565012	0.659524
CG13773	K.FGS*PPPEEK.E	24582356	S190	UNI:Q9VM72	31036697	46121107	43986402	58755290	31189342	69631663	56082058	67071621	40772000	42564163	52021363	62472923	50241387	39425695	44368144	21208797	23665136	21434447	69801529	77475175	42354124	4.74922e+07	3.6034e+07	3.67386e+07	4.40704e+07	5.44879e+07	6.57827e+07	4.5954e+07	0.192503		0.282401	0.237339	0.180558	0.131581	0.184164	0.857308	0.861742	1.0506	1.16986	1.5796	1.11646	0.583246	0.587626	0.676881	0.660083
CG13907	R.TDS*ELACEEAAR.L	19923028	S30	UNI:Q9W0L6	2653399	51449592	5252536	5496704	42928169	8490709	7361440	3374355	4167081	5362434	6035261	78972138	67702738	3744333	47190598	26751735	4044064	5270408	5239443	7915162	3392564	1.77395e+07	2.74561e+07	4.88634e+06	5.60079e+06	4.23799e+07	2.80362e+07	4.83278e+06	0.222877	0.155224	0.260987	0.192882	0.141931	0.155047		7.06396	1.21814	1.32394	13.2311	7.81052	1.31863	0.600084	0.644086	0.672118	0.562795
CG13907	R.NAS*QPAFLAGDHQSLPK.N	19923028	S400	UNI:Q9W0L6	2275121	1166419	2027751	2353014	481945	2821072	2909885	1175504	1247371	2538110	2964404	1521809	3051035	2577279	2209508	800780	15671	1699771	882050	2623685	1754726	1.88671e+06	1.07152e+06	1.52718e+06	2.33906e+06	961935	2.83193e+06	2.41396e+06	0.192375	0.221952		0.186754	0.238109	0.182012	0.185737	0.645415	1.01918	1.44178	0.635214	1.67431	1.42189	0.453969	0.583246	0.582472	0.478443
CG13907	R.GDLEAGAGGDFAS*SKLS*LSQR.Q	19923028	S459S463	UNI:Q9W0L6	3050579	2151520	1386482	676110	1244566	1612524	2715131	3349207	2202494	773550	1830751	2700872	2390707	3073500	2097916	1482712	3277149	1779082	1238837	260463	1124225	2.83257e+06	1.94558e+06	1.81239e+06	1.42865e+06	1.72809e+06	1.42123e+06	2.30429e+06	0.167744	0.189098	0.223553	0.246965	0.209382		0.186905	0.689885	0.749187	0.53876	0.601636	0.455521	0.781198	0.469993	0.525436	0.452748	0.479343
CG13907	R.GDLEAGAGGDFASS*KLS*LSQR.Q	19923028	S460S463	UNI:Q9W0L6	683438	325863	1386482	115819	1244566	1938327	2011191	5001717	37535	1842187	1927463	88885	2311885	1665434	2858	686582		1974593	343326	254420	1124225	1.896e+06	349993	1.61433e+06	1.33929e+06	558926	1.50154e+06	1.60028e+06	0.296401			0.185449	0.234925	0.167934	0.13312	80.2386	1.1985	230.485	40.6556	30.7729	132.212	0.721969	0.609356	0.634327	0.694038
CG13907	K.S*LANYR.N	19923028	S505	UNI:Q9W0L6	1316632	1484332	1822888	4856880	20399	1060065	2640257	2305607	1642959	2184635	3541612	3361395	293434	1984158	1814634	992495	32145	1139168	3712196	4465807	1308852	1.81229e+06	1.37326e+06	1.34656e+06	3.17922e+06	2.36466e+06	1.93977e+06	1.97776e+06	0.190441	0.203305		0.18098	0.283476	0.226167	0.188302	0.795634	0.783251	1.95091	1.17304	1.13113	1.19572	0.540293	0.577564	0.577854	0.622623
CG13907	R.NS*VLS*LTK.Y	19923028	S512S515	UNI:Q9W0L6	1571658	915220	3792661	6973116	3229298	12755362	5214045	1226665	2017046	3334459	10935617	46375416	6175376	2748851	2081844	2198336	25550180	3858598	2150442	5697865	2912185	1.62672e+06	1.7102e+06	1.08924e+07	7.25578e+06	1.72517e+07	8.20953e+06	3.62503e+06		0.29791	0.137986	0.0732383	0.166723	0.053018	0.109507	1.09421	5.80144	5.06839	13.6313	5.29569	2.3191	0.723089	0.449486	0.265928	0.514951
CG13907	R.NSVLS*LTK.Y	19923028	S515	UNI:Q9W0L6	9886035	2123491	8016190	8358190	2122120	7233784	10368709	3518904	4161204	6750969	9427884	5470815	19292586	4535099	2793627	4434501	340508	5527414	8332952	9698046	5651103	5.39952e+06	3.57307e+06	5.03589e+06	7.77116e+06	5.30863e+06	1.20748e+07	6.85164e+06	0.22549	0.263054		0.185933	0.22613	0.172797	0.193056	0.994896	0.950411	1.83441	1.58406	3.22859	1.45349	0.611482	0.638148	0.544864	0.724259
CG13907	R.NSVLSLT*K.Y	19923028	T517	UNI:Q9W0L6	10035420	19214	22266	12270	2122609	7229258	10326207	2657058	23505	3101020	4005479	5436446	7620314	4544539	2635475	256493	340508		1624	5216	5553031	5.10932e+06	99737.1	1.1546e+06	2.00887e+06	2.52023e+06	4.9516e+06	6.80793e+06	0.0636009		0.184357		0.211493	0.185763	0.0478013	0.036028	0.432836	0.754355	0.752723	1.19677	1.61546	0.234077	0.48338	0.538611	0.557163
CG1399, isoform B	K.LGLES*PTAT*PHLPTK.R	281360329	S925T929	UNI:A1Z734	3623828	1567009	2558171	2041962	3303480	3202156	2249459	2184370	2310843	2792344	1872469	3476568	2481896	2137038	1926833	1847984	4314608	5268064	2775194	4348249	2491504	2.57834e+06	1.90861e+06	3.22171e+06	3.06083e+06	3.18508e+06	3.3441e+06	2.29267e+06	0.17853		0.122766	0.184788	0.0808316	0.117486	0.161781	0.816465	1.40783	1.38492	1.31448	1.42551	0.964043	0.540266	0.572469	0.6849	0.543695
CG1399, isoform B	K.LGLES*PT*ATPHLPTK.R	281360329	S925T927	UNI:A1Z734	7382749	4701661		18845	6641297	9903888	9753936	7585050	8113538	321804	10887	10880136	12532290	5313048	5984846	6937968	718180		8424671	9799875	9241363	6.98421e+06	6.58439e+06	519992	14866.1	8.6487e+06	1.07454e+07	8.10278e+06	0.0137361	0.0172824			0.0155511	0.0131171	0.0179747	0.955258	0.0812129	0.00199395	1.24722	1.54372	1.18859	0.649402	0.183039	0.0770999	0.539691
CG1399, isoform B	K.LGLES*PTATPHLPTK.R	281360329	S925	UNI:A1Z734	11733581	7180076	11941777	11271636	4968770	12164913	15703537	11168703	7628710	11533014	14824362	11947655	14138768	9234024	8796480	7047771	79057	5652515	11314607	13613703	11454908	1.05663e+07	7.28552e+06	7.85128e+06	1.05828e+07	9.41034e+06	1.33058e+07	1.21308e+07	0.18924	0.202848		0.191124	0.195104	0.184282	0.186562	0.698724	0.68645	0.976844	0.926492	1.28344	1.15578	0.287631	0.572469	0.68839	0.620811
CG1399, isoform B	R.S*TDNLEKYS*PLVGR.K	281360329	S1133S1141	UNI:A1Z734	8239841	6302081	6892590	5841436		4018166	11394574	2493	17350	7966672	7266846	28641	18522	6827221	6927787	19976		2836323	5982162	4780735	10134344	5.05671e+06	2.11314e+06	7.42963e+06	5.31487e+06	3.0054e+06	2.93914e+06	9.45205e+06	0.236495			0.150309		0.210644	0.136881	2.57573	1598.23	972.006	6.17604	2.86911	913.801	0.652536	0.598247	0.58479	0.717333
CG1399, isoform B	R.ST*DNLEKYS*PLVGR.K	281360329	T1134S1141	UNI:A1Z734	8305820	6293142	6922970	5874066	9656072	4081693	11966147	10809988	6493280	7943817	7373416	9616134	11981352	7229782	7889063	6205134	10786055	2889207	6099518	4817258	10261890	9.00162e+06	6.33052e+06	8.55095e+06	5.3789e+06	8.45724e+06	6.9601e+06	9.81927e+06	0.146242	0.193559	0.158515		0.163372	0.228523	0.141798	0.714967	0.978528	0.585182	0.941763	0.736803	1.13676	0.332125	0.663975	0.470161	0.654628
CG1399, isoform B	R.ST*DNLEKY*SPLVGR.K	281360329	T1134Y1140	UNI:A1Z734	814311	7121924	1833871	1822085		9221633	1451427			1764987	110420			1650593		1032162		1686094	1691369	1512938	1647558	814311	4.07704e+06	1.79943e+06	1.2062e+06	1.69137e+06	5.36729e+06	1.58319e+06							0.190848	8.74595	2.25205	2.23758	2.07705	11.3245	1.7824
CG1399, isoform B	K.Y*SPLVGR.K	281360329	Y1140	UNI:A1Z734	4195843	5248063	782095	11629410	6653286	8989062	11413767	902932	7348509	7269018	13323	8492728	9271367	4687400	4956076	3479925	123021	6088390	12616367	14466057	4586502	3.35162e+06	5.35883e+06	2.72471e+06	5.91037e+06	9.25413e+06	1.09088e+07	6.89589e+06	0.19292	0.167764		0.293345	0.146294	0.140055	0.161702	3.36381	2.75389	1.33829	4.51235	5.10976	2.94567	0.551603	0.584027	0.648175	0.453969
CG1399, isoform B	R.STDNLEKY*S*PLVGR.K	281360329	Y1140S1141	UNI:A1Z734	8305714	6313705	2320416	4721051	9697423	4021656	12002785	10956846	6499964	1195513	25477	9776384	11136567	7229782	7973113	6407649	109568	191671	6198738	4793771	10202907	9.07856e+06	6.40711e+06	1.2085e+06	1.64607e+06	8.55751e+06	6.65066e+06	9.81182e+06	0.134193	0.141727	0.228357		0.136113	0.144874	0.132811	0.719018	0.134076	0.198258	0.945759	0.700616	1.12821	0.339089	0.392646	0.441472	0.659143
CG1399, isoform B	K.YS*PLVGR.K	281360329	S1141	UNI:A1Z734	4225315	2932381	7816189	12350939	6931580	8807362	11411107	6969680	7327283	9169369	10581643	8617300	8808064	4486069	5075686	3479925	4308861	6038069	11724739	14181558	4589153	5.42356e+06	4.57986e+06	7.09814e+06	9.65688e+06	9.09121e+06	1.0599e+07	6.82878e+06	0.201601		0.174801	0.136158	0.131581	0.117486	0.18991	0.810306	1.33813	1.87698	1.72896	2.0474	1.41615	0.600229	0.578949	0.453969	0.424631
CG13994	R.AQLES*GRT*TPTLLLR.L	28317249	S31T34	UNI:Q9VMI2	460366	237285	9329483	6600402	13456	8497494	10343097	182420	95492	7171656	8349597	158155	778429	9736213	456794	32819		3328527	8861006	9169233	10749646	366527	121865	8.25057e+06	6.09284e+06	3.01087e+06	6.14839e+06	1.02763e+07	0.142415			0.0379283	0.220586	0.086371	0.0269175	0.370249	29.7897	22.4651	6.76482	14.2661	33.1241	0.460824	0.192715	0.159281	0.707
CG13994	R.AQLES*GRTT*PTLLLR.L	28317249	S31T35	UNI:Q9VMI2	11238269	5041556	9164047	6525942	13456	8583017	10223853	18970941	7999078	7182532	8271066	12188454	5861311	10044825	5514	32819		3138584	8854094	9205956	10650325	1.00716e+07	4.35782e+06	8.17329e+06	5.97853e+06	7.01867e+06	7.88343e+06	1.03063e+07		0.297799		0.211894	0.296457	0.199479	0.191909	2.27407	0.59702	190.073	535.464	556.878	644.315	0.723012	0.624229	0.617726	0.721969
CG13994	R.T*TPTLLLR.L	28317249	T34	UNI:Q9VMI2	76212981	47475755	78922826	70981358	56187305	98615932	88334299	79744812	49356241	67815378	73906598	96565687	76280960	58986723	55918464	39540022	97545366	66065983	90691634	116566298	57949197	7.06254e+07	4.54573e+07	8.14279e+07	7.0318e+07	8.11482e+07	9.71544e+07	6.84234e+07	0.100572		0.0657772	0.0456265	0.110679	0.0521447	0.123572	0.649655	1.21013	1.0132	1.19001	1.44503	0.978352	0.344948	0.572355	0.717398	0.620923
CG13994	R.AQLESGRT*T*PTLLLR.L	28317249	T34T35	UNI:Q9VMI2	406079	237285	8969937	6600026	13456	8513159	10096461	182420	95492	7170814	8288427	60809	492231	9813184	5514	32819		3301565	8863659	9202215	10597380	198004	121865	8.07038e+06	6.06334e+06	2.97931e+06	6.0692e+06	1.0169e+07		0.278244		0.103407	0.238753	0.131546	0.0885985	2.35325	30.6993	220.15	535.95	564.182	666.854	0.704793	0.424272	0.352584	0.656072
CG13994	R.TT*PTLLLR.L	28317249	T35	UNI:Q9VMI2	75815217	47415917	78918732	70951137	399684	98297671	88330390	77582588	49234445	67805405	73728906	95804067	76270258	58986181	55205717	39224711	6013	66039568	90683225	116540009	57958167	6.95345e+07	4.52917e+07	4.89101e+07	7.02399e+07	6.22957e+07	9.7036e+07	6.84249e+07	0.187425	0.192908		0.187024	0.235362	0.184009	0.187668	0.656847	0.63834	1.02747	0.960926	1.46355	0.991745	0.349377	0.566235	0.696296	0.585466
CG13994	K.TDPKPPTPGVDFEQTGS*S.-	28317249	S162	UNI:Q9VMI2	2233802	450203	3099210	3568941	3242032	2159475	3839498	2725753	2700111	3895430	2835972	3240045	2404904	2390921	1774430	1382467	3391602	3843329	2854872	3739950	1976892	2.24466e+06	1.51093e+06	3.46208e+06	3.41608e+06	3.11232e+06	2.76811e+06	2.73577e+06	0.181256		0.142415	0.144541	0.150717	0.16691	0.169437	0.65708	1.57597	1.60136	1.41631	1.3189	1.23669	0.548527	0.355229	0.39308	0.410461
CG14040	R.KLIDEEAAES*DLDM#V.-	24581845	S383	UNI:Q9VMU8			3016049	1939345						2422986	2876473		57925				38718	1037595	60009	67646				1.82592e+06	1.95114e+06	60008.8	62785.8				0.178905	0.0401945
CG1407, isoform A	R.VS*TSSPTQR.Y	54650932	S310	UNI:A1Z833	1092637	835533	1448820	2458980	913677	2905841	3039104	3737223	1594311	1412848	1094495	1905294	1077960	1708646	9290859	966536		535879	2658777	3687509	1014348	4.70691e+06	1.13213e+06	1.43083e+06	1.36312e+06	1.82592e+06	2.5571e+06	1.9207e+06	0.155224			0.287409	0.181424	0.155767	0.176994	0.431776	0.852016	0.867014	0.544066	1.11494	1.11594	0.488851	0.561069	0.519219	0.563127
CG1407, isoform B	R.HM#EEDT*ESLLGYHS*DTR.I	21645509	T309S317	UNI:Q7K2V5			1225845	1325616						1531970	1826083		167091					914180	1672528	334465	45976			1.37891e+06	1.35529e+06	1.67253e+06	250778	45975.8				0.0850945
CG14073, isoform B	K.LELS*EDDLPVAR.I	24666442	S1019	UNI:Q8IQT4			1523343	1358246						1431129	2306595							1609249						1.47724e+06	1.75803e+06							0.202791
CG14184	R.S*NSDGLSTDYAHSLPK.K	320546068	S51	UNI:Q9VW73	19078		3512259	4185851	4919855	1038143	250645	694994	3116456	4449068	4511117	913138	1552418	31653	31829	1166993	765763	248366	3524670	2491159	3174154	248634	2.14172e+06	2.90903e+06	2.98178e+06	3.11922e+06	1.69391e+06	1.15215e+06			0.119205	0.139349	0.11546	0.121585	0.197501	20.5743	71.5201	77.9004	123.311	44.9721	37.6362	0.465189	0.397929	0.454136	0.384516
CG14184	R.SNS*DGLSTDYAHSLPK.K	320546068	S53	UNI:Q9VW73		1736743	3546820	4215563	4603969	6183073	4806605	2624153	2700610	4512918	4552188	2895497	3491148	1948452	1633101	1350381	71869134	1024047	3530745	2720756	4502167	2.12863e+06	1.92924e+06	2.6643e+07	3.26393e+06	3.67674e+06	4.13166e+06	3.75241e+06			0.154315	0.202541	0.118296	0.131051	0.153201	0.928009	22.8638	1.18089	1.6327	1.4982	1.74966	0.666309	0.540509	0.657477	0.459145
CG14184	R.SNSDGLST*DYAHSLPK.K	320546068	T58	UNI:Q9VW73	645430	1285150	10948		3969102	6033039	4827946	1701077	3299390	22758	64867	2895497	2076072	1948452	1583452	1367394	71876885	982336	2405637	2720756	4502167	1.30999e+06	1.98398e+06	2.39702e+07	523602	3.09008e+06	3.60996e+06	3.75952e+06	0.172393	0.158003	0.298239		0.137398	0.139088	0.136676	1.5981	15.141	0.329255	3.12365	4.09534	3.82296	0.574589	0.631759	0.526264	0.403493
CG14229	R.S*REDELACESPLSK.R	19920368	S11	UNI:Q9VWD7	3424053	2268648	3313405	4021582	5844122	107049	4168850	3578592	4214342	3687295	3992303	4078370	950769	3919644	1818973	1947729	2308854	3464026	2922557	4936443	1811466	2.94054e+06	2.81024e+06	3.10318e+06	3.82597e+06	4.28168e+06	1.99809e+06	3.29999e+06	0.18249	0.184597	0.179532	0.169663	0.167934		0.17986	0.970334	1.08913	1.39817	1.48438	1.0036	1.1029	0.695001	0.675524	0.525436	0.533423
CG14352	R.KNGT*LSDEEAK.T	19920520	T86	UNI:Q9VQ27	6903459	6161097	4412223	6420357	4591596	17840853	10307276	8346641	4783661	4532458	6313782	8578688	6607944	7096990	5939943	3734453	2248010	5782441	8905227	15306509	7555332	7.06335e+06	4.89307e+06	3.7309e+06	6.17219e+06	7.3585e+06	1.32518e+07	8.31987e+06	0.119838	0.183271		0.130211	0.137391	0.103577	0.1014	0.698097	0.520205	0.88665	1.06404	1.9843	1.2051	0.449486	0.398861	0.540814	0.720534
CG14352	K.NGTLS*DEEAK.T	19920520	S88	UNI:Q9VQ27	12347103	13377800	14769513	13885681	11605673	40504585	26672577	18959850	14419355	16007339	15847040	23883282	19291726	15913351	10969567	942640	5985777	1872389	14620555	26032319	14568338	1.40922e+07	9.57993e+06	1.22542e+07	1.0535e+07	1.67032e+07	2.86095e+07	1.90514e+07	0.187729		0.202427	0.262809	0.182391	0.15695	0.175852	0.64331	0.862046	0.710374	1.17749	2.22371	1.44254	0.567776	0.628613	0.583232	0.627826
CG14352	R.SAS*TEVK.L	19920520	S138	UNI:Q9VQ27	5860833	9354730	8364244	9097410		6124630	11162518		7574883	6559092	5940728	10415904	89618	7106407	7611349	162472	174545		7252731	13998737	5913909	6.73609e+06	5.69736e+06	5.03263e+06	7.51907e+06	8.83432e+06	6.73766e+06	8.06094e+06		0.289231	0.294001				0.191776	0.808745	0.725037	1.55224	0.952884	1.4421	1.34079	0.618653	0.607374	0.664435	0.559613
CG14435, isoform B	K.ASTPATSGQQS*PR.S	281359952	S15	UNI:Q3KN54	6034432	6119731	6479075	9165780	4510258	15091604	8422038	8628359	5617545	5098483	6577366	8076197	6658742	6452704	6011606	3315219		2939411	9765785	14572747	6084310	6.89147e+06	5.0175e+06	5.78878e+06	6.22752e+06	7.45075e+06	1.21077e+07	6.98635e+06	0.16691			0.242396	0.177092	0.122606	0.15972	0.738887	0.832291	0.923389	1.10264	1.89892	1.05187	0.515235	0.577875	0.633311	0.699933
CG14435, isoform B	R.TFS*S*SSTGAADSALQQQQHQHSNPGQNR.G	281359952	S22S23	UNI:Q3KN54	159137		81989	1385000	1081214		1610117					847706	1390449	579301	606651			579168	35962	887317	593062	382894		81989.3	982084	654961	1.13888e+06	927493					0.296457		0.171052		0.51521	4.82895	3.42676	1.46265	5.5477			0.549922	0.721969
CG14435, isoform B	R.TFS*SSS*TGAADSALQQQQHQHSNPGQNR.G	281359952	S22S25	UNI:Q3KN54	29292		672765	442701						725206	322053								407606	496784		29292.4		698985	382377	407606	496784										22.9675	15.1134	13.9151	16.9595
CG14435, isoform B	R.TFSSS*S*TGAADSALQQQQHQHSNPGQNR.G	281359952	S24S25	UNI:Q3KN54	91858	182889			551632		478456	221445	575136			642841	610736	304871	267182	127323		499430		496784	349686	193495	295116		499430	597236	553760	377671		0.221788					0.139515	1.68824		1.86925	4.4541	2.30865	2.63139	0.63213			0.418562
CG14435, isoform B	R.TFSSSS*T*GAADSALQQQQHQHSNPGQNR.G	281359952	S25T26	UNI:Q3KN54	159137	413305	1552367	1866586	1081214	2495908	1858574	171271	1128791	1675081	1558273	847706	1281832	579301	606651	311310	571879	579168	1494920	889787	593062	312353	617802	1.26644e+06	1.33468e+06	1.14128e+06	1.55584e+06	1.01031e+06		0.178082	0.119935	0.119685	0.104653	0.101938	0.139673	3.23367	6.82596	7.2608	4.73598	8.21166	5.34635	0.539328	0.399933	0.398152	0.354934
CG14438, isoform A	R.IS*EELR.H	24640213	S2023	UNI:Q9W3W6	15273639	25424	26184642	35743098	18309188	36605979	33624429	23445	3412538	23492347	29708896	33574785	30638859	13120757	18046094	49143	5293276	10651762	34493097	38416256	16821598	1.11144e+07	1.16237e+06	1.83234e+07	2.53679e+07	2.87924e+07	3.52204e+07	2.11889e+07	0.190039		0.117096	0.106633	0.100447	0.0963573	0.1093	48.5198	334.676	423.368	478.392	437.122	187.591	0.576115	0.574352	0.551603	0.540266
CG14438, isoform A	K.ST*GVQM#QSPEGADVEKPVSLLR.I	24640213	T3226	UNI:Q9W3W6	570176	48466	116750		563719	750593	396706	311230	480880	64064		723744	274986	534670	254448	434086	119091	19693	21449	31589	206826	378618	321144	99968.4	19693	436304	352390	379401	0.0758146	0.185042			0.208098	0.204513	0.0880664	1.11203	0.29288	0.077395	1.1328	0.774705	1.07551	0.616552	0.271989		0.644033
CG14561	R.AFS*PHGR.T	42415355	S64	UNI:Q9VNW2	26668		101126	93638	6566320	25291870	17576292	7773502	5595417	24565	177016	12708560	9529402	8823647	2016716	901606	1383727	1417083	16726477	1860301	5893946	3.2723e+06	3.24851e+06	503139	562579	1.20005e+07	1.22272e+07	1.07646e+07	0.198389			0.233475	0.0946696	0.116917	0.0984633	0.583436	1.49377	1.41223	85.3845	316.849	221.045	0.645577	0.595352	0.638124	0.507974
CG14561	R.T*PS*PIDDLDLSDIETPK.Q	42415355	T69S71	UNI:Q9VNW2		25877	22141		131837	122697	122958	42714	476647	92141	729079	204007	147878	332249		253055	1450283	4923243	77170	10356		42714.2	251860	521522	2.82616e+06	137671	93643.8	227603		0.199117	0.213134		0.190807			11.159	2.15716	17.0689	4.77612	3.46205	7.77846
CG1463	K.LAAAFAGEDVS*ETEDDEEFEALYR.Q	24641569	S318	UNI:Q8SX25																	38600	370434						38599.6	370434
CG14709	K.DAEDLDEIDGAGGDGLDLLNVPSLS*R.R	281361582	S673	UNI:Q9VGM1											55255							2371721							1.21349e+06
CG14712	R.SMS*ASNLYNPLTQPR.R	23171026	S109	UNI:Q9VGL0	1460212	786797	1145779	877095	572197	1230685	1267638	2010114	1205112	1165868	1258317	1699767	830717	2024272	1179750	112436	290611	1332398	1116846	1140245	857112	1.55003e+06	701448	867419	1.15594e+06	1.1296e+06	1.06722e+06	1.38301e+06	0.16392		0.226447	0.180143	0.187637	0.184164	0.174295	0.411218	0.537	0.785349	0.728049	0.740865	0.867228	0.507974	0.514539	0.520975	0.555004
CG14712	K.NDT*LAS*GGSSPENSPENVAK.I	23171026	T344S347	UNI:Q9VGL0	25336	77458			268864	750910	209722	86500	614580			357682	384684	211931	149280	143677	1176642		109716	547676	35128	87039	278572	1.17664e+06		245421	561090	152260		0.177376			0.150882	0.0899894	0.208714	3.70822	7.88211		5.16065	12.5847	3.65434	0.536913			0.479967
CG14782	R.IAS*VENCFGSSGVPLAMQGR.V	219990655	S17	UNI:O76902	1057348	195876	21384		1637960	22425	1340971	2623894	1030166		8192	1710704	149813	1120213	1506238	479615	1510210	269733	19217	152943	999372	1.72916e+06	568552	765797	138962	1.12263e+06	108394	1.15352e+06	0.131051	0.16691			0.191909	0.248043	0.136372	0.29876	0.511431	0.0910997	0.73795	0.059948	0.786219	0.440381	0.533639	0.43627	0.568746
CG14782	R.IASVENCFGS*SGVPLAM#QGR.V	219990655	S24	UNI:O76902	553068	65117	698213	908062	242085	2687481	1395657	2892396	301949	689946	987898	172085	611420	824295	200096	189521	31759	528776	801464	326620	163020	1.21519e+06	185529	473306	808245	405211	1.20851e+06	794324	0.159531		0.236804	0.1014	0.182382	0.138183	0.159273	0.389761	0.553231	1.54201	1.50087	2.23431	1.20773	0.498692	0.591971	0.699873	0.585509
CG14782	R.IASVENCFGSS*GVPLAM#QGR.V	219990655	S25	UNI:O76902								27406				27566		14890			981939					27405.8		981939		27566.2		14889.7									35.8296		1.00584		0.543312
CG14782	K.HVPS*SLGS*GEDSAAATGAASGNK.L	219990655	S216S220	UNI:O76902	10188274	5083416	13385030	16581444	8319005	18625075	13995063	13169216	14161007	9985865	12110863	22779515	16148847	10278792	9665681	9662782	3765062	9211435	10656850	11249429	11289692	1.10077e+07	9.63574e+06	9.04532e+06	1.26346e+07	1.39185e+07	1.53411e+07	1.18545e+07	0.196087	0.265548		0.18531	0.188572	0.164541	0.1869	0.857986	0.820523	1.16671	1.21628	1.40607	1.10739	0.612158	0.590269	0.620424	0.645522
CG14782	K.HVPS*SLGSGEDSAAATGAASGNK.L	219990655	S216	UNI:O76902	3722942	4019816	3189750	6537347	4618523	12398942	8794251	10023982	8143630	6839327	6988600	1992966	9532350	4070679	8055069	3976678	3883199	3946502	8838264	11087563	1816950	7.26733e+06	5.38004e+06	4.63743e+06	5.82415e+06	5.14992e+06	1.10063e+07	4.89396e+06	0.188949	0.232757	0.272762	0.204479	0.281215	0.137936		0.795281	0.67372	0.98103	0.845536	1.88595	0.997946	0.600229	0.551603	0.641562	0.585509
CG14782	K.HVPS*S*LGSGEDSAAATGAASGNK.L	219990655	S216S217	UNI:O76902	10285708	5080814	13303167	10076657	8317102	6191167	14129312	13049481	14099844	10010486	11188481	22838624	14992779	10210858	9705370	9681998	3923538	9011321	9952364	11169362	10917967	1.10135e+07	9.62089e+06	9.07906e+06	1.00922e+07	1.37027e+07	1.07844e+07	1.17527e+07	0.195891	0.268842		0.215313	0.190785	0.225426	0.187833	0.85735	0.821582	0.921851	1.19474	0.967227	1.0937	0.609784	0.589719	0.59761	0.660083
CG14782	K.HVPSS*LGSGEDSAAATGAASGNK.L	219990655	S217	UNI:O76902	3722942	5202120	9131191	6544531	4924991	12345829	8561519	5766558	7637777	6563848	6680255	7310376	9498460	3432145	5179396	3979165	3371312	3913277	9024123	6678413	5631131	4.88963e+06	5.60635e+06	6.35545e+06	5.71269e+06	7.0865e+06	9.50757e+06	5.87493e+06		0.225147	0.212422	0.20864	0.161065	0.112923	0.232992	1.16336	1.41395	1.22396	1.4443	2.08424	1.32735	0.637516	0.618575	0.612735	0.50032
CG14782	K.HVPSS*LGS*GEDSAAATGAASGNK.L	219990655	S217S220	UNI:O76902	10151169	315684	13352437	10144447	830071	16543729	14188702	566204	13754186	8776702	28802852	1064457	1066502	9934686	608292	9616888	2963581	9067983	10684160	11196684	10746555	3.77522e+06	7.89559e+06	8.36424e+06	1.60051e+07	4.1929e+06	9.6023e+06	1.16233e+07		0.22136	0.167934	0.137936	0.259165	0.184788	0.139088	13.3776	7.22943	22.2589	6.50865	7.3067	12.2035	0.631664	0.516617	0.449486	0.68103
CG14782	K.HVPSSLGS*GEDSAAATGAASGNK.L	219990655	S220	UNI:O76902	3619228	5067545	9228312	6389713	4930792	12262105	8777483	2306863	7782313	6839327	6685042	7236589	9691717	1872462	1901178	3156234	3422569	3950146	9005265	6450671	5848560	2.60909e+06	5.33536e+06	6.49674e+06	5.67497e+06	7.05755e+06	9.46816e+06	5.4995e+06		0.13869	0.126551	0.1078	0.083922	0.0607866	0.179532	2.14462	2.43827	2.24704	3.07868	3.66076	2.1044	0.45259	0.42094	0.361372	0.29535
CG14782	K.HVPSSLGSGEDSAAAT*GAASGNK.L	219990655	T228	UNI:O76902	2678416	5052207	7743927	9824095			6781241	32985	7574597	6013473	3906536		12488	3966845	14290		551874		12147124	10667421	5702660	908564	6.3134e+06	4.76976e+06	6.86532e+06	1.21471e+07	5.33995e+06	5.48358e+06			0.151805				0.129727	115.762	74.6067	61.0508	850.044	373.437	173.953	0.483556	0.482326	0.48612
CG14782	K.HVPSSLGSGEDSAAATGAAS*GNK.L	219990655	S232	UNI:O76902	3620650	5202120	7927921	9824095	3812227		7109023	10078424	7748271	6729639	6988600	7198502	8689135	4098299	7788148	4061194	485736	3702133	11651049	11087563	5715600	7.16241e+06	5.67053e+06	5.04777e+06	6.83828e+06	7.55393e+06	9.88835e+06	5.64097e+06	0.193472	0.207698		0.195865	0.191588		0.206588	0.909016	0.973245	1.29404	1.08772	1.1429	1.03466	0.637227	0.584817	0.712558	0.712609
CG14782	K.LNTTAGDS*S*NDEDS*DEETASPGGESHDEPR.F	219990655	S243S244S249	UNI:O76902		1119007	1957908		6151540	7024340	3022327	1196601	5143886	3989252	3029962	13659906	7741063	2650726	435874	2112473		9421059	3123442	711720	775957	816238	2.79179e+06	2.97358e+06	6.22551e+06	7.64496e+06	5.15904e+06	2.14967e+06		0.162834			0.11546	0.172221	0.174164	4.57264	3.33382	12.0732	9.29076	4.05103	1.99772	0.505159	0.489327	0.465189	0.384326
CG14782	K.LNTTAGDSSNDEDS*DEETASPGGESHDEPR.F	219990655	S249	UNI:O76902	297694	585152			387859		363360	1132892	630428			690249	692448	517220	677686	164236		361207			432809	702757	459939		361207	539054	692448	437796	0.199429						0.265834	0.92148		0.533001	0.956079	0.611222	0.771929	0.596991			0.676028
CG14805	K.T*PELDYTQSHPGTDEEIILK.L	20151747	T372	UNI:Q9W550	17243397	7031088	6904765	8780744	14091504	7762946	19564714	31288058	13121902	5821942	2491290	21807755	4902957	6547979	16977880	3848310	12892051	17182537	4047689	2738922	5176628	2.18364e+07	8.00043e+06	8.53959e+06	9.48486e+06	1.33156e+07	5.13494e+06	1.04298e+07	0.0763146	0.19118	0.171113	0.20756	0.170019		0.179083	0.351271	0.448616	0.533634	0.584207	0.256075	0.549602	0.405938	0.367586	0.484874	0.540353
CG14805	K.ATDVEDS*EVEEEEPESEPM#ETASK.E	20151747	S419	UNI:Q9W550	1062034	1200460	1759940	3555741	1362960	1932777	2465064	1597872	1687952	3975641	396150	2016019	2179491	1471320	1156821	879027	1377527	852940	1193685	3268097	501356	1.27224e+06	1.25581e+06	2.37104e+06	1.60161e+06	1.52422e+06	2.46012e+06	1.47925e+06	0.261345	0.26934	0.187756		0.225476	0.178553	0.272638	0.982193	1.77867	1.44443	1.1923	2.00298	1.22509	0.703729	0.509997	0.683343	0.583246
CG14814, isoform A	K.DLS*PVASGGK.C	159884063	S760	UNI:Q7KW09	2411831	3323079	2202201	4994544	1986357	6432862	4636299	4077429	3045727	3692407	1813725	4955926	3713167	3567262	3002823	1617974	2254334	1930443	4187413	7142613	2860137	3.16403e+06	2.66226e+06	2.71631e+06	2.9129e+06	3.7099e+06	5.76288e+06	3.6879e+06	0.202422		0.279103	0.291	0.192554	0.123352	0.173433	0.887871	0.856464	1.05285	1.14451	1.9855	1.24989	0.601211	0.605022	0.641614	0.666309
CG14851	R.QGNSRS*SR.G	328683486	S142	UNI:Q9VFI6	142173	5107991	274757	30803	8442895	444524	11809818		5175441	7578568	10980379	8817597	7065111	9081719	746071	2998288	1055611	3017890		15897449	4187633	444122	4.42724e+06	2.96965e+06	4.67636e+06	8.63025e+06	7.80236e+06	8.35972e+06		0.100572	0.188056	0.231261		0.16691	0.0939337	19.9734	1.67372	2.13085	59.3847	12.2174	44.3397	0.345476	0.568938	0.645717	0.408736
CG1486, isoform A	K.VSTT*PESPNPVENEEEAGER.V	24643689	T64	UNI:Q9VRG8	3040776	1961685	16353805	53449674	5014248	5169625	5813608	2598637	2737694	2574253	18441026	3871638	3357971	2086681	2441813	2373525	2164759	2891365	2946033	4659556	1911325	2.69374e+06	2.35763e+06	7.03094e+06	2.49274e+07	3.94397e+06	4.39572e+06	3.27054e+06	0.180003		0.186546	0.13946	0.118003	0.086371	0.22136	0.890224	2.41844	8.61939	1.44846	1.63351	1.16587	0.545225	0.59087	0.468692	0.449486
CG1486, isoform A	K.VSTT*PES*PNPVENEEEAGER.V	24643689	T64S67	UNI:Q9VRG8	1341482	1364642	3533961	4798041	3853125	2134590	4458478	12299902	2899017	2491865	5967514	3274120	2585134	1486629			1016252	2995683	2919809	3044906	1200294	6.82069e+06	2.13183e+06	2.34736e+06	4.58708e+06	3.34902e+06	2.58821e+06	2.3818e+06			0.2878	0.148037	0.161749	0.196964	0.298655	0.626479	1.41848	2.03092	1.56924	0.900696	1.72221	0.627953	0.608252	0.712049	0.686334
CG1486, isoform A	K.VSTTPES*PNPVENEEEAGER.V	24643689	S67	UNI:Q9VRG8	936112	671116	1158498	1036764	808618	2188126	1667185	1530156	978481	515742	1522845	1702121	1637936	1175283	712767	341936	855248	1437945	1333861	2661394	532933	1.05968e+06	663844	843163	1.33252e+06	1.28153e+06	2.16249e+06	1.12513e+06	0.173433		0.203307	0.131546	0.150309	0.0896614	0.182391	0.612038	0.924838	1.37339	1.28252	2.3806	1.09891	0.528105	0.60292	0.557163	0.617871
CG1486, isoform A	R.TVS*QSSAASSTVPELVAASSAINNN.-	24643689	S830	UNI:Q9VRG8	69845	124358	218830	39726	42138	496735	38450	175659	124950	330800		117563	151582	304358	33401	50254			124283	67574		92968.3	99853.9	274815	39725.5	94661.4	238630	171404		0.24245			0.264752	0.182594		1.33212	2.50814	0.568774	1.6645	3.33267	1.14158	0.660685	0.478882		0.687268
CG1486, isoform A	R.TVSQS*SAASSTVPELVAASSAINNN.-	24643689	S832	UNI:Q9VRG8	3198749	1063993	3415522	4090631	2911489	4596769	5421376	4819308	3336676	3219177	155927	6038105	1977471	3169785	2655269	1575025		22342	3563960	3449444	3011357	3.55778e+06	1.9919e+06	3.31735e+06	1.42297e+06	4.17118e+06	3.34123e+06	3.86751e+06	0.155224	0.176008			0.15116	0.158623	0.153201	0.539384	0.867872	0.439864	1.16844	1.04882	1.16222	0.487535	0.699606	0.488851	0.637874
CG1486, isoform A	R.TVSQSSAASST*VPELVAASSAINNN.-	24643689	T838	UNI:Q9VRG8																	252478							252478
CG1486, isoform A	R.TVSQSSAASSTVPELVAAS*SAINNN.-	24643689	S846	UNI:Q9VRG8	3160972	1063993	3386460	2738634	2369454	4564086	5392952	4819308	3336676	3178979	5662260	6039994	1977471	3143710	4066293	1756846		4639725	3563960	3449444	2979190	4.01552e+06	2.05251e+06	3.28272e+06	4.34687e+06	3.99114e+06	3.33033e+06	3.83862e+06	0.137936			0.141138	0.15995	0.174923	0.150846	0.487003	0.865484	1.06077	0.959784	0.900837	1.03036	0.449486	0.551603	0.692451	0.688923
CG14939	K.NSCCAYS*SPQSDR.K	19921156	S11	UNI:Q9VKF0	589186	573163	235430	178022	738359	1675487	988872	861359	674524	491974	74880	1490127	538028	729632	594779	315977		652495	581727	500761	381765	681775	521221	363702	301799	936738	904759	700090	0.150402	0.174164			0.140251	0.153627	0.158234	0.762383	0.485373	0.495373	1.3204	1.43676	1.05577	0.549554	0.468623	0.479343	0.588208
CG14939	K.WS*SMDNISQGGPR.R	19921156	S388	UNI:Q9VKF0	370249	56853	1947143	1515727	888651	1842994	2196194	292807	890415	1473320	1858430	596716	1332776	341239	581531	418926	273097	781769	1370710	233511	661711	414862	455398	1.23119e+06	1.38531e+06	952026	1.13643e+06	1.06638e+06	0.23543		0.180457	0.152745	0.171363	0.184788	0.184563	1.30497	3.58678	3.92836	2.26504	3.31033	2.74498	0.651257	0.531295	0.323093	0.410104
CG14939	K.WSS*MDNISQGGPR.R	19921156	S389	UNI:Q9VKF0	391994	56853	1947143	1515727	885143	1828102	2207623	291842	887333	1473320	1859512	596716	1270336	341239	581531	357483	562558	781769	1370710	233511	661711	421789	433890	1.32767e+06	1.38567e+06	950856	1.11065e+06	1.07019e+06	0.223356		0.157858	0.148725	0.167883	0.183147	0.181926	1.26674	3.661	3.86089	2.21993	3.13932	2.6463	0.634704	0.420626	0.327363	0.415946
CG14965	K.NTENS*EEFLDL.-	28574992	S551	UNI:Q960J7	1164616	962808	1144719	423314	1145745	39192	2008983	2113329	1292849	477038		2316076	983100	1099596	1632102	965364	2080931		1074151	1377746	1452536	1.63668e+06	1.07367e+06	1.23423e+06	423314	1.51199e+06	800013	1.52037e+06	0.177324	0.190039	0.193137		0.181575		0.179846	0.676654	0.827881	0.363479	0.912624	0.447666	1.0451	0.460515	0.576119		0.66029
CG14969	K.IANVLIGAGTHLLDES*S*DEEPPR.G	28574983	S283S284	UNI:Q95SH7	1412874	107571	688450	104160	4099780	2623612	2396701	10860145	1728741	40211	58468	4650840	858987	1920902	4036214	360300	360731	3732248	27689	93850	1398871	5.43641e+06	732204	363131	1.29829e+06	2.9261e+06	1.19215e+06	1.90549e+06	0.116945	0.22136		0.272251	0.204034	0.197585	0.127252	0.108195	0.193448	0.334599	1.11228	0.653093	0.739929	0.440381	0.391548	0.479343	0.578905
CG14971	K.SHSTLTVPLLEQT*DS*EDESGASNK.Q	24656864	T440S442	UNI:Q9VZP2	338361	150977	181394	349859	1694572	422719	401169	828300	1096109	746843	1868630	1909190	517011	377961	410964	499657	3051174	2535777	833824	63536	246601	525875	582248	1.32647e+06	1.58476e+06	1.4792e+06	334422	341910	0.1875	0.206624	0.184282	0.154315	0.127432		0.228479	0.995114	2.95406	3.15343	3.11402	0.676033	0.74733	0.698065	0.640282	0.528668	0.390476
CG14980	R.S*ISECQVGGFVR.S	23092946	S264	UNI:Q9VZL5	1142481	1224834	2594259	3785592	659357	3539729	4520650	1094284	14931703	2475386	22295132	2607556	15139372	3241905	3516859	9767863	4569388	25357540	2576514	3688276	4051650	1.91787e+06	8.64147e+06	3.21301e+06	1.71461e+07	1.94781e+06	7.45579e+06	3.93807e+06		0.169073	0.167373	0.115206	0.298925	0.140417	0.136434	5.83157	1.94404	10.2993	1.23088	5.99399	2.69051	0.519424	0.515796	0.383041	0.724215
CG14980	R.SIS*ECQVGGFVR.S	23092946	S266	UNI:Q9VZL5	1137615	1224834	2594259	4325816	919089	1700488	2683479	1504651	1273417	2475386	3829526	1660575	1039909	1719381	1292479	538613		25363137	2576514	3688276	3023993	1.31158e+06	1.01229e+06	2.53482e+06	1.11728e+07	1.71873e+06	2.14289e+06	2.47562e+06	0.183081			0.108663	0.177376	0.167165	0.115407	0.779906	1.9628	8.6571	1.30167	1.67985	1.94709	0.553459	0.224132	0.385416	0.618594
CG15118, isoform D	R.NS*PAPGNQSNGSSAGASGTSTPK.S	161077249	S294	UNI:A1ZBH1	5871020	6304477	3584394	11722916	1216964	6970860	6321078	4067261	6639454	3234599	8105013	4974431	3686469	8068171	3233081	1738514	3645456	4434375	5158187	7173708	1839627	4.39045e+06	4.89415e+06	3.48815e+06	8.08743e+06	3.78319e+06	5.94368e+06	5.40963e+06	0.21497	0.234675	0.266981	0.163372		0.181997	0.219388	1.08132	0.84445	1.78702	1.00859	1.43752	1.20978	0.719979	0.551288	0.491588	0.622113
CG15160	R.KLDETIPNLAS*PIPS*PDVNAPS*PER.D	24584989	S269S273S280	UNI:Q9VJ77									64643			43126	39633	319053		141720	84602	1964315					103182	84602	1.96431e+06	43125.7	39633.4	319053
CG15356	R.LGS*PSAQSGNPLGGR.N	346223463	S279	UNI:Q9VQ58	4358548	2420492	6123808	8716313	3910237	6085924	13439260	4609375	10230236	7424836	20968331	5217396	5634738	2933922	7610441	2322225	3026197	3904001	7166301	14879050	3370598	5.52612e+06	4.99098e+06	5.52495e+06	1.11962e+07	5.43131e+06	8.86657e+06	6.58126e+06	0.211562		0.223624	0.17891	0.214571	0.177279	0.238752	1.02664	1.13782	2.35395	0.990231	1.52462	1.38761	0.61705	0.709628	0.565012	0.716948
CG15356	K.LQASPVQVAT*QGQGSPTKK.F	346223463	T444	UNI:Q9VQ58			9560291	10450727						8345134	9130528								9216628	13319548				8.95271e+06	9.79063e+06	9.21663e+06	1.33195e+07
CG15356	K.LQASPVQVATQGQGS*PTK.K	346223463	S449	UNI:Q9VQ58	1938015	1064201	3092321	2993131	1982371		2689185	2589636	2122618	2714768	3053937	2429968	1705383	1687945	1433175	1113435	2220787	2686006	2419551	4240562	935562	1.98694e+06	1.43342e+06	2.67596e+06	2.91102e+06	2.2773e+06	2.97297e+06	1.7709e+06	0.177742		0.118296	0.09965	0.136568		0.231292	0.715226	1.39783	1.53263	1.21649	1.8087	0.897398	0.537908	0.499742	0.437642	0.581113
CG15356	R.LLPYTEPIGGPLS*PLK.D	346223463	S558	UNI:Q9VQ58	410225	48745	53661	410583	263447	510716	183361	909483	332451	170836	435576	458162	283022	366239	372729	33709		768396	163019	83672	271594	564146	138301	112249	538185	294876	292470	273731	0.128525			0.126089	0.163952	0.180826	0.162663	0.191601	0.159324	1.18045	0.527776	0.593547	0.52611	0.42573	0.408195	0.723091	0.505159
CG15356	K.AAIVS*TSPQQQQQQPQK.K	346223463	S979	UNI:Q9VQ58	5954842	7521698	9018919	12768423	6762100	12050573	10856473	9004119	6533513	7236437	9390422	10357906	10432774	5322466	7368220	6819853		3625546	13187612	12916307	6682160	7.44239e+06	6.95835e+06	8.12768e+06	8.5948e+06	1.01025e+07	1.17999e+07	7.62037e+06	0.235036			0.26481	0.157457	0.0341719	0.265733	0.971438	1.15912	1.22639	1.35857	1.6451	1.10705	0.650756	0.631986	0.713584	0.5396
CG15356	K.AAIVST*SPQQQQQQPQK.K	346223463	T980	UNI:Q9VQ58	999724	1150591		1473707	1082355		2062974	2607662	1855373	820753		1958712		1304626	1882196	828251		848054	2333044	2079761	1151427	1.82986e+06	1.27807e+06	820753	1.16088e+06	1.79137e+06	2.07976e+06	1.50634e+06	0.187833	0.267225			0.18303		0.193613	0.767487	0.314747	0.96234	1.02444	1.10497	1.05853	0.572672		0.568352	0.723625
CG15356	K.AAIVSTS*PQQQQQQPQK.K	346223463	S981	UNI:Q9VQ58	999724	1150591	1628538	1507309	1136467	1155555	2062974	2607662	1855373	1216278	1147159	1958712	1808829	1304626	1882196	837319	1518012	848054	2333044	2079761	1151427	1.82986e+06	1.28109e+06	1.45428e+06	1.16751e+06	1.80941e+06	1.68138e+06	1.50634e+06	0.178432	0.264119	0.176137		0.164393	0.166879	0.18549	0.769093	0.967308	0.799403	1.04248	0.984833	1.05853	0.574045	0.629178	0.540027	0.717941
CG15390	R.KEEDELS*DEDD.-	24581119	S271	UNI:Q8SXK0	1434986	5542334	2064782	2086328	4340412	4752060	3283216	5984112	4502624	2178312	2272872	4801011	3840592	3175065	3156231	4364578	1420730		4177457	4003983	3052485	3.52511e+06	4.80318e+06	1.88794e+06	2.1796e+06	4.43963e+06	4.19888e+06	3.17026e+06	0.182833	0.0423129			0.0417357	0.0503924	0.0817186	1.99919	0.751012	0.91686	1.71685	1.74066	1.2619	0.553576	0.552805	0.623881	0.571658
CG15445, isoform C	R.SNS*KDCTWVNPR.S	335892754	S421	UNI:Q7KU53	1174901	1822783	25654883	16246104	11527	48796	4735621	1814299	1222632	32779629	11196169	11721393	4000151	113736	986117	299363	1153288		1382491	22012734	2315845	1.32511e+06	1.11493e+06	1.98626e+07	1.37211e+07	4.3718e+06	8.68723e+06	2.3884e+06	0.240435	0.268684	0.178432			0.242049	0.25834	0.842967	13.6909	9.99935	2.62411	8.18965	2.14726	0.61206	0.477107	0.178624	0.65851
CG15609, isoform G	K.LDLPTAAS*GGS*SGAEESLK.T	256985232	S249S252	UNI:A1ZAN2	1246255	1239982	746303		576538	110054	1339976	952828	1022742	1785900	2259341	1107544	1160433	1174003	1335190	456664	2768654	756414	22876	578417	893070	1.17809e+06	906463	1.76695e+06	1.50788e+06	568986	616301	1.13568e+06	0.175047	0.1869	0.167652			0.240922	0.176914	0.803455	1.51558	1.46886	0.547375	0.5798	0.992066	0.559495	0.603994	0.681678	0.531717
CG15609, isoform G	K.LDLPTAASGGS*S*GAEESLK.T	256985232	S252S253	UNI:A1ZAN2	1125648	1021259	1255380	739112	2261401	2180309	1644657	687605	2149250	1868245	261139	3084769	1966337	1864807	1184093	1635620	3807586	4562669	1981122	1576331	952098	999115	1.60204e+06	2.3104e+06	1.85431e+06	2.44243e+06	1.90766e+06	1.48719e+06	0.297313	0.221062	0.192153		0.184009	0.195641	0.230988	1.80476	2.3493	1.6299	2.72278	2.04263	1.65906	0.499288	0.459002	0.72262	0.27002
CG15609, isoform G	K.SLLLHQNS*FDEEINGSNK.S	262331612	S588	UNI:A1ZAN2	1642869	657815	2145254	2194314	1327679	2155257	3026305	3966646	1777521	2476871	2620857	2974051	1919658	2135908	2498655	1076821	19590	3576323	1838299	1330130	2330247	2.70272e+06	1.17072e+06	1.54724e+06	2.79716e+06	2.04668e+06	1.80168e+06	2.49749e+06	0.185042	0.224366		0.183155	0.19105	0.193866	0.185163	0.426494	0.646021	1.14256	0.764542	0.776058	1.10438	0.444196	0.558123	0.680702	0.593866
CG15609, isoform G	K.SEQLS*PTSK.K	262331612	S603	UNI:A1ZAN2	16770885	16415889	656992	1762861	13183986	46058552	32577636	22903698	16157563	16321357	822525	25837864	20620390	21165073	15997014	9047774	15724997	4685575	21991420	38041241	19962540	1.85572e+07	1.38737e+07	1.09011e+07	2.42365e+06	2.03378e+07	3.49067e+07	2.45684e+07	0.0693715	0.0922986	0.190122		0.0716122	0.0555601	0.0610442	0.74996	0.578259	0.144643	1.09632	2.00822	1.3715	0.522997	0.551603	0.257846	0.678099
CG15609, isoform G	K.EPGS*PSHR.L	262331612	S775	UNI:A1ZAN2	54934715	53914947	53079731	4684141	33270490	102400670	87170525	79588314	62705569	64753236	79151870	4867293	4574090	51414072	59904629	1088379	276821	7245831	6218747	98067573	2250000	6.48092e+07	3.92363e+07	3.93699e+07	3.03606e+07	1.47855e+07	6.83474e+07	4.69449e+07	0.185012	0.268326		0.272594	0.29812	0.211731	0.243432	0.595826	0.594819	0.400247	0.256868	1.18619	0.756787	0.556721	0.557984	0.489327	0.36992
CG15609, isoform G	K.EPGS*PSHRLS*DPK.V	262331612	S775S781	UNI:A1ZAN2	2201660	2426630	2450605	4201088	132623	386030	4046648	90236	237790	2217994	2951366	146321	163942	485786	31207	42072		20190	3106431	5844122	31331	774368	902164	2.3343e+06	2.39088e+06	1.12846e+06	2.13136e+06	1.52126e+06		0.259566		0.217191	0.231402	0.194878	0.239143	1.69518	12.8465	11.7541	33.7415	63.0872	2.74183	0.681383	0.517787	0.626067	0.645717
CG15609, isoform G	K.EPGS*PS*HRLSDPK.V	262331612	S775S777	UNI:A1ZAN2	2071411	2507136	2403115	4129408	132623	386030	3939872	90236	237790	2204016	1544834	146321	163942	463533	2343862	42072		249024	3106431	5874172	31331	1.50184e+06	929000	2.30357e+06	1.97442e+06	1.12846e+06	2.14138e+06	1.47825e+06	0.214807			0.187979	0.270843	0.218723	0.27642	1.28783	12.7926	6.40657	1.00364	1.50312	2.35076	0.621717	0.593768	0.672116	0.648746
CG15747	R.RPS*EDEEEQTK.S	24641752	S237	UNI:Q9VYE3	1749304	1149582	2247222	3051480	989918	7139939	3028939	2373088	1609572	2032934	1874915	2687654	1018296	1721619	1553362	905152			3474196	5038489	1845239	1.89192e+06	1.22144e+06	2.14008e+06	2.4632e+06	2.38392e+06	4.39891e+06	2.1986e+06	0.138183				0.171913	0.1593	0.129916	0.639377	1.07065	1.26724	1.31167	2.58476	1.21496	0.451599	0.590211	0.565649	0.676289
CG15747	K.EPEAS*QQSPTKK.D	24641752	S327	UNI:Q9VYE3	2158580	13380017	1548274	1656540	860086	3168263	2365564	27252379	1326290	1226616	1816898	2066599	1818386	1286656	5215546	589317		46324	2061294	3975425	758527	1.15422e+07	5.09854e+06	1.38745e+06	1.17325e+06	1.66266e+06	2.98736e+06	1.47025e+06	0.151805	0.188644			0.191265	0.171204	0.200195	2.12006	0.381137	0.280991	0.289834	0.765568	0.429512	0.57138	0.510291	0.482326	0.479221
CG15747	K.EPEASQQS*PTK.K	24641752	S330	UNI:Q9VYE3	4853603	3498953	2876001	3911134	3850262	15532232	6273990	7080352	4456885	3698446	3869127	5298291	4933824	4779405	5053803	3041322	5546495	128017	5140341	7199127	4442410	5.66259e+06	3.66572e+06	4.04031e+06	2.63609e+06	4.76296e+06	9.22173e+06	5.16527e+06	0.174164	0.189193	0.187022		0.180791	0.162645	0.178402	0.65072	0.737464	0.459204	0.852904	1.77382	0.948898	0.407129	0.503859	0.530231	0.556466
CG1578	R.HLAATAS*SPIPIVTK.S	85726382	S324	UNI:Q8MRI4	6339695	1762469	2698979	7637743	5886886	9652206	4076993	2732022	3321006	2082126	3298622	8242018	2535716	3348383	2925677	3763175	1047549	2961634	5935411	2192107	3227676	3.99913e+06	2.94888e+06	1.94288e+06	4.63267e+06	6.6881e+06	4.79334e+06	3.55102e+06	0.150541	0.179684		0.141374	0.0721051	0.172969	0.132811	0.926616	0.5153	1.14148	1.99138	1.06664	0.99064	0.594183	0.479343	0.671906	0.465189
CG1578	R.HLAATASS*PIPIVTK.S	85726382	S325	UNI:Q8MRI4	851661	228409	1062350	1182988			1046797	735158	697997	855626	1144229	1254523		690472	594464	167526		1870388	976502	1982826	731689	727094	364644	958988	1.3992e+06	1.11551e+06	1.98283e+06	822986	0.144666			0.100879			0.136434	0.499818	1.20563	2.03061	1.67456	3.33549	1.13306	0.465837	0.495928	0.33991	0.435916
CG15784	R.ERVS*QELIDCDIDFVEDTTSK.V	115646350	S21	UNI:Q9W4C1	23097	12023	9453					31320			12305	258340			162840			2451034				72419.2	12023.2	9452.76	1.23167e+06	258340										0.520544	0.409274	7.72234	8.2484					0.624876
CG15784	R.VSQELIDCDIDFVEDT*TSK.V	115646350	T35	UNI:Q9W4C1											150401							2609219							1.37981e+06
CG15784	R.VSQELIDCDIDFVEDTT*SK.V	115646350	T36	UNI:Q9W4C1	7658594	1916611	71725	451949	228182	6908893	5609585	768743	6378035	267270	1143869	5604822	2144564	4283902	4438967	3354554	1019127	10433646	5285797	5640635	130854	4.28877e+06	3.88307e+06	452707	4.00982e+06	3.70627e+06	4.89803e+06	3.34145e+06	0.131977	0.110592		0.16394	0.166862	0.100849	0.180111	3.10089	0.195541	1.29915	2.83715	1.65417	2.11151	0.693806	0.438551	0.647206	0.664771
CG15784	R.VSQELIDCDIDFVEDTTS*K.V	115646350	S37	UNI:Q9W4C1	7718856	1927648	71725	509875	3358235	6908893	5635170	768743	6417104	4736691	1132241	5650481	2229202	4293498	4292947	3359314	1127498	10432472	5002963	5706822	5334518	4.26018e+06	3.90136e+06	1.97864e+06	4.02486e+06	4.67056e+06	4.94831e+06	5.08773e+06	0.1869	0.178887		0.214417	0.16691	0.169553	0.163217	3.12659	2.14451	1.32302	2.98358	1.70807	2.51926	0.69057	0.565012	0.652453	0.618729
CG15877	K.NPEHAAS*DDEVANK.S	68051389	S30	UNI:Q9W019	3750897	3661327	5475899	5339402	2615285	12774324	8033664	4870719	4785638	4690628	6677444	4875547	3805679	4694418	2985195	2711238		2065665	6220914	11203600	2049692	3.86894e+06	3.7194e+06	5.08326e+06	4.69417e+06	4.57058e+06	9.2612e+06	4.92592e+06	0.266854			0.243581	0.219008	0.145422	0.242641	0.955627	1.21146	1.16214	1.26072	2.64669	1.26407	0.690137	0.519779	0.681926	0.652277
CG15877	K.TQENNS*DEDDDVDSQPTAAQLK.E	68051389	S119	UNI:Q9W019	162151	80020	133570	72548	136315	1085221	373841	200230	309020	92265	151894	396480	127171	252297	154015	167919			295783	319974		172132	185653	112918	112221	276193	510789	313069	0.163995	0.202495			0.159609	0.172392		1.04236	0.642267	0.603004	1.58042	3.13511	1.78277	0.701843	0.441874	0.508316	0.54599
CG1600, isoform A	R.QVS*IESPGPGAK.N	345547463	S9	UNI:Q0E9G4	1463558	3088763	5046154	4707635	853354	6698394	6123349	2797448	4543150	4170895	3307692	4825203	4471846	2424204	2356054	1394371		9798763	7769173	7541945	4687053	2.20569e+06	3.00876e+06	4.60852e+06	5.93803e+06	4.48258e+06	6.2374e+06	4.41154e+06		0.215326		0.127343	0.217379	0.0739086	0.145082	1.4421	2.46942	2.85265	1.86849	3.12547	2.34661	0.622807	0.410104	0.423091	0.626213
[truncated: 4,282 more rows]
[truncated: 12 more columns]
