# Supplementary material for: Drosophila Insulin-Like Peptides DILP2 and DILP5 Differentially Stimulate Cell Signaling and Glycogen Phosphorylase to Regulate Longevity
Source: Front Endocrinol (Lausanne). 2018 May 28;9:245. doi: 10.3389/fendo.2018.00245 (PMC5985746; doi:10.3389/fendo.2018.00245)
Supplement: Supplementary file 4 [file table_4.xlsx]

## Sheet: Legend
	Supplementary Table 4. Altered phopshosites for each DILP stimulation condition based on inflection point calculation fold-change thresholds.

## Sheet: DILP2 3min
Protein name	Identified Peptide sequence	NCBI Accession No	Phosphosite annotated	accession number for psite	Peakarea Mock A	Peakarea D2_3_A	Peakarea D2_10_A	Peakarea D2_30_A	Peakarea D5_3_A	Peakarea D5_10_A	Peakarea D5_30_A	Peakarea Mock B	Peakarea D2_3_B	Peakarea D2_10_B	Peakarea D2_30_B	Peakarea D5_3_B	Peakarea D5_10_B	Peakarea D5_30_B	Peakarea Mock C	Peakarea D2_3_C	Peakarea D2_10_C	Peakarea D2_30_C	Peakarea D5_3_C	Peakarea D5_10_C	Peakarea D5_30_C	Average peak area of Mock	Average peak area of D2_3	Heatmap qvalues for labelfree Mock	Heatmap qvalues for labelfreeD2_3	Average ratios for D2_3 vs Mock	log2fc	|log2fc|	Qvalues for D2_3 vs Mock
CG5953, isoform C	K.NHLLNS*PAGGR.S	281365078	S205	UNI:E1JHJ2	2136	2003558	2334360	3269573	538310	1261608	3029199	12010	1178209	1692673	2215597	2787454	2910870	1424155		784158	348564	62748	5262834	6011424	1341172	7073.06	1.32198e+06		0.0477204	518.049	9.01694	9.01694	0.198176
Protein dopey-1 homolog	K.DISASDT*GQQSSSDLDTPR.S	156630498	T628	UNI:A1ZBE8	12301	835477	1294267	2279891	1517327	1241079	2912176	25444	9304621	1490212	2223857	2033956	3047395	576632		1089961	32177	687025	4425388	2543563	403932	18872.8	3.74335e+06		0.0857421	216.805	7.76025	7.76025	0.301196
LD08669p	R.TPS*PALM#EH.-	21430160	S504	UNI:Q9VDE3	4181514	21540	161659	1359219	940551	392157	7729601		15721	5739390	99335	8491721	6360835	8030493	5457058	33502	1655709	2051207	10378003	13667384	4455982	4.81929e+06	23587.7			0.00564522	-7.46875	7.46875	0.0890649
RING finger protein unkempt	R.IIS*PGFGDGLS*ISPSVR.I	34395860	S401S409	UNI:Q86B79	2741079	9530	10827977	8437062	5877151	21765973	20392344	2643804	29001	8814619	1050034	9783742	3776748	8179125	1554657	20282	9079727	1754518	6197568	6312606	9594297	2.31318e+06	19604.4	0.0165377		0.00916404	-6.7698	6.7698	0.0874812
Trifunctional purine biosynthetic protein adenosine-3	K.LPS*NSDLSAPR.E	131613	S814	UNI:P00967	1617462	16276	3268637	3632503	7537		3205448			3082777	4003074				923593	14519	19628	1361903	3353339	4226027	1104865	1.27053e+06	15397.1			0.0128914	-6.27745	6.27745	0.192715
CG1910, isoform B	R.T*SPAS*ATK.A	27819827	T38S42	UNI:Q8I0J1	6343518	179726	2222326	26631094	9232699	24246548	20053399			16279023	616519	20273498	14368709	16930281	16373484	127536			20714814	33303309	17995347	1.13585e+07	153631			0.0180607	-5.791	5.791	0.268903
CG1815, isoform C	R.S*M#AFEDGER.L	45552014	S214	UNI:Q7KRS9	2531233	12391	3036588	4644672	811569	95180	27995	1814124	11619	3210298	3181429	1826013	2121316	1440727	1056138	51126	1599424	20627	5709435	5435230	1600743	1.8005e+06	25045.2	0.0273364		0.0199028	-5.65088	5.65088	0.131862
Brd8	K.NVDDVVAS*PSNDKAEVIDFEDK.L	77455194	S418	UNI:Q9VAM5	12741287	250972	456161	531311	22672122	8366993	14792410	18052136	101029	1415633	114237	21158197	13589546	14863610	17415647	737141	100075	389081	453619	14168923	15113396	1.60697e+07	363047	0.0341719		0.0225401	-5.47136	5.47136	0.155562
Pasilla, isoform K	K.RPLDS*DPENEQTK.R	320542564	S25	UNI:Q0KI96	6714823	173944	3783899	4780689		178423	16088986		28553	2836400	2388947	13737431	9573266	10932996	7375726	189998	27057	323551	10043973	21556795	8625958	7.04527e+06	130832			0.0258322	-5.27469	5.27469	0.264836
CG3689, isoform C	R.GSQGQADAASSNNNGT*QK.Y	116007798	T33	UNI:Q0E8G6		6854291	8398033	14802209	6098849	27029168	10946476	164433	6343815	9047435		9643438	6351095	8283078	130607				14845316	17013441	8692470	147520	6.59905e+06			38.5799	5.26978	5.26978	0.124412
CG8486, isoform G	R.RGS*AGS*LR.K	320544663	S753S756	UNI:E1JHB4	2388661	63879	5096379	9497292		326015	2640744	1870057	32992	4772575	7626114	58928	178524	2071902	902915	30137	31449		6614754	12922655	661508	1.72054e+06	42335.9	0.0213561		0.0259208	-5.26975	5.26975	0.106727
CG13907	R.NSVLSLT*K.Y	19923028	T517	UNI:Q9W0L6	10035420	19214	22266	12270	2122609	7229258	10326207	2657058	23505	3101020	4005479	5436446	7620314	4544539	2635475	256493	340508		1624	5216	5553031	5.10932e+06	99737.1	0.0636009		0.036028	-4.79474	4.79474	0.234077
CG5346	K.TKSS*DDKLDTLLSR.S	218505993	S7	UNI:Q9VCZ2	404231	17966	9697529	10308653	29719	101357	1075746	540097		9697414	11330375			701312	426072	11777	1459924	135466	11309878	14426645	723706	456800	14871.4	0.0186084		0.0360429	-4.79414	4.79414	0.0904595
Osa, isoform D	R.LVS*GGSS*SSGAHAEGK.K	33301341	S2081S2085	UNI:E1JIN6	128163	3520838	859606	2282552	2576616	10466142	7419401	40175		5062049	6365531	6315182	5148301	3936332	69729	1854176		1389213	9100540	9123434	2811962	79355.8	2.68751e+06			27.0314	4.75656	4.75656	0.200913
GM12270p	K.RIT*GTDAIK.T	17647245	T30	UNI:Q7KKI0	1073782	57663	41747		115773	21171	1851670	430296		14620		2288939	2208916	1985790	1462390	38113	45743	130331	33205		1071060	988822	47888.1	0.0382366		0.0398815	-4.64814	4.64814	0.239693
CG4030	K.SAS*DESALHK.S	21645176	S238	UNI:Q9W2M0	4652867	122710	33658	4230090	259173	12488714	7975833	1948419	77353			7710881	5108376	5527347	4734759	470014		70274	8689590	10623632	5544291	3.77868e+06	223359	0.0581652		0.0551141	-4.18144	4.18144	0.219353
LD22577p	K.LS*VQSPPKS*GSK.R	24660640	S644S651	UNI:Q7KUA4	5731021	188155	6699	12624719	6665607	16491699	10712841	1551570	199327	8573901		12707149	7603065	7321138	8936870	181610		973536	11592980	20643380	8073908	5.40649e+06	189697	0.0441991		0.0605401	-4.04596	4.04596	0.189623
Nucleolar complex protein 2 homolog	K.DLEVAS*DES*DFEVDEEDDAAAGGIQK.I	8928529	S143S146	UNI:Q9VIF0	151405		197932	60532	3165143	681761	757471	98827	1936444	1298315	2440995	3222771	519400	1882080	93934	1180176	4695266	200363	189097		29379	114722	1.55831e+06			16.0791	4.00711	4.00711	0.158559
CG9890	K.DAERLS*LENFK.L	19922794	S445	UNI:Q9W1V7	17626730	1304212	2546142	1296184	15156231	21694568	17412654	29595161	2006238	1928895	3050526	2783712	1859568	2547818	18774469	1089647	3477780	1936884	1884326	2871115	15863232	2.19988e+07	1.4667e+06	0.0179747		0.0666062	-3.9082	3.9082	0.0889506
Ribonucleoside-diphosphate reductase subunit M2	R.KMS*IGHEANGQLAK.E	12644287	S35	UNI:P48592			1326155	1390900	978025	1870460	338195	33724	383690	216677	311268	173182	1204818	409559	28066	519023	1042536		1916223	1808700	808451	30895.1	451356			14.9352	3.90064	3.90064	0.192715
DDB1- and CUL4-associated factor 10 homolog	R.S*FNSPVTTPTFK.E	75026640	S494	UNI:Q9VAT2	8205914	1404104	2808971	2273740	3398408	3443415	2149924	41033148	1153536	1980491	2623676	1420062	2003716	1938474	22951112	1577463	1218563	2184052	2379441	2692500	1873836	2.40634e+07	1.37837e+06	0.0481743		0.0893175	-3.48491	3.48491	0.20001
CG3163	K.LIS*NQSPSQK.A	24762506	S245	UNI:Q9W1C8	245272	22379		12120567			51916		17636	30507	12431666	826039		466594	464064		28628795				1416026	354668	20007.6			0.0912416	-3.45417	3.45417	0.27002
Conserved oligomeric Golgi complex subunit 3	R.KLS*AMS*NKS*ELVEEPK.V	22945275	S856S859S862	UNI:Q961G1	562707	64823			284345		60568	880754	80513	1114548	89806	565129	895286	580013		55253		80120		549479	90697	721730	66862.9			0.103306	-3.275	3.275	0.143691
Bifocal, isoform B	K.STATDAGGSVSGSGTVAGAGSGTS*PTTSLDSVINTK.E	157816788	S846	UNI:Q8IR86	4100652	230692	880925	3793731	1407888	5275727	1088384	2076447	450255	5942116	7810214	8382929	3732392	1050177	8346425	463110	1576969	6291060	296481	76830	5306737	4.84117e+06	381352	0.053018		0.109528	-3.19063	3.19063	0.210072
DXl6 protein	R.DENGS*AS*RYSDHER.N	24582360	S187S189	UNI:Q9V3V0	2040096	29641843	2133452	3485431	4950507	8339077	10675507	2522348	16475351	3175009	2988557	6399989	6760709	2243831	2414660	12363614	2557967	20068227	4879028	8257270	2222776	2.3257e+06	1.94936e+07		0.0297218	8.7272	3.12552	3.12552	0.139825
CG6751	R.IIGDTQQELDEES*DDDAEEGENAEEDQNDM#DVDDHADANS*ENR.D	206725554	S54S81	UNI:A1Z8D0	66390				572417	207369	127443	36432	263165	451246		450640	302132	174729	26814	217484		380396	97688			43211.9	240324			7.66715	2.93869	2.93869	0.274093
Conserved oligomeric Golgi complex subunit 1	R.KS*PIQEPVEK.T	21356997	S839	UNI:Q9VGC3	3346231	729745	4211802	6394263	207655	760214	164734	2535418	331964	4167918	4898559		147961	112504	1673569	204659	5377322		5725826	9462905	540527	2.51841e+06	422123	0.063598	0.190811	0.1571	-2.67025	2.67025	0.250806
CG8709, isoform B	R.RHT*DNTLER.R	320543646	T178	UNI:A8DY69	1459737	10868344	57400	12157	1106885	32048034	16583231	1424004	11047178	16803	20049	20748027	12664256	10510581	1834627	5831245	6566820	347619	22636944	29458009	8832114	1.57279e+06	9.24892e+06	0.0984633	0.0579101	6.12723	2.61523	2.61523	0.139825
La-related protein	R.RRT*GS*FGSTTVR.I	347595829	T1573S1575	UNI:Q9VAW5	673750	6489896	9841532	11225226	6278533	14789693	9846975	1270566	6395693	8673535	8987799	15246450	12681837	5810602	1065967	2717441	6089494	2149352	14590181	29775822	2928808	1.00343e+06	5.20101e+06		0.0644405	5.7385	2.52067	2.52067	0.236561
Protein lava lamp	R.S*ALDLEAQGQEAVDESR.V	30580394	S206	UNI:Q8MSS1	1505118	355746	1960489	1601331	850614	7536972	1801547	1704369	217449	3565916	482185	652152	125310	2692134	1201121	193658	302489	3110135	136204	190450	615653	1.4702e+06	255618	0.0265607		0.175057	-2.5141	2.5141	0.128113
Insulin receptor substrate 1	R.AYS*IGNK.V	33112386	S471	UNI:Q9XTN2	2402362	21909057	18623573	24044269	16342787	26519093	22368741	4831474	22882397	17557567	18994647	35964849	22276269	13514762	4359688	14064230	706111	4706700	37853079	35280750	11874355	3.86451e+06	1.96186e+07		0.042299	5.69396	2.50943	2.50943	0.185468

## Sheet: DILP2 10min
Protein name	Identified Peptide sequence	NCBI Accession No	Phosphosite annotated	accession number for psite	Peakarea Mock A	Peakarea D2_3_A	Peakarea D2_10_A	Peakarea D2_30_A	Peakarea D5_3_A	Peakarea D5_10_A	Peakarea D5_30_A	Peakarea Mock B	Peakarea D2_3_B	Peakarea D2_10_B	Peakarea D2_30_B	Peakarea D5_3_B	Peakarea D5_10_B	Peakarea D5_30_B	Peakarea Mock C	Peakarea D2_3_C	Peakarea D2_10_C	Peakarea D2_30_C	Peakarea D5_3_C	Peakarea D5_10_C	Peakarea D5_30_C	Average peak area of Mock	Average peak area of D2_10	Heatmap qvalues for labelfree Mock	Heatmap qvalues for labelfree D2_10	Average ratios for D2_10 vs Mock	log2fc	|log2fc|	Qvalues for D2_10 vs Mock
BTB-protein-VII, isoform C	R.T*PS*PLSAGTSPATR.R	221330817	T243S245	UNI:B7Z045	627811		549944481	65785323	1330514	932619	4401644	899911		494386378	536885545	1770272	1698510	506905	916879			207797	253477952	276302583	122149	814867	5.22165e+08	0.268106		712.672	9.47709	9.47709	0.0478683
Eukaryotic initiation factor 4B	R.TSARPQS*IDT*SPTR.R	62862348	S233T236	UNI:Q7PLL3	14647782	17901923	33394	2195543	17663072	36755962	1893934	30529803	971091	38865		39567794	23440089	18006417	23508486	10472975	24500	11804243	106341	50103420	15401983	2.28954e+07	32252.9	0.0107559		0.00153166	-9.35068	9.35068	0.0478683
BcDNA.GH03163	R.SVS*PLVK.S	33589274	S452	UNI:Q9Y154	47217396	101106403	249370	79677430	79931682	2316357	105895597	89958286	85059374	294924	585312	98985963	105759036	43300778	69846428	43720449	467700	42268855	97584657	101736268	61928089	6.90074e+07	337331	0.0107559		0.0050853	-7.61945	7.61945	0.0478683
CG1908	K.SEFLLS*PTEK.R	254939759	S487	UNI:Q9VZ22	10092		1950221	1402187		682567			11514	1909084	2329701				9479			800823	1386461	110878	27843	9785.79	1.92965e+06			193.244	7.59428	7.59428	0.0478683
CG3680	K.SIS*PTTTTK.K	212287992	S424	UNI:Q9VPB0	24485295	23027236	389182	880993	19668318	60662903	36183079	35933192	23057905	286465	674675	38179490	26484779	27484905	23985857	11544528	229526	8234519	30798482	2284294	22977160	2.81348e+07	301724	0.0107559		0.0111453	-6.48742	6.48742	0.0478683
LD31582p	K.SEDLDQQEKPEKTS*R.S	281366148	S179	UNI:Q960W9	1281420	1540927	31636				2246591	1597043	1236571	32426	102034	2533295	1453218	1990267	1525743	460541			1695769	681701	1740237	1.46807e+06	32030.8	0.0107559		0.022496	-5.47419	5.47419	0.0478683
LD40758p	R.RS*DIPQR.Y	62484316	S546	UNI:Q9VCQ7	20850460	21036582	269486	204912	2384965	6084669	42622958	32071548	21145553	309859	1010408	36177844	31427041	31909291	19257617	10942535	123141	1252161	41026483	365273	25936785	2.40599e+07	234162	0.0149546		0.0096602	-6.69373	6.69373	0.0829038
Bifocal, isoform B	R.S*TSLNTLLDR.D	157816788	S378	UNI:Q8IR86	29388513	13534268	570690	178160	25308834	417241	33959793	60579907	20480035	514787	519121	24386538	10563767	29334361	27430551	17955259	317802	10377	22805956	273746	23195447	3.9133e+07	467760	0.0584914	0.17546	0.0131674	-6.24689	6.24689	0.0831304
Bazooka, isoform B	R.RSS*DPNLLASLK.A	189182144	S172	UNI:Q0KHR3	2333124	1168611	9944		330865	11827726	3289198	995772	648374	8968	13201	1010509	321414	2441547	897238	460788	14966	338399	6169	5826	1415397	1.40871e+06	11292.8	0.0150503		0.00998275	-6.64635	6.64635	0.083323
Sterile20-like kinase, isoform F	K.LPGTPTS*ILR.D	221468633	S357	UNI:B7YZQ1	25742	7415	7459125	5704242	15882	8086445	8950560	13347	62112	6853941	605149	13184		5720868	25049	15923		5518749	7190642	10902298	4707408	21379.3	7.15653e+06	0.286969		401.642	8.64977	8.64977	0.0874812
LD15470p	R.QAPIS*NSPPIPTHQR.L	320542393	S846	UNI:Q95TU9	8198321	6829681			4944310	288282	20007821	8754751	9133389	18441		13628942	14776111	7774283	8990947	2871278	37887	14466853		22829267	9682446	8.64801e+06	28164	0.0167123		0.00316015	-8.30579	8.30579	0.0874812
CG8184	K.SQS*GGSPPIPK.R	24642256	S1933	UNI:Q9VXR3	5243544	10190037	34726		9168794	16794114	31749	12020987	29151	91215		17377899	12529021	1243854	10697839	6950876	35639	353068	141759	46937	1431208	9.32079e+06	53860.2	0.0167123		0.00584734	-7.418	7.418	0.0874812
CG8709, isoform B	R.T*GDDSPLSEIPHT*PTSNPR.L	323429961	T352T364	UNI:A8DY69		14117727	4005441	5525812		222092	5856966	35318	12220	5352562	7283016	73590	152663		23810	45216	3156000	4000130	3478781	3346544	984333	29564.2	4.17133e+06		0.0179747	142.051	7.15027	7.15027	0.0874812
Locomotion defects, isoform A	K.EQQQLGQS*SPVR.R	74947778	S218	UNI:Q7KS58	1361500	1437637	18029	31084	1136735	2576638	2642204	2343641	1898990	21841		2314791	854305	1939716	1770454	837387		1328465	3370434	4983868	2578543	1.8252e+06	19935	0.017205		0.0112806	-6.47001	6.47001	0.0874812
UVRAG-like protein	R.LEHNYS*NSDSNITLQTER.S	20140917	S683	UNI:Q9VK07	88696	45566	4267127	8370655	71822	51663	3286432	60251	89707	4688662	6001908	64853	164645	172496	55569	25906		2403941	5218567	44731	86085	68172	4.47789e+06	0.190785		62.9642	5.97646	5.97646	0.0874812
CG7337, isoform D	R.GSHS*ISDLSLAANLDGSR.N	218506033	S1203	UNI:A8DYT1	10615	388284	990146	899838	20899	1066678	1873053	21279	42790	747540	1388755	13318	12801	1422893	24098	6727	1280334	1956377	804585	650319	1394361	18664.1	1.00601e+06		0.0155511	60.5129	5.91917	5.91917	0.0874812
Protein peanut	R.SLGANS*STDNVDGK.K	81175190	S522	UNI:P40797	145700481	159666127	3337893	4785390	111252265	467728266	265167973	230392936	142918324	3772056	3405520	260284915	232266667	188861635	153072972	82648606		139823280	381648500	677478321	148125712	1.76389e+08	3.55497e+06	0.0179747		0.0196408	-5.67	5.67	0.0874812
Anon1A4	K.ASEPTVS*FAADKDEK.K	78707166	S82	UNI:O16043	30189		608712	27489	241983	14895964	123351	13698	15630	869950	571308	18527		7821	15671	10212	537425		92349	92393		19852.7	672029	0.184788	0.0203412	39.3223	5.29728	5.29728	0.0874812
LD40489p	R.GT*PTY*SPVR.R	21358097	T235Y238	UNI:Q9V3W7	103989693	109599280	432406	188310091	110455274	235799105	175324196	159923341	128653437	1491865	152063916	230523311	153874526	96678953	140021662	83182761	391566	34386	185011795	215845563	117628807	1.34645e+08	771946	0.0179747		0.00542775	-7.52543	7.52543	0.0885736
LD15650p	R.T*VAGSSPVPR.R	45551157	T163	UNI:Q95RQ8	9393114	9442675	128779		5908207	1641217	20579669	12479229	9994881	333530	244208	16617457	10396343	12612337	10214178	4686775	115292	7458360	132074	176415	9624319	1.06955e+07	192534	0.0179747		0.0172414	-5.85798	5.85798	0.0885736
Protein penguin	K.GPANVANT*ASPLK.A	6831590	T15	UNI:O61345	5021868	9039439	3746	35770	7600214		13553853	9411116	9115844	25324	7982	14946483	389181	7491194	6087148	5410069	7995	11613587	10135457	15808938	4404812	6.84004e+06	12354.8	0.0179747		0.00158341	-9.30275	9.30275	0.0889506
Zinc finger protein 423 homolog	K.VEVPS*IR.N	166215020	S1157	UNI:A1Z9R4	1198284	1168604	11869	21497	2033983	1414043	2748822	2240231	1884884			2764445	2454562	1342750	1241478	906236	13114		41438	2135544	1336752	1.56e+06	12491.2	0.0179747		0.0102341	-6.61047	6.61047	0.0889506
LD15650p	R.TVAGS*SPVPR.R	45551157	S167	UNI:Q95RQ8	9409065	9444076	226226	13123	5881935	1995070	20921757	12357697	10015277	58436	244208	16770238	835296	12654646	10198942	4679442	115292	7497434	19305550	30332345	9683834	1.06552e+07	133318	0.0179747		0.0133588	-6.22606	6.22606	0.0889506
Moesin/ezrin/radixin homolog 1	R.DLDT*DEHIKDPIEDR.R	2828520	T498	UNI:P46150	1623051	1408076			2351728	1213452	3321442	2147258	2137118	22694	79870	3219985	2629288	1990523	1523092	1321695	35828	1498565		1979859	1753234	1.76447e+06	29260.6	0.0179747		0.017046	-5.87442	5.87442	0.0889506
Kismet, isoform C	K.FSEEKPS*SPAVPDGK.V	221330583	S3800	UNI:B7Z002	229515	377199	21171443	24423271	1848227	192627	646506	448685	405695	17081018	19029181	2697371	2315584	322644	525411	236031	10563204	30250	26161158	36035518	16985339	401204	1.62719e+07	0.234006	0.0146786	50.1393	5.64787	5.64787	0.0889506
CG12099, isoform A	R.YSSVTLGS*PK.Q	24655330	S598	UNI:Q9W0D8	1674050	2549073	37153	8586909	588082	41551	9086938	3376777	4565704	87612	57789	5217286	443907	5632479	2890578	1650738	42004	5795601	5470122	8892705	1983574	2.64713e+06	55589.8	0.0179747		0.0208901	-5.58104	5.58104	0.0889506
LD18882p	R.EMEVDGDDS*R.E	18857961	S223	UNI:Q9W3B2	4790588	5493146	75922	8898722	4595639	18241923	7854673	8641806	5009808	20400	31473	7450451	6759018	4761916	5617903	2764915	74725		9412535	19096347	7068257	6.3501e+06	57015.8	0.0203412		0.0105033	-6.57301	6.57301	0.0984858
Protein lin-54 homolog	R.RPPPIS*PQQHR.F	190359804	S649	UNI:A1Z9E2	10312712	11942534	51454	294319	6414693	20160270	2109778	17301182	10430219	34059	162390	13825797	10639611	10494448	11105301	3872479	185748	21598	176434	6433407	6248788	1.29064e+07	90420.3	0.0215618		0.00789468	-6.9849	6.9849	0.107804
Phosphorylase	R.KQIS*VR.G	14916636	S15*	UNI:A4UZZ4	16132518	25046259	61803	88335	16251519	38468659	38044209	22957973	18436935	156406	141953	31745303	25320960	26063723	16317642	8546641	17715	6512043	34778549	63708972	35112952	1.84694e+07	78641.4	0.0240493		0.00390977	-7.9987	7.9987	0.117042
LP05923p	R.QQQQQQQTHAS*LER.Q	281361391	S1003	UNI:Q8MQQ3	3715543	4083307	12478		35646	47319	9748189	4578086	3459721	5169		6631238	5735039	3982421	4156850	900380	45017		42124		5056894	4.15016e+06	20888.1	0.0240493		0.00510566	-7.61369	7.61369	0.117042
Pez	R.NYVSGS*SPDLVSNR.T	19920808	S586	UNI:Q9V3V3		8885	1017114	348169	717155	15435303	3090370	12921	658267	1732054	349816	20638	1255337	5415	17490	188036	2294997		69157	45882		15205.4	1.68139e+06		0.0236813	132.634	7.0513	7.0513	0.117042
GH06923p	R.GTDGCGVVSSS*SR.E	28574514	S178	UNI:Q8MQS4	4111510	3211560	34698	107825	2532869	11893636	5831202	4321939	2903310	65251		5965179	4278222	3645619	2655160	1583344		2942700	5403683	7492829	3766947	3.6962e+06	49974.3	0.0239412		0.0117684	-6.40893	6.40893	0.117042
CG3689, isoform C	R.GSQGQADAASSNNNGT*QK.Y	116007798	T33	UNI:Q0E8G6		6854291	8398033	14802209	6098849	27029168	10946476	164433	6343815	9047435		9643438	6351095	8283078	130607				14845316	17013441	8692470	147520	8.72273e+06			55.022	5.78194	5.78194	0.117042
CG9894, isoform A	K.AAAADAAGDAADNGTS*K.D	226423988	S55	UNI:Q9VQF7	60665094	77273038	433149	108120322	52358960	170273035	112056265	86251356	80516677	1074716	83677735	86165546	74235240	63339186	66868408	43928614		120081206	115260203	167863728	58749450	7.12616e+07	753933	0.0261611		0.00980014	-6.67298	6.67298	0.124412
CG6995, isoform B	K.LLHDEASDDKS*IK.S	45551966	S209	UNI:Q8IMV6	1989899	2397586	19444	32400		27989	4629770	4397394	2734158			4532077		4087247	3344528	1056299	35667		285344	9907201	3026174	3.24394e+06	27555.2	0.0261611		0.0102178	-6.61277	6.61277	0.124412
Ankyrin repeat and KH domain-containing protein mask	R.NILS*SPVGS*SK.A	74947744	S3542S3547	UNI:Q9VCA8	59205705	41249003	488875	2843896	4551763	7154238	79320625	109892760	46158544	2473019	2080796	94817347	6463805	29448563	102256282	2575568	1076212	22406227	5625714	7731325	179067771	9.04516e+07	1.34604e+06	0.0251845		0.0137619	-6.18317	6.18317	0.124412
CG10188, isoform A	R.NSTGGIS*THS*LNEAELAR.D	28574360	S235S238	UNI:Q9VIV0	1760843	987057	65695	19226	4154248	10954711	5124195	2152566	2390087	24150	147090	3886120	3449830	2021629	1580536	1135258	11919			4145262	1807295	1.83131e+06	33921.3	0.026488		0.0186897	-5.74161	5.74161	0.127301
Toutatis, isoform A	K.TIS*ETEQQTTQQQQK.Q	161076540	S539	UNI:A1Z8M2	40500	114489	4044782	5740031	1737382	6301568	4697655	78614	58538	3271040	4014731	4150318	3951239	3192655	30485	2293946	1043097	1280734	5197436	4809046	2648868	49866.4	2.78631e+06		0.0294744	58.5656	5.87198	5.87198	0.139825
CG12822, isoform A	R.T*SVGPHESSLDFYDSR.Q	45552503	T262	UNI:A1Z759			2045624	2550495	19219	683589	367078	44324	312490	2497459	2231725	366051	211318	215940	55379	190989		1406748	2180851	1288371		49851.5	2.27154e+06			56.3455	5.81623	5.81623	0.139825
Osa, isoform D	K.DGAGNGS*DS*EDADEGIDLGQVR.V	33301341	S1930S1932	UNI:E1JIN6	87667	101555	1984985		3545145	14504412	1508329	47300	515059	4739795	1526550	1906998	1769586	879608	35959	753094	12545763	27508	2707669	258901	212700	56975.1	6.42351e+06		0.0307756	157.247	7.29689	7.29689	0.141814
SH3 domain-binding protein 5 homolog	R.LS*NELLDR.S	49037289	S452	UNI:Q9V785	320815	122077	5111547	6508193	3283747	5951691	47236	116400	103102	4000949	5153105	381034	5103419	53670	66951	106723	5929515	3793190	6287559	6121996	301112	168055	5.014e+06	0.223081	0.0376362	46.2901	5.53263	5.53263	0.141814
FI06908p	K.RKS*FLEDDTEEQK.K	281360642	S80	UNI:Q9W396	1991432	5196095	16556		2134006	3508010	7040197	7509911	4482141	13749	26196	5090414	5745299	4258991	4909076	2403270	79579	60799	107742	425900	3218193	4.80347e+06	36628.1	0.032011		0.00878499	-6.83074	6.83074	0.143892
FI11475p	R.SPTAGHDFNGSST*TPGYANQGSLPR.Q	295855510	T82	UNI:Q8INW7	3688404	2179088	37428	38398	4985876	705666	7821409	5580577	5174181	10149	46575	8178881	5613496	4392705	4255534	2036604		7154510	32558	4051151	4496375	4.50817e+06	23788.6	0.03215		0.00598305	-7.3849	7.3849	0.146162

## Sheet: DILP2 30min
Protein name	Identified Peptide sequence	NCBI Accession No	Phosphosite annotated	accession number for psite	Peakarea Mock A	Peakarea D2_3_A	Peakarea D2_10_A	Peakarea D2_30_A	Peakarea D5_3_A	Peakarea D5_10_A	Peakarea D5_30_A	Peakarea Mock B	Peakarea D2_3_B	Peakarea D2_10_B	Peakarea D2_30_B	Peakarea D5_3_B	Peakarea D5_10_B	Peakarea D5_30_B	Peakarea Mock C	Peakarea D2_3_C	Peakarea D2_10_C	Peakarea D2_30_C	Peakarea D5_3_C	Peakarea D5_10_C	Peakarea D5_30_C	Average peak area of Mock	Average peak area of D2_30	Heatmap qvalues for labelfree Mock	Heatmap qvalues for labelfree D2_30	Average ratios for D2_30 vs Mock	log2fc	|log2fc|	Qvalues for D2_30 vs Mock
CG1399, isoform B	K.LGLES*PT*ATPHLPTK.R	281360329	S925T927	UNI:A1Z734	7382749	4701661		18845	6641297	9903888	9753936	7585050	8113538	321804	10887	10880136	12532290	5313048	5984846	6937968	718180		8424671	9799875	9241363	6.98421e+06	14866.1	0.0137361		0.00199395	-8.97016	8.97016	0.0770999
CG42348, isoform D	R.NIS*VDFEK.T	320546077	S1263	UNI:B7Z086	61247	7905883	8454312	8060574	5308459	13797577	10739538	16277	5333688	7526043	9368368	6504772	9192282	7754723		6773	660520	5065146	6698960	9930173	7562004	38762	7.49803e+06		0.0341719	353.583	8.46591	8.46591	0.155562
Anon1A4	K.ESSEAVLPAVENGSEEVTNGDST*DAPAIEAVK.R	78707166	T131	UNI:O16043	75232376	25719656	4433679	613649	86570607	70361989	74821546	243259332	83494604	63232976	379231	69208434	46659237	1309144	85628526	56708560		62482	34555622	21771861	58503995	1.34707e+08	351788	0.0294744		0.00348179	-8.16596	8.16596	0.139825
Hangover, isoform C	R.S*LLGALGVGSSAEESR.S	110831810	S964	UNI:B7Z0Z1	26054	3828	2633417	5821986		4571602	128279		136186	3237951	5701285	24163		74428	59148	66540		13052610	1525523	1668968	10067256	42600.6	8.19196e+06		0.0605295	222.068	7.79486	7.79486	0.139825
Kismet, isoform C	K.SEES*PEKHDTADNLEDKNS*DAEESTK.I	221330583	S3697S3712	UNI:B7Z002	201641	350004	101956877	96970569	1215727	474531	480350	1193258	622960	381651	71437637	844613	476644	507342	726970	124530		61598009	453908	361513	258430	707290	7.66687e+07	0.191339	0.0179747	208.502	7.70392	7.70392	0.117042
CG8709, isoform B	R.T*GDDSPLSEIPHT*PTSNPR.L	323429961	T352T364	UNI:A8DY69		14117727	4005441	5525812		222092	5856966	35318	12220	5352562	7283016	73590	152663		23810	45216	3156000	4000130	3478781	3346544	984333	29564.2	5.60299e+06		0.0179747	187.107	7.54772	7.54772	0.0888492
Protein ELYS homolog	R.RS*FTEHQDSPR.T	201066251	S1863	UNI:Q9VWE6	4528614	5830723		37397		35882	14563850	6242596	5713244		19896	10506155	8574918	9518800	4652197	2504434	3030626		9976366	18915962	7987350	5.14114e+06	28646.5	0.0179747		0.00572254	-7.44913	7.44913	0.0888492
Protein tramtrack, beta isoform	R.KLSGSS*NGT*GNDYDDFDR.E	20455517	S206T209	UNI:P17789	188944	145345	22290757	29228515	2146173	1427667	1279633	81006	1053180	22754783	24750961	713439	843325	324476	367028	157792	14842	10993833	30092988	439307	216317	212326	2.16578e+07		0.0240493	163.398	7.35224	7.35224	0.117042
Anon1A4	K.ESSEAVLPAVENGSEEVT*NGDSTDAPAIEAVK.R	78707166	T126	UNI:O16043	1061971	25233391	11366560	73589200	1321596	2000451	1393463	2900657	83499029	9915350	91334244	487051	863646	11737018	677091	319442	106661	165608473	6413476	3343139	1325000	1.54657e+06	1.10177e+08		0.0240493	115.124	6.84704	6.84704	0.117042
CG1908	K.SEFLLS*PTEK.R	254939759	S487	UNI:Q9VZ22	10092		1950221	1402187		682567			11514	1909084	2329701				9479			800823	1386461	110878	27843	9785.79	1.5109e+06		0.0265607	111.712	6.80364	6.80364	0.128113
Without children, isoform B	R.ES*GTSSPPLSM#PGVHPPAQR.G	161078688	S1049	UNI:A8JRE3	22518		4041348	4794401	48137	27038		66941	19762	67741	3519422	34001		41369	22848		8208	1316782	60346			37435.8	3.2102e+06		0.026488	107.707	6.75097	6.75097	0.127287
Pre-rRNA-processing protein TSR1 homolog	R.DSDTEEFQDT*VSVASEAAINDEK.Y	74870189	T450	UNI:Q9VP47								28903			2403612				25982			3084433				27442.5	2.74402e+06			100.938	6.65732	6.65732	0.117042
Signal transducer and transcription activator	R.NAS*PVKR.D	2500903	S682	UNI:Q24151	2887616	3469761	3856609	33376	38097		5509167	5074703	3386465	3923346	47946	5063717		3878102	3607194	1661268			4149002	7786114	3671518	3.8565e+06	40661.4	0.0179747		0.0105032	-6.57303	6.57303	0.0889506
Protein suppressor of hairy wing	K.KEEAQVS*PVVK.K	33860216	S724	UNI:P08970	2343622	3933476	4371443	36297	293104	20227	6771671	4194669	3931373	3680089	33005	6762243	9696	3952694	4187072	334776	47093		61325	14182499	2371975	3.57512e+06	34651.2	0.0179747		0.0116779	-6.42007	6.42007	0.0889506
CG7536, isoform A	R.GS*LPDLR.I	90855641	S661	UNI:Q9VWZ2	132070	1134968	4761988	7918325	128921	1647490	8335587	73243	2812742	4851992	6758575	2388411	23176	2783509	37445	148248	1452672	3566760	6418467	10159130	574070	80919.1	6.08122e+06		0.0209629	82.495	6.36623	6.36623	0.104416
UVRAG-like protein	R.LEHNYS*NSDSNITLQTER.S	20140917	S683	UNI:Q9VK07	88696	45566	4267127	8370655	71822	51663	3286432	60251	89707	4688662	6001908	64853	164645	172496	55569	25906		2403941	5218567	44731	86085	68172	5.59217e+06	0.190785	0.0240493	79.0834	6.3053	6.3053	0.0936985
Toutatis, isoform A	K.TIS*ETEQQTTQQQQK.Q	161076540	S539	UNI:A1Z8M2	40500	114489	4044782	5740031	1737382	6301568	4697655	78614	58538	3271040	4014731	4150318	3951239	3192655	30485	2293946	1043097	1280734	5197436	4809046	2648868	49866.4	3.6785e+06		0.0290361	78.27	6.29039	6.29039	0.139741
CG7337, isoform D	R.GSHS*ISDLSLAANLDGSR.N	218506033	S1203	UNI:A8DYT1	10615	388284	990146	899838	20899	1066678	1873053	21279	42790	747540	1388755	13318	12801	1422893	24098	6727	1280334	1956377	804585	650319	1394361	18664.1	1.41499e+06		0.0166197	77.0729	6.26815	6.26815	0.0874812
CG32685	K.TT*ASPVAPPIAPVVPPEVK.A	261599090	T787	UNI:Q9W2Y5	689580		160206		773109	331504	932455	876983	281901	83441	11607	1158040		626605	880450			14691	138073	34020	441372	815671	13149	0.0128327		0.0149605	-6.0627	6.0627	0.0673608
AT15596p	R.AHS*PVGR.R	320545490	S437	UNI:Q9W013	8155690	8628345	8481568	165924	4794808	60014	15235171	12629191	7918995	8265489	148782	11895517	10076946	9315316	8354815	3890213		114156	8646254	14677678	9955488	9.71323e+06	142954	0.0107559		0.015263	-6.03382	6.03382	0.0478683
CG16721	R.FVLPSLDGT*PPK.I	18858055	T47	UNI:Q9W461	2166136	997268	2491887		1504035	3170483	3765092	3793931	2925647	2032633	47525	2883634	1511843	2993416	1886673	921990	168396	41906	2084935	2524053	2493949	2.61558e+06	44715.9	0.0233979		0.0173691	-5.84733	5.84733	0.116987
Bloom syndrome protein homolog	R.NQLIHDLCGEPDNFS*PPS*SPR.D	17366114	S506S509	UNI:Q9VGI8	33695	112555	1219729	812393		1291468	903915	43270	33763	1804587	1230221	52975	1762024	1497658	16205	38756	10074402	1899312	449198	48612	1431953	31056.8	1.31398e+06		0.0213561	56.5823	5.82228	5.82228	0.106727
RING finger protein unkempt	R.IISPGFGDGLSIS*PSVR.I	34395860	S411	UNI:Q86B79	50439		2624116	1416612		5105570	5273929	19630		2567000	1608303			3084205	59202	8615		2205859	4019615		2839372	43090.3	1.74359e+06		0.0203412	49.0921	5.61742	5.61742	0.0984858
Brd8	K.NVDDVVAS*PSNDKAEVIDFEDK.L	77455194	S418	UNI:Q9VAM5	12741287	250972	456161	531311	22672122	8366993	14792410	18052136	101029	1415633	114237	21158197	13589546	14863610	17415647	737141	100075	389081	453619	14168923	15113396	1.60697e+07	344876	0.0341719	0.28333	0.0234563	-5.41388	5.41388	0.12842
Jarid2	R.VNS*NSSLFSGSAK.S	24661681	S1687	UNI:Q9VT00	1026087	256683	8022808	17250452	670490	16585154	5119968	224542	549961	9982485	17807110	447068	19920412	2176257	330320	1142478	349613	10116925	12317873	13701265	611624	526983	1.50582e+07		0.0333201	42.2479	5.40081	5.40081	0.151983
205 kDa microtubule-associated protein	K.NDGDFSTNS*NTTTSTDEVVAR.Q	126746	S130	UNI:P23226		1083892		21849	1283110	2249241	3130684	972098	1719543		34747	1418430	4219014	1163773	1114788	351406	468259	13120	6738	3383796	967251	1.04344e+06	23238.7			0.0237567	-5.39552	5.39552	0.14682
SH3 domain-binding protein 5 homolog	R.LS*NELLDR.S	49037289	S452	UNI:Q9V785	320815	122077	5111547	6508193	3283747	5951691	47236	116400	103102	4000949	5153105	381034	5103419	53670	66951	106723	5929515	3793190	6287559	6121996	301112	168055	5.1515e+06	0.223081	0.0382366	40.4044	5.33644	5.33644	0.143892
Protein yorkie	R.SYDVIS*PIQLNR.Q	122012825	S255	UNI:Q45VV3	2158294	1073335	1906512	35615303	541860	1399960	2213890	1176835	941708	1895338	42454873	2246853	486157	2135362	905238	689744		60571158	1763455	1869105	2373019	1.41346e+06	4.62138e+07	0.171363	0.0109184	39.8296	5.31577	5.31577	0.0888492
Short spindle protein 4	R.GTLQLGY*DTDS*GSEK.Q	229891669	Y490S494	UNI:A1ZAU8	177890	7476989	3482034	3986606	134273	941300	10514652	252987	9600010	9835943	11136924	573580	49085	387336	169284	282206	94137	8050858	441400	8764957	32763870	200054	7.7248e+06		0.0186502	37.9968	5.24781	5.24781	0.0904595
CG12822, isoform A	R.T*SVGPHESSLDFYDSR.Q	45552503	T262	UNI:A1Z759			2045624	2550495	19219	683589	367078	44324	312490	2497459	2231725	366051	211318	215940	55379	190989		1406748	2180851	1288371		49851.5	2.06299e+06		0.0218414	37.8762	5.24322	5.24322	0.108866
Germinal centre kinase III	R.SS*SKPELR.Q	25012570	S454	UNI:Q9VEN3	15181415	15145385	661929	516882	66651	43785	28890412	20475197	14686445	579251		26116039	231296	16950140	16002538	7242432	523177	308090	29647576	40754180	15499069	1.72197e+07	412486	0.0203412		0.0266498	-5.22973	5.22973	0.0984858
CTP:phosphocholine cytidylyltransferase 1, isoform A	K.STINST*SPPATPSSSASPGSTLTTR.K	24655323	T15	UNI:Q7K4C7	3604758	2273594	119987	67343	5176389	6473529	5454786	4491636	4333863		149094	7002116	3781478	3203461	3588589	2167787		137239		5342048	3683613	3.89499e+06	117892	0.0155511		0.0300395	-5.05699	5.05699	0.0874812
Phosphoinositide 3-kinase, Dp110	R.TDTTSFSSDY*ELTK.M	110705386	Y138	UNI:P91634		640985	1726899	2445135	1134996	2530130	2567903	60729	999043	1477517	3063887	1377574	1459432	1074013	132645	381052	491136	1974684	1092030	1282208	874191	96687	2.49457e+06		0.0341719	32.6694	5.02987	5.02987	0.155562
Alicorn	K.ST*DLS*TPS*SPAHFR.D	212287946	T18S21S24	UNI:A1Z7Q8	95098	322034					242003	128538	112959	3285477	3377622	77712		310464	100745		402736	3623228		455988	667705	108127	3.50043e+06			31.1208	4.95981	4.95981	0.0719088
CG2446, isoform A	R.NTATESETENENT*NPAALTPLQSGEAK.N	320541970	T281	UNI:Q9VYV4	689761	78275	24957532	23830476	941396	579263	1213866	971600	782350	20120707	30401272	884843	630326	192406	682739	477777	68782	18415745	868694	22943514	498581	781367	2.42158e+07	0.175414	0.0426989	30.9374	4.95128	4.95128	0.0535585
FI04011p	K.TST*SPS*PVLNALR.S	219990651	T239S242	UNI:Q9Y095	680182	591413	13709	18930	1151110	37581	189968	1652857	1254678		32893	1538590	782355	1182672	754399	922429	1755138	38230	71872	52573	1480811	1.02915e+06	30017.7	0.0211029		0.0328025	-4.93005	4.93005	0.106727
Nup358	K.IETQS*PAK.D	45550830	S2385	UNI:Q9VBU7	10820445	122585	12068078	528588	7632391	31867881	21343520	15268154	15684905	15461871	532861	17186302	13163390	11937506	10594383		114088	227544	21156377	29691175	15320400	1.22277e+07	429664	0.0179747		0.0350763	-4.83336	4.83336	0.0889506
BcDNA.GH11110	R.S*PGSDSDTSTR.R	24586450	S603	UNI:Q7KMJ6	98532	100351	1658878	2913569	410253	4277399		95705	92143		2407509			748712		268045					2264440	97118.9	2.66054e+06			27.3626	4.77414	4.77414	0.117042
C-terminal binding protein, isoform B	R.T*PPAAAAGGVAAAVYPEGK.L	24646452	T359	UNI:A4V2S3	28093619	26605881	4028449	1530765	8151746	7366710	3583375	97603936	14029015	6316085	2525468	9005457	6882020	4099338	84969987	21434685	3242415	2638367	172334	2482382	19094008	7.02225e+07	2.23153e+06	0.0297218		0.0371377	-4.75097	4.75097	0.139825
Maternal gene required for meiosis, isoform D	R.SAS*AGGGLGGDLDYR.A	320542056	S726	UNI:Q9VY72	542636	389421			763411	930428	627113	544231	486324		25179	859305	492843	632036	409414	366448	1298395	15028		784623	494672	498760	20103.6	0.0236813		0.0414857	-4.59124	4.59124	0.117042
Pez	R.ASS*IQS*APGVVPVPAAR.N	221307794	S760S763	UNI:Q9V3V3	42458	220809	363758		1127777	721305	869687	43270	975141	333736	1037806	1109745	996215	743974		324539	13301979	1140698	937512	1322414	190045	42864.2	1.08925e+06			23.9844	4.58403	4.58403	0.0874812
LD06557p	K.TVTSGS*SEKPSTSSSAAAAGAGGR.I	19922592	S74	UNI:Q7K159	971529	993748	46686	46059			1086451	1688938	1331757	32679	66432	1134979		665614	883674	561583			76028	1391628	580211	1.18138e+06	56245.5	0.0293036		0.0433712	-4.52712	4.52712	0.151983
Transmembrane protein windpipe	R.YS*PVYSPETGR.V	25012709	S623	UNI:Q9W266	4252181	2327523	61685	222722	5583641	13383607	9627500	3884379	6265131	224369	156421	7936369	5971708	5594296	3118274	3421971	2152775	131956	204038	7329740	2887223	3.75161e+06	170367	0.0116294		0.0449882	-4.47431	4.47431	0.0625047

## Sheet: DILP5 3min
Protein name	Identified Peptide sequence	NCBI Accession No	Phosphosite annotated	accession number for psite	Peakarea Mock A	Peakarea D2_3_A	Peakarea D2_10_A	Peakarea D2_30_A	Peakarea D5_3_A	Peakarea D5_10_A	Peakarea D5_30_A	Peakarea Mock B	Peakarea D2_3_B	Peakarea D2_10_B	Peakarea D2_30_B	Peakarea D5_3_B	Peakarea D5_10_B	Peakarea D5_30_B	Peakarea Mock C	Peakarea D2_3_C	Peakarea D2_10_C	Peakarea D2_30_C	Peakarea D5_3_C	Peakarea D5_10_C	Peakarea D5_30_C	Average peak area of Mock	Average peak area of D5_3	Heatmap qvalues for labelfree Mock	Heatmap qvalues for labelfree D5_3	Average ratios for D5_3 vs Mock	log2fc	|log2fc|	Qvalues for D5_3 vs Mock
CG42348, isoform D	R.NIS*VDFEK.T	320546077	S1263	UNI:B7Z086	61247	7905883	8454312	8060574	5308459	13797577	10739538	16277	5333688	7526043	9368368	6504772	9192282	7754723		6773	660520	5065146	6698960	9930173	7562004	38762	6.17073e+06		0.032737	243.151	7.92571	7.92571	0.149886
Maternal protein tudor	R.FSNS*ESPR.R	73920966	S934	UNI:P25823	12351	49420	27483	39648	3954153	13348104	7973176	69555	3117410	63198	165858	7787561	5630253	5302092	30011	2458824	5381197	1364736	7795211	274903	4849026	37305.8	6.51231e+06		0.0213561	230.619	7.84937	7.84937	0.106727
Inositol hexakisphosphate and diphosphoinositol-pentakisphosphate kinase	K.MATSANS*LFSTAVISGS*SSAPNLR.D	239938731	S1143S1153	UNI:Q9VR59	5191895	9163	43045	54327	64878	247111	6860	18304516	108387	391321	24620	107987	2177689	4293715	10155178	5460970	162595	780314			78643	1.12172e+07	86432.3	0.0360384		0.00919774	-6.7645	6.7645	0.163053
Osa, isoform D	R.LVS*GGSS*SSGAHAEGK.K	33301341	S2081S2085	UNI:E1JIN6	128163	3520838	859606	2282552	2576616	10466142	7419401	40175		5062049	6365531	6315182	5148301	3936332	69729	1854176		1389213	9100540	9123434	2811962	79355.8	5.99745e+06		0.025517	102.603	6.68093	6.68093	0.124412
Protein dopey-1 homolog	K.DISASDT*GQQSSSDLDTPR.S	156630498	T628	UNI:A1ZBE8	12301	835477	1294267	2279891	1517327	1241079	2912176	25444	9304621	1490212	2223857	2033956	3047395	576632		1089961	32177	687025	4425388	2543563	403932	18872.8	2.65889e+06		0.0341719	101.644	6.66738	6.66738	0.155562
Toutatis, isoform A	K.TIS*ETEQQTTQQQQK.Q	161076540	S539	UNI:A1Z8M2	40500	114489	4044782	5740031	1737382	6301568	4697655	78614	58538	3271040	4014731	4150318	3951239	3192655	30485	2293946	1043097	1280734	5197436	4809046	2648868	49866.4	3.69505e+06		0.0213561	88.7278	6.47132	6.47132	0.106727
CG3689, isoform C	R.GSQGQADAASSNNNGT*QK.Y	116007798	T33	UNI:Q0E8G6		6854291	8398033	14802209	6098849	27029168	10946476	164433	6343815	9047435		9643438	6351095	8283078	130607				14845316	17013441	8692470	147520	1.01959e+07		0.0270941	86.1553	6.42887	6.42887	0.13105
ADAM metalloprotease	R.ASNDDIY*SVIDEIPPAAQTLK.R	78707292	Y1153	UNI:Q6QU65		37178	2746962	1899820	3481070	5956972	6075498	38389	3464048	1852023	229142	3553785	1937452	3575516	31763			1170918	1733371	758046	2549296	35076.2	2.92274e+06		0.0239969	73.5725	6.20109	6.20109	0.117042
AT10562p	R.RLS*T*DSTR.S	82582269	S65T66	UNI:D3PFH9	51817	67871	43991	168267	2591243	7337402	4972562	83832		30219	122208	5091805	3165633	2892831		1473455		69624	4168316	6715948	3654912	67824.3	3.95045e+06		0.0209629	55.3729	5.79111	5.79111	0.124412
Osa, isoform D	K.DGAGNGS*DS*EDADEGIDLGQVR.V	33301341	S1930S1932	UNI:E1JIN6	87667	101555	1984985		3545145	14504412	1508329	47300	515059	4739795	1526550	1906998	1769586	879608	35959	753094	12545763	27508	2707669	258901	212700	56975.1	2.71994e+06		0.0179747	52.0182	5.70094	5.70094	0.0874812
U3 small nucleolar RNA-associated protein 18 homolog	K.NEDDEDVS*S*DEELLR.T	21429050	S164S165	UNI:Q9V7P1		214837	1842292	44580	2142334	4325010	873449	76092	1879640	4789025	3436444	2707568	1576604	2119240	43623	864957	12438856	8511257	1828529	1126925	64218	59857.2	2.22614e+06		0.023593	38.7497	5.27611	5.27611	0.117042
Lethal (3) 76BDm	R.RHS*SDDTLDNR.R	218506051	S1259	UNI:Q9VW22	783480	1161938	705830	520903	27353274	46347902	31131488	1582309	893925	674222	1082663	36881711	20005874	1298167	962264	13135206	728726	452036	33781421	3976607	4201434	1.10935e+06	3.26721e+07	0.166289	0.0150576	31.1092	4.95927	4.95927	0.0779474
CG4511, isoform A	R.GGYDS*DDS*DIDLDD.-	281361548	S207S210	UNI:Q9VGV8		661474	3882407	341830	10374835	6023336	3066268	293696	5668061	10680205	8298068	11080187	8289117	4863599	342656	3155560	10541415	14070726	7380900	2247497	2748295	318176	9.61197e+06		0.0179747	29.6335	4.88916	4.88916	0.0885736
Pez	R.ASS*IQS*APGVVPVPAAR.N	221307794	S760S763	UNI:Q9V3V3	42458	220809	363758		1127777	721305	869687	43270	975141	333736	1037806	1109745	996215	743974		324539	13301979	1140698	937512	1322414	190045	42864.2	1.05834e+06		0.0107559	26.1046	4.70623	4.70623	0.0478683
Pez	R.AS*SIQS*APGVVPVPAAR.N	221307794	S759S763	UNI:Q9V3V3	42458	221608	818900	862749	1128813	717832	867035	43270	973647	907461		1104373	990155	741514		319839	1046616	226926	937512	1317108	421408	42864.2	1.0569e+06		0.0107559	26.0547	4.70347	4.70347	0.0478683
Transcriptional regulator ATRX homolog	K.NVTINDS*S*DEEPLK.G	17366808	S126S127	UNI:Q9GQN5		4318019	1091135	266483	1621880	1614104	2094789	163037	1498879	1959294	4811684	2884552	2539285	1097099	73603	944050	34040	6766411	2193184	2282987		118320	2.23321e+06		0.0435211	23.7451	4.56955	4.56955	0.187429
B4, isoform A	K.SS*S*SLHQLPLFSLPQK.L	24584141	S903S904	UNI:Q9VJX3	31855	442935	560197	162213	837580	1828730	1377718	64478	640068	571989	19254	2327174	773645	1085819	51850	123669			443774	261675	567742	49394.4	1.20284e+06		0.0462888	23.6483	4.56366	4.56366	0.193444
Epidermal growth factor receptor pathway substrate clone 15, isoform B	R.NFAEDFS*S*GDEIGSAAK.T	24762736	S1004S1005	UNI:Q8MMD2	35180	12903	435770	18969	1518543		430463	112301	441361	1130440	41853	576224	1420857	1153601	37899	569246			795966	276733	30184	61793.6	963578	0.184436	0.0489638	23.0994	4.52979	4.52979	0.187429
Protein daughter of sevenless	R.DLPQLSDT*ENT*SPAIVAR.R	74948829	T515T518	UNI:Q9VZZ9	830022	200515	28798707	23034637	20682328	32984342	19063171	901288	8861691	20786978	1011750	23109729	18668374	11980926	806504	470888	36963101	1231298	12008771	13594177	10065247	845938	1.86003e+07		0.0137361	21.8162	4.44733	4.44733	0.078039
COP9 signalosome complex subunit 7	K.SQTSDS*DESM#QIDTHGPGTSGGLGQSELR.K	55976624	S235	UNI:Q9V4S8	24890	344239	1184329	1455511	523009	741561	711120	49909	892661	1278886	921187	1082632	754069	546587			321394	542089	912023	581039	494973	37399.6	839221		0.0435865	21.3525	4.41633	4.41633	0.187429
Delta-coatomer protein, isoform B	K.DVDS*FVDQLK.N	324096440	S246	UNI:Q7K7G0	69669	45442	35711	55827	558168	27596	951301	46343	922349		4425	915291	179799	858904	29431	2985	17142	12147	866520	388521	236206	48480.9	779993	0.166978	0.053018	19.0682	4.25309	4.25309	0.110333
Jarid2	K.SFS*DS*DDEPLAIK.V	24661681	S806S808	UNI:Q9VT00		54490	339393	29765	1103191	2380317	463197	83373	1215918	2157458	3239878	2211810	899160	1874266	140752	548219	4830206	21932	1371966	664146	44090	112062	1.56232e+06		0.0445115	18.1382	4.18096	4.18096	0.190462
Serpent, isoform D	R.S*S*HSGGGGGGTLPAFQR.I	73920793	S94S95	UNI:E2QCY6	27085908	42957543	3639288	2225133	1369665		4080700	41262487	42163599	1254856		990518	886898	34025666	26544927	827722	15268	6181359	2748995	2701004	13002073	3.16311e+07	1.70306e+06	0.123344	0.197681	0.0593776	-4.07394	4.07394	0.117042
CG42232	K.TS*QGEDSTDNLQGK.G	221379506	S2288	UNI:B7Z0I8	662848	861530	1241628	722758	9133551	36377299	2149763	1215746	835957	1375098	1338425	16362617	1164996	1443275	818713	437906	603518	14633777	15713405	24422157	750033	899102	1.37365e+07	0.191823	0.0203412	15.477	3.95205	3.95205	0.0974363
Phosphoinositide 3-kinase, Dp110	R.TDTTSFSSDY*ELTK.M	110705386	Y138	UNI:P91634		640985	1726899	2445135	1134996	2530130	2567903	60729	999043	1477517	3063887	1377574	1459432	1074013	132645	381052	491136	1974684	1092030	1282208	874191	96687	1.20153e+06		0.0416438	15.4583	3.95031	3.95031	0.183991
La-related protein	R.RRT*GS*FGSTTVR.I	347595829	T1573S1575	UNI:Q9VAW5	673750	6489896	9841532	11225226	6278533	14789693	9846975	1270566	6395693	8673535	8987799	15246450	12681837	5810602	1065967	2717441	6089494	2149352	14590181	29775822	2928808	1.00343e+06	1.20384e+07		0.034004	11.6686	3.54456	3.54456	0.155562
AT08017p	K.NDSPDGAS*DNES*LEEFDDEELK.G	262051013	S379S383	UNI:Q7K4I5	36510	35675	583986		622351	342745	361958	51251	366684	589660	506203	680183	466840	365485	126384	224505		1144870	553402	207615	122323	71381.8	618645		0.0423776	11.5655	3.53175	3.53175	0.185686
Ribosome biogenesis protein BOP1 homolog	K.DSEPTNEVVASS*EAS*ENEEEEEDLLQAVK.D	122129615	S24S27	UNI:Q7K0Y1		46127	34114	26935	637554	179193		57196	142914	159372	22015	542613	64378	450640	41891	27224	709880				25766	49543.2	590084			9.4869	3.24594	3.24594	0.198216

## Sheet: DILP5 10min
Protein name	Identified Peptide sequence	NCBI Accession No	Phosphosite annotated	accession number for psite	Peakarea Mock A	Peakarea D2_3_A	Peakarea D2_10_A	Peakarea D2_30_A	Peakarea D5_3_A	Peakarea D5_10_A	Peakarea D5_30_A	Peakarea Mock B	Peakarea D2_3_B	Peakarea D2_10_B	Peakarea D2_30_B	Peakarea D5_3_B	Peakarea D5_10_B	Peakarea D5_30_B	Peakarea Mock C	Peakarea D2_3_C	Peakarea D2_10_C	Peakarea D2_30_C	Peakarea D5_3_C	Peakarea D5_10_C	Peakarea D5_30_C	Average peak area of Mock	Average peak area of D5_10	Heatmap qvalues for labelfree Mock	Heatmap qvalues for labelfree D5_10	Average ratios for D5_10 vs Mock	log2fc	|log2fc|	Qvalues for D5_10 vs Mock
LD24833p	K.VASSALTS*PLK.T	281360099	S184	UNI:Q9VND3	892690272	1098448764	523519810	2162678403	1295272	101255	705116409	3512160620	851511632	455112288		1019931932	1189872	784779	2574605091	377646	62419	189498927	127458	428956	1759168777	2.32649e+09	573361	0.0203412		0.000206275	-12.2431	12.2431	0.0984858
CG42348, isoform D	R.NIS*VDFEK.T	320546077	S1263	UNI:B7Z086	61247	7905883	8454312	8060574	5308459	13797577	10739538	16277	5333688	7526043	9368368	6504772	9192282	7754723		6773	660520	5065146	6698960	9930173	7562004	38762	1.09733e+07		0.0299689	395.009	8.62574	8.62574	0.139825
Sterile20-like kinase, isoform F	K.LPGTPTS*ILR.D	221468633	S357	UNI:B7YZQ1	25742	7415	7459125	5704242	15882	8086445	8950560	13347	62112	6853941	605149	13184		5720868	25049	15923		5518749	7190642	10902298	4707408	21379.3	9.49437e+06	0.286969		374.687	8.54954	8.54954	0.0874812
CG1677	R.SNS*PTNDKDEVVADHGGES*PGGGGDPILDR.S	219990637	S25S41	UNI:Q9W3R9	23741	23257	49434	95020	4795177	14025094	10760747	51246		38150	343466	7486449	5998354	3352651	196012	2074079		449016	904472	4168541	1551628	90333.1	8.064e+06	0.235051	0.031965	243.024	7.92495	7.92495	0.166642
CG9727	R.S*QSVPLSQLQR.R	51092155	S1028	UNI:Q9VI23	156403	1354617	3345990	4023981	2750947	4185495	4418664	21590	2031018	3223311	3705889	4374536	10348432	5084719	159696	29416	2417172	1712841	3053856	3775531	1831180	112563	6.10315e+06		0.0462715	176.573	7.46412	7.46412	0.193435
Toutatis, isoform A	K.TIS*ETEQQTTQQQQK.Q	161076540	S539	UNI:A1Z8M2	40500	114489	4044782	5740031	1737382	6301568	4697655	78614	58538	3271040	4014731	4150318	3951239	3192655	30485	2293946	1043097	1280734	5197436	4809046	2648868	49866.4	5.02062e+06		0.0137361	121.202	6.92127	6.92127	0.0779474
Osa, isoform D	R.LVS*GGSS*SSGAHAEGK.K	33301341	S2081S2085	UNI:E1JIN6	128163	3520838	859606	2282552	2576616	10466142	7419401	40175		5062049	6365531	6315182	5148301	3936332	69729	1854176		1389213	9100540	9123434	2811962	79355.8	8.24596e+06		0.0179747	113.55	6.82719	6.82719	0.0888492
Protein dopey-1 homolog	K.DISASDT*GQQSSSDLDTPR.S	156630498	T628	UNI:A1ZBE8	12301	835477	1294267	2279891	1517327	1241079	2912176	25444	9304621	1490212	2223857	2033956	3047395	576632		1089961	32177	687025	4425388	2543563	403932	18872.8	2.27735e+06		0.031965	110.331	6.78569	6.78569	0.143892
AT10562p	R.RLS*T*DSTR.S	82582269	S65T66	UNI:D3PFH9	51817	67871	43991	168267	2591243	7337402	4972562	83832		30219	122208	5091805	3165633	2892831		1473455		69624	4168316	6715948	3654912	67824.3	5.73966e+06		0.0240493	89.6819	6.48675	6.48675	0.139825
CG3689, isoform C	R.GSQGQADAASSNNNGT*QK.Y	116007798	T33	UNI:Q0E8G6		6854291	8398033	14802209	6098849	27029168	10946476	164433	6343815	9047435		9643438	6351095	8283078	130607				14845316	17013441	8692470	147520	1.67979e+07		0.0431827	84.4443	6.39993	6.39993	0.187429
Mitogen-activated protein kinase kinase kinase	K.S*APNLDK.K	71153821	S582	UNI:Q95UN8	176976	3758952	642147	1335802	444359	14256759	9934290	159375	4842757	661625	1063223	6505245	5362936	5883450	156025	111348	38630	1000613	4818104	15815599	4604596	164125	1.18118e+07		0.0179747	71.8577	6.16707	6.16707	0.0876157
SH3 domain-binding protein 5 homolog	R.LS*NELLDR.S	49037289	S452	UNI:Q9V785	320815	122077	5111547	6508193	3283747	5951691	47236	116400	103102	4000949	5153105	381034	5103419	53670	66951	106723	5929515	3793190	6287559	6121996	301112	168055	5.7257e+06	0.223081	0.0350441	51.2785	5.68028	5.68028	0.134183
Ribonucleoside-diphosphate reductase subunit M2	R.KMS*IGHEANGQLAK.E	12644287	S35	UNI:P48592			1326155	1390900	978025	1870460	338195	33724	383690	216677	311268	173182	1204818	409559	28066	519023	1042536		1916223	1808700	808451	30895.1	1.62799e+06		0.0179747	50.0852	5.64631	5.64631	0.0874812
Jarid2	R.VNS*NSSLFSGSAK.S	24661681	S1687	UNI:Q9VT00	1026087	256683	8022808	17250452	670490	16585154	5119968	224542	549961	9982485	17807110	447068	19920412	2176257	330320	1142478	349613	10116925	12317873	13701265	611624	526983	1.67356e+07		0.0294744	48.786	5.6084	5.6084	0.139825
Protein daughter of sevenless	R.DLPQLSDT*ENT*SPAIVAR.R	74948829	T515T518	UNI:Q9VZZ9	830022	200515	28798707	23034637	20682328	32984342	19063171	901288	8861691	20786978	1011750	23109729	18668374	11980926	806504	470888	36963101	1231298	12008771	13594177	10065247	845938	2.1749e+07		0.0179747	25.7693	4.68758	4.68758	0.0874812
AT03366p	K.SPT*PGDLSSK.D	320542564	T443	UNI:Q8T4D1	10140282	275400	1494835	3568658	149958141	389738294	334755407	33699712	445712	542839	7488248	299659588	212974706	227200396	20648834	112158549	562699	113388445	66844656	651363911	180092389	2.14963e+07	4.18026e+08	0.0363273	0.0156268	25.4331	4.66863	4.66863	0.179527
Transcriptional regulator ATRX homolog	K.NVTINDS*S*DEEPLK.G	17366808	S126S127	UNI:Q9GQN5		4318019	1091135	266483	1621880	1614104	2094789	163037	1498879	1959294	4811684	2884552	2539285	1097099	73603	944050	34040	6766411	2193184	2282987		118320	2.14546e+06		0.0408422	23.2962	4.54203	4.54203	0.180682
COP9 signalosome complex subunit 7	K.SQTSDS*DESM#QIDTHGPGTSGGLGQSELR.K	55976624	S235	UNI:Q9V4S8	24890	344239	1184329	1455511	523009	741561	711120	49909	892661	1278886	921187	1082632	754069	546587			321394	542089	912023	581039	494973	37399.6	692223		0.0322868	22.4512	4.48872	4.48872	0.14689
Pez	R.ASS*IQS*APGVVPVPAAR.N	221307794	S760S763	UNI:Q9V3V3	42458	220809	363758		1127777	721305	869687	43270	975141	333736	1037806	1109745	996215	743974		324539	13301979	1140698	937512	1322414	190045	42864.2	1.01331e+06		0.0240493	20.0059	4.32236	4.32236	0.117042
La-related protein	R.RRT*GS*FGSTTVR.I	347595829	T1573S1575	UNI:Q9VAW5	673750	6489896	9841532	11225226	6278533	14789693	9846975	1270566	6395693	8673535	8987799	15246450	12681837	5810602	1065967	2717441	6089494	2149352	14590181	29775822	2928808	1.00343e+06	1.90825e+07		0.0240493	19.9552	4.3187	4.3187	0.117042
Pez	R.AS*SIQS*APGVVPVPAAR.N	221307794	S759S763	UNI:Q9V3V3	42458	221608	818900	862749	1128813	717832	867035	43270	973647	907461		1104373	990155	741514		319839	1046616	226926	937512	1317108	421408	42864.2	1.00837e+06		0.0240493	19.895	4.31434	4.31434	0.117042
Histone RNA hairpin-binding protein	R.SNSPNS*SNSSANGDAAAPK.G	9789800	S134	UNI:Q9VAN6	415730	401932			1842873	27565		584316	662518	277764		895845	39951	461208	453167	353189	6992447	11077	16345	22681	248085	484404	30065.9	0.0149546		0.0615758	-4.02149	4.02149	0.0829038
CG8709, isoform B	R.RHT*DNTLER.R	320543646	T178	UNI:A8DY69	1459737	10868344	57400	12157	1106885	32048034	16583231	1424004	11047178	16803	20049	20748027	12664256	10510581	1834627	5831245	6566820	347619	22636944	29458009	8832114	1.57279e+06	2.47234e+07	0.0984633	0.0460817	15.6349	3.9667	3.9667	0.123549

## Sheet: DILP5 30min
Protein name	Identified Peptide sequence	NCBI Accession No	Phosphosite annotated	accession number for psite	Peakarea Mock A	Peakarea D2_3_A	Peakarea D2_10_A	Peakarea D2_30_A	Peakarea D5_3_A	Peakarea D5_10_A	Peakarea D5_30_A	Peakarea Mock B	Peakarea D2_3_B	Peakarea D2_10_B	Peakarea D2_30_B	Peakarea D5_3_B	Peakarea D5_10_B	Peakarea D5_30_B	Peakarea Mock C	Peakarea D2_3_C	Peakarea D2_10_C	Peakarea D2_30_C	Peakarea D5_3_C	Peakarea D5_10_C	Peakarea D5_30_C	Average peak area of Mock	Average peak area of D5_30	Heatmap qvalues for labelfree Mock	Heatmap qvalues for labelfree D5_30	Average ratios for D5_30 vs Mock	log2fc	|log2fc|	Qvalues for D5_30 vs Mock
CG5953, isoform C	K.NHLLNS*PAGGR.S	281365078	S205	UNI:E1JHJ2	2136	2003558	2334360	3269573	538310	1261608	3029199	12010	1178209	1692673	2215597	2787454	2910870	1424155		784158	348564	62748	5262834	6011424	1341172	7073.06	1.93151e+06		0.0439718	768.373	9.58566	9.58566	0.18834
CG42348, isoform D	R.NIS*VDFEK.T	320546077	S1263	UNI:B7Z086	61247	7905883	8454312	8060574	5308459	13797577	10739538	16277	5333688	7526043	9368368	6504772	9192282	7754723		6773	660520	5065146	6698960	9930173	7562004	38762	8.68542e+06		0.0314959	325.885	8.34822	8.34822	0.142925
Sterile20-like kinase, isoform F	K.LPGTPTS*ILR.D	221468633	S357	UNI:B7YZQ1	25742	7415	7459125	5704242	15882	8086445	8950560	13347	62112	6853941	605149	13184		5720868	25049	15923		5518749	7190642	10902298	4707408	21379.3	6.45961e+06	0.286969	0.0240493	321.419	8.32831	8.32831	0.0478683
Maternal protein tudor	R.FSNS*ESPR.R	73920966	S934	UNI:P25823	12351	49420	27483	39648	3954153	13348104	7973176	69555	3117410	63198	165858	7787561	5630253	5302092	30011	2458824	5381197	1364736	7795211	274903	4849026	37305.8	6.04143e+06		0.0206783	294.451	8.20188	8.20188	0.100504
CG1677	R.SNS*PTNDKDEVVADHGGES*PGGGGDPILDR.S	219990637	S25S41	UNI:Q9W3R9	23741	23257	49434	95020	4795177	14025094	10760747	51246		38150	343466	7486449	5998354	3352651	196012	2074079		449016	904472	4168541	1551628	90333.1	5.22168e+06	0.235051	0.0622432	175.532	7.45559	7.45559	0.220219
Protein brunelleschi	R.NS*SLQEAGTSPLK.N	74869269	S316	UNI:Q9VIL0	1130939	145525318	5255022	7215565	96027410	7016515	13435407	730897	22912937	5561437	884859	72774763	6167395	17476247	181290	2410409	2451361	2488197	4758767	7824368	77586813	681042	3.61662e+07		0.057294	154.587	7.27228	7.27228	0.215944
RING finger protein unkempt	R.IISPGFGDGLSIS*PSVR.I	34395860	S411	UNI:Q86B79	50439		2624116	1416612		5105570	5273929	19630		2567000	1608303			3084205	59202	8615		2205859	4019615		2839372	43090.3	3.7325e+06		0.0179747	103.213	6.68948	6.68948	0.0889506
CG7337, isoform D	R.GSHS*ISDLSLAANLDGSR.N	218506033	S1203	UNI:A8DYT1	10615	388284	990146	899838	20899	1066678	1873053	21279	42790	747540	1388755	13318	12801	1422893	24098	6727	1280334	1956377	804585	650319	1394361	18664.1	1.56344e+06		0.0128327	100.395	6.64954	6.64954	0.0673608
CG9727	R.S*QSVPLSQLQR.R	51092155	S1028	UNI:Q9VI23	156403	1354617	3345990	4023981	2750947	4185495	4418664	21590	2031018	3223311	3705889	4374536	10348432	5084719	159696	29416	2417172	1712841	3053856	3775531	1831180	112563	3.77819e+06		0.0561372	91.7437	6.51954	6.51954	0.213877
ADAM metalloprotease	R.ASNDDIY*SVIDEIPPAAQTLK.R	78707292	Y1153	UNI:Q6QU65		37178	2746962	1899820	3481070	5956972	6075498	38389	3464048	1852023	229142	3553785	1937452	3575516	31763			1170918	1733371	758046	2549296	35076.2	4.06677e+06		0.0238576	86.6995	6.43795	6.43795	0.117042
Caprin homolog	R.DHSTGGGNS*GYADNNESNNHWNNSQGDGR.R	74942739	S783	UNI:Q9I7D3	46931	3344948	127430		46897	8818598	9407059	511289	4075168		45534	6467291	6674530	3573714	111715	26413	3235678	51348		4666491	4140147	223312	5.70697e+06	0.182523	0.0278432	81.498	6.34869	6.34869	0.231678
Toutatis, isoform A	K.TIS*ETEQQTTQQQQK.Q	161076540	S539	UNI:A1Z8M2	40500	114489	4044782	5740031	1737382	6301568	4697655	78614	58538	3271040	4014731	4150318	3951239	3192655	30485	2293946	1043097	1280734	5197436	4809046	2648868	49866.4	3.51306e+06		0.0162438	81.1647	6.34278	6.34278	0.0874812
Histone deacetylase Rpd3	K.ASS*ETSSEIK.D	68068071	S455	UNI:Q94517	1330428		1880025	3459732	1056140	2549880		2198216		1407066	1834750		1324164	30053		48722		18859	3799767	5506658	48814	1.76432e+06	39433.8			0.0136715	-6.19268	6.19268	0.225426
Osa, isoform D	R.LVS*GGSS*SSGAHAEGK.K	33301341	S2081S2085	UNI:E1JIN6	128163	3520838	859606	2282552	2576616	10466142	7419401	40175		5062049	6365531	6315182	5148301	3936332	69729	1854176		1389213	9100540	9123434	2811962	79355.8	4.72257e+06		0.0233979	65.399	6.0312	6.0312	0.116987
AT10562p	R.RLS*T*DSTR.S	82582269	S65T66	UNI:D3PFH9	51817	67871	43991	168267	2591243	7337402	4972562	83832		30219	122208	5091805	3165633	2892831		1473455		69624	4168316	6715948	3654912	67824.3	3.8401e+06		0.0179747	65.2357	6.02759	6.02759	0.108866
Zinc finger protein on ecdysone puffs	K.AAAPAAVASPAAAATSADASPS*PAK.K	730297	S686	UNI:P41073	47913212	22948434	69963123	77847025	55184373	73745539	1324241	58256807	59715809	69596899	91074364	58545039	48864898	429584	45591817	21785597		61345891	92766068	77444330	727532	5.05873e+07	827119	0.0167915		0.0169899	-5.87918	5.87918	0.0874812
CG3689, isoform C	R.GSQGQADAASSNNNGT*QK.Y	116007798	T33	UNI:Q0E8G6		6854291	8398033	14802209	6098849	27029168	10946476	164433	6343815	9047435		9643438	6351095	8283078	130607				14845316	17013441	8692470	147520	9.30734e+06		0.0129618	58.464	5.86948	5.86948	0.0694648
Bloom syndrome protein homolog	R.NQLIHDLCGEPDNFS*PPS*SPR.D	17366114	S506S509	UNI:Q9VGI8	33695	112555	1219729	812393		1291468	903915	43270	33763	1804587	1230221	52975	1762024	1497658	16205	38756	10074402	1899312	449198	48612	1431953	31056.8	1.27784e+06		0.0179747	49.9344	5.64196	5.64196	0.0889506
Condensin subunit SMC4	K.SQS*PPSEQIVR.L	159884137	S1337	UNI:Q9V3A7		7518	336427		22315776	4309019	30689349	301392	663080		1045559	36852527	36334752	17531516	297958	15310853	1277379	21505426	86604	31077881	12403662	299675	2.02082e+07		0.0272045	49.8987	5.64093	5.64093	0.131377
60S ribosomal protein L27	R.YTAHDIS*FEK.L	24650124	S91	UNI:Q9VBN5		311154	11580	27929	13835		25126	926745	17879		379573	58218	26661	11289	780271	15722	521773		43086		26682	853508	21032.6			0.0231886	-5.43044	5.43044	0.151733
Mitogen-activated protein kinase kinase kinase	K.S*APNLDK.K	71153821	S582	UNI:Q95UN8	176976	3758952	642147	1335802	444359	14256759	9934290	159375	4842757	661625	1063223	6505245	5362936	5883450	156025	111348	38630	1000613	4818104	15815599	4604596	164125	6.80745e+06		0.0131171	40.8537	5.3524	5.3524	0.0708543
Fbl6, isoform A	K.VSTS*PDAAEAAGDPVEQSVWAQK.L	72083304	S273	UNI:Q494G8	35195	2566171	441484	241183	13027		1870397	72893		420240	13250432		19399	1238272	51959			840371	104441	223108		53349.1	1.55433e+06	0.241262		35.0657	5.13199	5.13199	0.142925
CG13994	R.AQLES*GRT*TPTLLLR.L	28317249	S31T34	UNI:Q9VMI2	460366	237285	9329483	6600402	13456	8497494	10343097	182420	95492	7171656	8349597	158155	778429	9736213	456794	32819		3328527	8861006	9169233	10749646	366527	1.02763e+07	0.142415	0.0269175	33.1241	5.04981	5.04981	0.0889506
Caprin homolog	R.DHST*GGGNSGYADNNESNNHWNNSQGDGR.R	74942739	T778	UNI:Q9I7D3		78271			2970295		9247294	234545				6471037	6674530	3580040	111715	1614129		3458771			4140147	173130	5.65583e+06		0.0486907	26.1618	4.70939	4.70939	0.200445
CG10981, isoform B	R.TS*PVEVIDLSHLDR.A	25012446	S170	UNI:Q8I0J6	32363	561209	1497891	1238891	260583	1687604	1076067	44925	78307	1353752	151012	108570		1306350	66292	10245	8029985	1886449	1356122	656240	674320	47860.1	1.01891e+06		0.0191951	24.1668	4.59495	4.59495	0.0938049
B4, isoform A	K.SS*S*SLHQLPLFSLPQK.L	24584141	S903S904	UNI:Q9VJX3	31855	442935	560197	162213	837580	1828730	1377718	64478	640068	571989	19254	2327174	773645	1085819	51850	123669			443774	261675	567742	49394.4	1.01043e+06		0.0240493	23.6798	4.56559	4.56559	0.117042
RH02809p	R.RIS*LEAK.K	281427802	S67	UNI:Q9GQR5	1660444	85704431	70246878	84463692	2580781	7588447	68606932	7884245	70838310	59364045	58225727	77317351	1648168	42688371	2248202	1327737	8113	74288	134496298	124016519	54075359	3.93096e+06	5.51236e+07		0.0459371	23.5952	4.56042	4.56042	0.192715
Dunce, isoform J	R.SPLEGGS*PS*AGLVLQNLPQR.R	73621361	S402S404	UNI:E2QD73	7000839	4632837	3327302	3654855	10172960	4784881	264021	14989424	5795413	5272362	5136093	666300	87952	245291	11188031	3792562	5104659	2920157	2264698	190616	1032625	1.10594e+07	513979	0.0402511		0.0487914	-4.35723	4.35723	0.178624
Ribonucleoside-diphosphate reductase subunit M2	R.KMS*IGHEANGQLAK.E	12644287	S35	UNI:P48592			1326155	1390900	978025	1870460	338195	33724	383690	216677	311268	173182	1204818	409559	28066	519023	1042536		1916223	1808700	808451	30895.1	518735		0.0450323	20.4749	4.35578	4.35578	0.192351
COP9 signalosome complex subunit 7	K.SQTSDS*DESM#QIDTHGPGTSGGLGQSELR.K	55976624	S235	UNI:Q9V4S8	24890	344239	1184329	1455511	523009	741561	711120	49909	892661	1278886	921187	1082632	754069	546587			321394	542089	912023	581039	494973	37399.6	584227		0.0354155	19.7611	4.30459	4.30459	0.161653
Pez	R.AS*SIQS*APGVVPVPAAR.N	221307794	S759S763	UNI:Q9V3V3	42458	221608	818900	862749	1128813	717832	867035	43270	973647	907461		1104373	990155	741514		319839	1046616	226926	937512	1317108	421408	42864.2	676652		0.0353284	18.779	4.23104	4.23104	0.159281
Protein daughter of sevenless	R.DLPQLSDT*ENT*SPAIVAR.R	74948829	T515T518	UNI:Q9VZZ9	830022	200515	28798707	23034637	20682328	32984342	19063171	901288	8861691	20786978	1011750	23109729	18668374	11980926	806504	470888	36963101	1231298	12008771	13594177	10065247	845938	1.37031e+07		0.0150503	16.2468	4.02208	4.02208	0.0829038
AT03366p	K.SPT*PGDLSSK.D	320542564	T443	UNI:Q8T4D1	10140282	275400	1494835	3568658	149958141	389738294	334755407	33699712	445712	542839	7488248	299659588	212974706	227200396	20648834	112158549	562699	113388445	66844656	651363911	180092389	2.14963e+07	2.47349e+08	0.0363273	0.0137361	16.1587	4.01424	4.01424	0.174456
Delta-coatomer protein, isoform B	K.DVDS*FVDQLK.N	324096440	S246	UNI:Q7K7G0	69669	45442	35711	55827	558168	27596	951301	46343	922349		4425	915291	179799	858904	29431	2985	17142	12147	866520	388521	236206	48480.9	682137	0.166978	0.0720974	13.4047	3.74466	3.74466	0.219801
CG4511, isoform A	R.GGYDS*DDS*DIDLDD.-	281361548	S207S210	UNI:Q9VGV8		661474	3882407	341830	10374835	6023336	3066268	293696	5668061	10680205	8298068	11080187	8289117	4863599	342656	3155560	10541415	14070726	7380900	2247497	2748295	318176	3.55939e+06		0.0333201	12.2903	3.61944	3.61944	0.151983
LD33734p	K.LDPDYT*PPYS*PNATK.N	221379142	T546S550	UNI:Q9VFU8	1577379	486036	22748244	23620683	27777228	2709155	25370862		16649780	4647419	24066265	29585670	21071404	13841723	1920571	1406568	467659	28521127	3501919	4016185	13691332	1.74897e+06	1.76346e+07		0.0425322	11.6065	3.53686	3.53686	0.185686
CG8709, isoform B	R.RHT*DNTLER.R	320543646	T178	UNI:A8DY69	1459737	10868344	57400	12157	1106885	32048034	16583231	1424004	11047178	16803	20049	20748027	12664256	10510581	1834627	5831245	6566820	347619	22636944	29458009	8832114	1.57279e+06	1.19753e+07	0.0984633	0.0530612	7.85185	2.97303	2.97303	0.106727
Centrosome-associated zinc finger protein CP190	K.QDS*PSQTPTIIVK.D	93204565	S319	UNI:Q24478	13738	4204	80402	33323	309657	62271724	125077	14444		198115	12989	1589955	3720404		12088	309715	89826		20734	64033	76014	13423.3	100546			7.69642	2.94419	2.94419	0.155562
DDB1- and CUL4-associated factor 10 homolog	R.S*FNSPVTTPTFK.E	75026640	S494	UNI:Q9VAT2	8205914	1404104	2808971	2273740	3398408	3443415	2149924	41033148	1153536	1980491	2623676	1420062	2003716	1938474	22951112	1577463	1218563	2184052	2379441	2692500	1873836	2.40634e+07	1.98741e+06	0.0481743	0.0889135	0.130294	-2.94015	2.94015	0.225021
Conserved oligomeric Golgi complex subunit 1	R.KS*PIQEPVEK.T	21356997	S839	UNI:Q9VGC3	3346231	729745	4211802	6394263	207655	760214	164734	2535418	331964	4167918	4898559		147961	112504	1673569	204659	5377322		5725826	9462905	540527	2.51841e+06	272588	0.063598		0.13886	-2.84829	2.84829	0.234077
LD15904p	K.HFEVHQS*PSASTVSPK.Q	33589518	S439	UNI:Q9VP57	4785081	3791130	305755	11385129	18346858	66894028	50518973	5913849	36569286			47627412	43870840	27360220	4125647	18829467	25496302	3260895			26193036	4.94153e+06	3.46907e+07	0.249113	0.170573	7.17763	2.84351	2.84351	0.134183
Decapping protein 1, isoform A	K.TPS*AENVTAGNVLK.F	281364151	S179	UNI:Q9W1H5	1345067	1774546	7358794	7750742	2292057	21394353	13126443	1272505	2491707	4774913	8354590	23645636	36401815	5475353	1205926	1045069	441524	2203211	2016902	4909791	7066994	1.2745e+06	8.55626e+06		0.0341719	6.64066	2.73133	2.73133	0.155562
RING finger protein unkempt	R.IIS*PGFGDGLS*ISPSVR.I	34395860	S401S409	UNI:Q86B79	2741079	9530	10827977	8437062	5877151	21765973	20392344	2643804	29001	8814619	1050034	9783742	3776748	8179125	1554657	20282	9079727	1754518	6197568	6312606	9594297	2.31318e+06	1.27219e+07	0.0165377	0.0137361	5.56818	2.47721	2.47721	0.222155
TORC	R.SSPGLLSSVSATDLHSS*APAS*PIR.Q	24666049	S446S450	UNI:Q9VVJ8	812668	1809657	6284369	4005871	1394770	1928234	5331961	1179237	948128	6506108	814534	1719557	501646	5996346	1182795	878141		6445985	4608668	2254859	4729560	1.05823e+06	5.35262e+06		0.0179747	5.21487	2.38263	2.38263	0.0889506
FI11475p	K.HQALQQQQFVDNTPGYGS*LR.G	295855510	S50	UNI:Q8INW7	5131387	1648541	1238500		6069816	6368113	1515426	6720936	4709401	1192284		7591950	5905557	877400	3721529	2611563		1543535		337657	638414	5.19128e+06	1.01041e+06	0.0492963		0.199139	-2.32815	2.32815	0.200913
Enhancer of mRNA-decapping protein 3	K.QTAASS*YGNTNGNVR.R	74871183	S275	UNI:Q9VVI2	381600	612028	1604269	2682228	85834	41452	2477919	446122	612575	1331303	1004348	1142623	126162	1275297	257128	45326		3533101	1806613	3824584	1450142	361617	1.73445e+06	0.245259	0.139977	4.9973	2.32115	2.32115	0.189623
Insulin receptor substrate 1	R.AYS*IGNK.V	33112386	S471	UNI:Q9XTN2	2402362	21909057	18623573	24044269	16342787	26519093	22368741	4831474	22882397	17557567	18994647	35964849	22276269	13514762	4359688	14064230	706111	4706700	37853079	35280750	11874355	3.86451e+06	1.59193e+07		0.0600151	4.94402	2.30568	2.30568	0.224132
Enhancer of mRNA-decapping protein 3	K.QTAAS*SYGNTNGNVR.R	74871183	S274	UNI:Q9VVI2	390683	612028	1606584	2679191	526551	4100292	2487995	446122	612575	1333206	1004348	1154632	1536523	1275297	277572	168727		3545996	1806613	3824584	1464311	371459	1.74253e+06		0.0423129	4.83413	2.27326	2.27326	0.185468
RING finger protein unkempt	R.DDINSSS*VGNSLFENTLNTAK.N	34395860	S430	UNI:Q86B79	208513	341464	833153	757453	682277	2075731	759980	315452	798870	748749	782270	789014	619565	733048	137849	346304	966238	1751907	394772	530717	969703	220604	820910		0.0517454	4.33436	2.11582	2.11582	0.207182
Protein dopey-1 homolog	K.SAPPDQT*PQFQLDEESR.A	156630498	T693	UNI:A1ZBE8	3116162	1186088	9639486	7788481	3933735	13652090	8020192	1899224	2236218	8286084	733356	4324551	3006029	8083565	1177110	1233539		472373	5349812	6461909	6865465	2.06417e+06	7.65641e+06	0.246955	0.145224	4.22082	2.07752	2.07752	0.225426
Coro, isoform A	K.ASES*ANDHASTSAGTSK.D	45552461	S512	UNI:Q7JVY0	531299	512798	963960	2215276		2416756	2672082	455432	763163	1190274	22387768	547588		1854584	557724	491901			664231	1016655	1741021	514818	2.08923e+06		0.0228639	4.07438	2.02658	2.02658	0.115842
Eukaryotic translation initiation factor 4G, isoform B	K.NVSES*IVAPITDETDDAGSTPISR.A	221329589	S606	UNI:A8DZ29	472770	139603	1718015	1593690	429013	1306001	1726042	641211	629591	1637165	1775489	638397	478744	1860366	379586	477364	751541	2168231	227204	393395	2127907	497856	1.90477e+06	0.204947	0.0919265	4.0527	2.01888	2.01888	0.128852
